# Supplementary material for: Crystal structure and Hirshfeld surface analysis of a chalcone derivative: (E)-3-(4-fluoro­phen­yl)-1-(4-nitro­phen­yl)prop-2-en-1-one
Source: Acta Crystallogr E Crystallogr Commun. 2019 Jan 1;75(Pt 1):53–7. doi: 10.1107/S2056989018017450 (PMC6323869; doi:10.1107/S2056989018017450)
Supplement: Supplementary file 1 [file e-75-00053-sup1.cif]

##############################################################################
#                                                                            #
# This CIF contains the data in a paper accepted for publication in          #
# Acta Crystallographica Section E. It conforms to the requirements of       #
# Notes for Authors for Acta Crystallographica Section E, and has been       #
# peer reviewed under the auspices of the IUCr Commission on Journals.       #
#                                                                            #
# Full details of the Crystallographic Information File format               #
# are given in the paper "The Crystallographic Information File (CIF):       #
# a New Standard Archive File for Crystallography" by S. R. Hall, F. H.      #
# Allen and I. D. Brown [Acta Cryst. (1991), A47, 655-685].                  #
#                                                                            #
# The current version of the core CIF dictionary is obtainable from          #
# ftp://ftp.iucr.org/pub/cif_core.dic.                                       #
#                                                                            #
# Software is freely available for graphical display of the structure(s)     #
# in this CIF. For information consult the CIF software page                 #
# http://www.iucr.org/resources/cif/software.                                #
#                                                                            #
# This file may be used for bona fide research purposes within the           #
# scientific community so long as proper attribution is given to the journal # 
# article from which it was obtained.                                        #
#                                                                            #
##############################################################################
data_I
_audit_creation_method     'SHELXL-2014/7'
_journal_date_recd_electronic     2018-11-22
_journal_date_accepted     2018-12-10
_journal_name_full     'Acta Crystallographica, Section E'
_journal_year     2019
_journal_volume     75
_journal_issue      1
_journal_page_first     53
_journal_page_last     57
_journal_paper_category     GO
_journal_paper_doi     10.1107/S2056989018017450
_journal_coeditor_code     IS5506
_publ_contact_author_name     'Md. Azharul Arafath'
_publ_contact_author_address
;
Department of Chemistry, Shahjalal University of Science and Technology, Sylhet,
 3114, Bangladesh.
;
_publ_contact_author_email
                            'arafath sustche90@yahoo.com, chidankumar@gmail.com'
_publ_contact_author_fax     ?
_publ_contact_author_phone     ?
_publ_section_title
;
Crystal structure and Hirshfeld surface analysis of a chalcone derivative:
(<i>E</i>)-3-(4-fluorophenyl)-1-(4-nitrophenyl)prop-2-en-1-one
;
loop_
    _publ_author_name
    _publ_author_footnote
    _publ_author_address
    'Wong, Qin Ai' .
;
X-ray Crystallography Unit, School of Physics, Universiti Sains Malaysia,
11800 USM, Penang,
Malaysia
;
    'Chia, Tze Shyang'
;
Thomson Reuters ResearcherID: F-8816-2012.
;
;
X-ray Crystallography Unit, School of Physics, Universiti Sains Malaysia,
11800 USM, Penang,
Malaysia
;
    'Kwong, Huey Chong' .
;
School of Chemical Sciences, Universiti Sains Malaysia, 11800 USM, Penang,
Malaysia
;
    'Chidan Kumar, C. S.' .
;
Department of Engineering Chemistry
Vidya Vikas Institute of Engineering and Technology
Visvesvaraya Technological University, Alanahalli, Mysuru 570 028,
India
;
    'Quah, Ching Kheng'
;
Thomson Reuters ResearcherID: A-5525-2009.
;
;
X-ray Crystallography Unit, School of Physics, Universiti Sains Malaysia,
11800 USM, Penang,
Malaysia
;
    'Arafath, Md. Azharul' .
;
Department of Chemistry, Shahjalal University of Science and Technology, Sylhet
3114,
Bangladesh
;
_publ_section_synopsis
;
The molecular structure of the title chalcone derivative is nearly planar and
the molecule adopts a <i>trans</i>-configuration with respect to the
conjugated C\\db C double bond. In the crystal, the molecules are connected by
weak intermolecular C---H...O and C---H...F hydrogen bonds into sheets
parallel to (104). Weak intermolecular \p--\p interactions also occur.
;
_chemical_name_systematic
;
(<i>E</i>)-3-(4-Fluorophenyl)-1-(4-nitrophenyl)prop-2-en-1-one
;
_chemical_name_common     ?
_chemical_formula_moiety     'C15 H10 F N O3'
_chemical_formula_sum     'C15 H10 F N O3'
_chemical_formula_iupac     'C15 H10 F N O3'
_chemical_formula_weight     271.24
_chemical_melting_point     ?
_space_group_crystal_system     monoclinic
_space_group_name_H-M_alt     'P 21/c'
_space_group_name_Hall     '-P 2ybc'
loop_
    _space_group_symop_operation_xyz
    'x, y, z'
    '-x, y+1/2, -z+1/2'
    '-x, -y, -z'
    'x, -y-1/2, z-1/2'
_cell_length_a     3.8860(5)
_cell_length_b     13.2324(16)
_cell_length_c     24.199(3)
_cell_angle_alpha     90
_cell_angle_beta     91.963(2)
_cell_angle_gamma     90
_cell_volume     1243.6(3)
_cell_formula_units_Z     4
_cell_measurement_reflns_used     4607
_cell_measurement_theta_min     2.28
_cell_measurement_theta_max     30.40
_cell_measurement_temperature     296(2)
_exptl_crystal_description     'block'
_exptl_crystal_colour     'yellow'
_exptl_crystal_size_max     0.488
_exptl_crystal_size_mid     0.353
_exptl_crystal_size_min     0.310
_exptl_crystal_density_diffrn     1.449
_exptl_crystal_density_meas     ?
_exptl_crystal_density_method     ?
_exptl_crystal_F_000     560
_exptl_absorpt_coefficient_mu     0.112
_exptl_absorpt_correction_type     multi-scan
_exptl_absorpt_process_details
;
(<i>SADABS</i>; Bruker, 2009)
;
_exptl_absorpt_correction_T_min     0.7937
_exptl_absorpt_correction_T_max     0.9261
_diffrn_ambient_temperature     296(2)
_diffrn_radiation_type     MoK\a
_diffrn_radiation_wavelength     0.71073
_diffrn_radiation_source     'fine-focus sealed tube'
_diffrn_radiation_monochromator     graphite
_diffrn_measurement_device_type     'Bruker SMART APEXII DUO CCD area-detector'
_diffrn_measurement_method     '\f and \w scans'
_diffrn_detector_area_resol_mean     ?
_diffrn_reflns_number     10823
_diffrn_reflns_av_R_equivalents     0.0255
_diffrn_reflns_av_unetI/netI     0.0199
_diffrn_reflns_theta_min     1.754
_diffrn_reflns_theta_max     25.996
_diffrn_reflns_theta_full     25.242
_diffrn_measured_fraction_theta_max     0.993
_diffrn_measured_fraction_theta_full     0.993
_diffrn_reflns_limit_h_min     -4
_diffrn_reflns_limit_h_max     4
_diffrn_reflns_limit_k_min     -16
_diffrn_reflns_limit_k_max     15
_diffrn_reflns_limit_l_min     -29
_diffrn_reflns_limit_l_max     29
_refine_special_details     ?
_reflns_number_total     2418
_reflns_number_gt     1922
_reflns_threshold_expression     'I > 2\s(I)'
_refine_ls_structure_factor_coef     Fsqd
_refine_ls_matrix_type     full
_refine_ls_R_factor_all     0.0541
_refine_ls_R_factor_gt     0.0425
_refine_ls_wR_factor_gt     0.1247
_refine_ls_wR_factor_ref     0.1375
_refine_ls_goodness_of_fit_ref     1.039
_refine_ls_restrained_S_all     1.039
_refine_ls_number_reflns     2418
_refine_ls_number_parameters     181
_refine_ls_number_restraints     0
_refine_ls_hydrogen_treatment     constr
_refine_ls_weighting_scheme     calc
_refine_ls_weighting_details
              'w=1/[\s^2^(Fo^2^)+(0.0720P)^2^+0.3042P] where P=(Fo^2^+2Fc^2^)/3'
_atom_sites_solution_hydrogens     geom
_atom_sites_solution_primary     ?
_atom_sites_solution_secondary     ?
_refine_ls_shift/su_max     0.001
_refine_ls_shift/su_mean     0.000
_refine_diff_density_max     0.210
_refine_diff_density_min     -0.171
_refine_ls_extinction_method     none
_refine_ls_extinction_coef     .
loop_
    _atom_type_symbol
    _atom_type_description
    _atom_type_scat_dispersion_real
    _atom_type_scat_dispersion_imag
    _atom_type_scat_source
    'C' 'C' 0.0033 0.0016
                         'International Tables Vol C Tables 4.2.6.8 and 6.1.1.4'
    'H' 'H' 0.0000 0.0000
                         'International Tables Vol C Tables 4.2.6.8 and 6.1.1.4'
    'N' 'N' 0.0061 0.0033
                         'International Tables Vol C Tables 4.2.6.8 and 6.1.1.4'
    'O' 'O' 0.0106 0.0060
                         'International Tables Vol C Tables 4.2.6.8 and 6.1.1.4'
    'F' 'F' 0.0171 0.0103
                         'International Tables Vol C Tables 4.2.6.8 and 6.1.1.4'
_computing_data_collection
;
APEX2 (Bruker, 2009)
;
_computing_cell_refinement
;
SAINT (Bruker, 2009)
;
_computing_data_reduction
;
SAINT (Bruker, 2009)
;
_computing_structure_solution
;
SHELXS2013 (Sheldrick, 2008)
;
_computing_structure_refinement
;
SHELXL2014 (Sheldrick, 2015)
;
_computing_molecular_graphics
;
SHELXTL (Sheldrick, 2008) and Mercury (Macrae <i>et al.</i>,
2008)
;
_computing_publication_material
;
PLATON (Spek, 2009) and publCIF (Westrip, 2010)
;
loop_
    _atom_site_type_symbol
    _atom_site_label
    _atom_site_fract_x
    _atom_site_fract_y
    _atom_site_fract_z
    _atom_site_U_iso_or_equiv
    _atom_site_adp_type
    _atom_site_calc_flag
    _atom_site_occupancy
    _atom_site_disorder_assembly
    _atom_site_disorder_group
    F F1 0.7362(4) -0.01394(9) 0.57883(5) 0.0899(5) Uani d 1 . .
    O O1 -0.1032(4) 0.85915(12) 0.77829(6) 0.0784(5) Uani d 1 . .
    O O2 0.0898(6) 0.97163(12) 0.72386(8) 0.1026(7) Uani d 1 . .
    O O3 0.7296(4) 0.61266(9) 0.55381(5) 0.0665(4) Uani d 1 . .
    N N1 0.0476(4) 0.88363(12) 0.73723(6) 0.0578(4) Uani d 1 . .
    C C1 0.3037(4) 0.63109(12) 0.68456(6) 0.0460(4) Uani d 1 . .
    H H1A 0.2995 0.5638 0.6955 0.055 Uiso calc 1 . .
    C C2 0.1758(4) 0.70499(13) 0.71878(6) 0.0479(4) Uani d 1 . .
    H H2A 0.0857 0.6880 0.7527 0.057 Uiso calc 1 . .
    C C3 0.1848(4) 0.80391(12) 0.70162(6) 0.0443(4) Uani d 1 . .
    C C4 0.3144(5) 0.83206(12) 0.65149(7) 0.0502(4) Uani d 1 . .
    H H4A 0.3157 0.8995 0.6407 0.060 Uiso calc 1 . .
    C C5 0.4418(4) 0.75795(12) 0.61790(6) 0.0474(4) Uani d 1 . .
    H H5A 0.5311 0.7757 0.5841 0.057 Uiso calc 1 . .
    C C6 0.4388(4) 0.65682(11) 0.63385(6) 0.0397(4) Uani d 1 . .
    C C7 0.5886(4) 0.58109(12) 0.59466(6) 0.0437(4) Uani d 1 . .
    C C8 0.5671(4) 0.47246(12) 0.60636(7) 0.0465(4) Uani d 1 . .
    H H8A 0.4609 0.4501 0.6380 0.056 Uiso calc 1 . .
    C C9 0.6995(4) 0.40594(13) 0.57171(6) 0.0461(4) Uani d 1 . .
    H H9A 0.8020 0.4332 0.5409 0.055 Uiso calc 1 . .
    C C10 0.7052(4) 0.29630(12) 0.57557(6) 0.0441(4) Uani d 1 . .
    C C11 0.8374(4) 0.24150(13) 0.53176(7) 0.0498(4) Uani d 1 . .
    H H11A 0.9211 0.2760 0.5015 0.060 Uiso calc 1 . .
    C C12 0.8463(5) 0.13763(14) 0.53240(8) 0.0573(5) Uani d 1 . .
    H H12A 0.9314 0.1015 0.5029 0.069 Uiso calc 1 . .
    C C13 0.7264(5) 0.08894(13) 0.57778(7) 0.0571(5) Uani d 1 . .
    C C14 0.5966(5) 0.13871(13) 0.62234(7) 0.0571(5) Uani d 1 . .
    H H14A 0.5188 0.1032 0.6526 0.069 Uiso calc 1 . .
    C C15 0.5851(4) 0.24251(13) 0.62076(7) 0.0504(4) Uani d 1 . .
    H H15A 0.4958 0.2776 0.6503 0.061 Uiso calc 1 . .
loop_
    _atom_site_aniso_label
    _atom_site_aniso_U_11
    _atom_site_aniso_U_22
    _atom_site_aniso_U_33
    _atom_site_aniso_U_12
    _atom_site_aniso_U_13
    _atom_site_aniso_U_23
    F1 0.1376(12) 0.0406(6) 0.0943(9) 0.0055(6) 0.0442(9) 0.0029(6)
    O1 0.1010(11) 0.0756(10) 0.0608(8) 0.0045(8) 0.0352(8) -0.0084(7)
    O2 0.1626(18) 0.0471(9) 0.1018(12) 0.0065(9) 0.0579(12) -0.0095(8)
    O3 0.0962(10) 0.0503(7) 0.0550(7) -0.0027(7) 0.0350(7) 0.0017(6)
    N1 0.0665(10) 0.0540(10) 0.0534(9) 0.0024(7) 0.0107(7) -0.0086(7)
    C1 0.0552(10) 0.0401(9) 0.0430(8) -0.0028(7) 0.0065(7) 0.0049(6)
    C2 0.0546(9) 0.0502(10) 0.0395(8) -0.0036(7) 0.0103(7) 0.0030(7)
    C3 0.0465(9) 0.0449(9) 0.0417(8) -0.0009(7) 0.0050(7) -0.0049(7)
    C4 0.0622(10) 0.0374(8) 0.0515(9) -0.0012(7) 0.0107(8) 0.0028(7)
    C5 0.0580(10) 0.0443(9) 0.0406(8) -0.0030(7) 0.0110(7) 0.0055(7)
    C6 0.0409(8) 0.0398(8) 0.0386(8) -0.0025(6) 0.0027(6) 0.0008(6)
    C7 0.0469(9) 0.0449(9) 0.0397(8) -0.0027(7) 0.0056(6) 0.0004(6)
    C8 0.0502(9) 0.0438(9) 0.0459(8) -0.0013(7) 0.0098(7) 0.0018(7)
    C9 0.0475(9) 0.0464(9) 0.0447(8) -0.0016(7) 0.0061(7) 0.0018(7)
    C10 0.0424(8) 0.0450(9) 0.0450(8) 0.0008(7) 0.0056(7) -0.0011(7)
    C11 0.0562(10) 0.0493(10) 0.0449(9) 0.0016(7) 0.0155(7) 0.0020(7)
    C12 0.0689(11) 0.0505(10) 0.0538(10) 0.0072(8) 0.0206(9) -0.0059(8)
    C13 0.0689(12) 0.0398(9) 0.0634(11) 0.0028(8) 0.0151(9) 0.0014(8)
    C14 0.0711(12) 0.0503(10) 0.0512(10) -0.0003(8) 0.0194(8) 0.0073(8)
    C15 0.0586(10) 0.0494(10) 0.0443(9) 0.0032(7) 0.0147(7) -0.0024(7)
_geom_special_details
;
 All esds (except the esd in the dihedral angle between two l.s. planes)
 are estimated using the full covariance matrix.  The cell esds are taken
 into account individually in the estimation of esds in distances, angles
 and torsion angles; correlations between esds in cell parameters are only
 used when they are defined by crystal symmetry.  An approximate (isotropic)
 treatment of cell esds is used for estimating esds involving l.s. planes.
;
loop_
    _geom_bond_atom_site_label_1
    _geom_bond_atom_site_label_2
    _geom_bond_site_symmetry_2
    _geom_bond_distance
    _geom_bond_publ_flag
    F1 C13 . 1.362(2) ?
    O1 N1 . 1.2147(19) ?
    O2 N1 . 1.221(2) ?
    O3 C7 . 1.2204(19) ?
    N1 C3 . 1.473(2) ?
    C1 C2 . 1.385(2) ?
    C1 C6 . 1.393(2) ?
    C1 H1A . 0.9300 ?
    C2 C3 . 1.374(2) ?
    C2 H2A . 0.9300 ?
    C3 C4 . 1.381(2) ?
    C4 C5 . 1.377(2) ?
    C4 H4A . 0.9300 ?
    C5 C6 . 1.393(2) ?
    C5 H5A . 0.9300 ?
    C6 C7 . 1.510(2) ?
    C7 C8 . 1.468(2) ?
    C8 C9 . 1.331(2) ?
    C8 H8A . 0.9300 ?
    C9 C10 . 1.454(2) ?
    C9 H9A . 0.9300 ?
    C10 C11 . 1.397(2) ?
    C10 C15 . 1.398(2) ?
    C11 C12 . 1.375(2) ?
    C11 H11A . 0.9300 ?
    C12 C13 . 1.369(3) ?
    C12 H12A . 0.9300 ?
    C13 C14 . 1.374(2) ?
    C14 C15 . 1.375(2) ?
    C14 H14A . 0.9300 ?
    C15 H15A . 0.9300 ?
loop_
    _geom_angle_atom_site_label_1
    _geom_angle_atom_site_label_2
    _geom_angle_atom_site_label_3
    _geom_angle_site_symmetry_1
    _geom_angle_site_symmetry_3
    _geom_angle
    _geom_angle_publ_flag
    O1 N1 O2 . . 122.95(16) ?
    O1 N1 C3 . . 118.80(16) ?
    O2 N1 C3 . . 118.24(15) ?
    C2 C1 C6 . . 120.53(14) ?
    C2 C1 H1A . . 119.7 ?
    C6 C1 H1A . . 119.7 ?
    C3 C2 C1 . . 118.60(14) ?
    C3 C2 H2A . . 120.7 ?
    C1 C2 H2A . . 120.7 ?
    C2 C3 C4 . . 122.43(15) ?
    C2 C3 N1 . . 119.47(14) ?
    C4 C3 N1 . . 118.09(15) ?
    C5 C4 C3 . . 118.43(15) ?
    C5 C4 H4A . . 120.8 ?
    C3 C4 H4A . . 120.8 ?
    C4 C5 C6 . . 120.95(14) ?
    C4 C5 H5A . . 119.5 ?
    C6 C5 H5A . . 119.5 ?
    C5 C6 C1 . . 119.06(14) ?
    C5 C6 C7 . . 117.17(13) ?
    C1 C6 C7 . . 123.78(14) ?
    O3 C7 C8 . . 121.43(15) ?
    O3 C7 C6 . . 118.36(14) ?
    C8 C7 C6 . . 120.20(13) ?
    C9 C8 C7 . . 120.02(14) ?
    C9 C8 H8A . . 120.0 ?
    C7 C8 H8A . . 120.0 ?
    C8 C9 C10 . . 128.67(15) ?
    C8 C9 H9A . . 115.7 ?
    C10 C9 H9A . . 115.7 ?
    C11 C10 C15 . . 118.08(15) ?
    C11 C10 C9 . . 118.33(14) ?
    C15 C10 C9 . . 123.59(14) ?
    C12 C11 C10 . . 121.34(15) ?
    C12 C11 H11A . . 119.3 ?
    C10 C11 H11A . . 119.3 ?
    C13 C12 C11 . . 118.06(16) ?
    C13 C12 H12A . . 121.0 ?
    C11 C12 H12A . . 121.0 ?
    F1 C13 C12 . . 118.38(16) ?
    F1 C13 C14 . . 118.37(16) ?
    C12 C13 C14 . . 123.25(17) ?
    C13 C14 C15 . . 118.00(15) ?
    C13 C14 H14A . . 121.0 ?
    C15 C14 H14A . . 121.0 ?
    C14 C15 C10 . . 121.26(15) ?
    C14 C15 H15A . . 119.4 ?
    C10 C15 H15A . . 119.4 ?
loop_
    _geom_torsion_atom_site_label_1
    _geom_torsion_atom_site_label_2
    _geom_torsion_atom_site_label_3
    _geom_torsion_atom_site_label_4
    _geom_torsion_site_symmetry_1
    _geom_torsion_site_symmetry_2
    _geom_torsion_site_symmetry_3
    _geom_torsion_site_symmetry_4
    _geom_torsion
    _geom_torsion_publ_flag
    C6 C1 C2 C3 . . . . 0.0(3) ?
    C1 C2 C3 C4 . . . . 0.4(3) ?
    C1 C2 C3 N1 . . . . 179.54(15) ?
    O1 N1 C3 C2 . . . . -7.6(2) ?
    O2 N1 C3 C2 . . . . 172.67(18) ?
    O1 N1 C3 C4 . . . . 171.54(17) ?
    O2 N1 C3 C4 . . . . -8.2(3) ?
    C2 C3 C4 C5 . . . . -0.6(3) ?
    N1 C3 C4 C5 . . . . -179.74(15) ?
    C3 C4 C5 C6 . . . . 0.3(3) ?
    C4 C5 C6 C1 . . . . 0.1(3) ?
    C4 C5 C6 C7 . . . . -179.16(15) ?
    C2 C1 C6 C5 . . . . -0.3(2) ?
    C2 C1 C6 C7 . . . . 178.91(15) ?
    C5 C6 C7 O3 . . . . 6.1(2) ?
    C1 C6 C7 O3 . . . . -173.10(16) ?
    C5 C6 C7 C8 . . . . -174.65(15) ?
    C1 C6 C7 C8 . . . . 6.1(2) ?
    O3 C7 C8 C9 . . . . -0.8(3) ?
    C6 C7 C8 C9 . . . . -179.99(15) ?
    C7 C8 C9 C10 . . . . -179.96(15) ?
    C8 C9 C10 C11 . . . . 175.31(17) ?
    C8 C9 C10 C15 . . . . -4.6(3) ?
    C15 C10 C11 C12 . . . . 0.8(3) ?
    C9 C10 C11 C12 . . . . -179.15(16) ?
    C10 C11 C12 C13 . . . . -1.0(3) ?
    C11 C12 C13 F1 . . . . -179.66(17) ?
    C11 C12 C13 C14 . . . . 0.4(3) ?
    F1 C13 C14 C15 . . . . -179.50(17) ?
    C12 C13 C14 C15 . . . . 0.5(3) ?
    C13 C14 C15 C10 . . . . -0.7(3) ?
    C11 C10 C15 C14 . . . . 0.1(3) ?
    C9 C10 C15 C14 . . . . -179.98(16) ?
loop_
    _geom_hbond_atom_site_label_D
    _geom_hbond_atom_site_label_H
    _geom_hbond_atom_site_label_A
    _geom_hbond_site_symmetry_A
    _geom_hbond_distance_DH
    _geom_hbond_distance_HA
    _geom_hbond_distance_DA
    _geom_hbond_angle_DHA
    _geom_hbond_publ_flag
    C4 H4A F1 1_565 0.93 2.53 3.183(2) 128 yes
    C11 H11A O3 3_766 0.93 2.43 3.329(2) 161 yes
    C15 H15A O1 2_546 0.93 2.58 3.489(2) 166 yes
_shelx_space_group_comment
;
The symmetry employed for this shelxl refinement is uniquely defined
by the following loop, which should always be used as a source of
symmetry information in preference to the above space-group names.
They are only intended as comments.
;
_shelx_estimated_absorpt_T_min     0.947
_shelx_estimated_absorpt_T_max     0.966
_shelx_hkl_file
;
  -1   0   0 868.014 22.0664   4
  -1   0   0 868.894 20.4631   2
  -1   0   0 841.255 23.6502   3
  -1   0   0 866.011 21.5297   1
  -2   0   0 479.732 14.4692   3
  -2   0   0 511.378 13.1990   1
  -3   0   0 1.56890 0.26620   4
  -3   0   0 1.39735 0.31339   4
  -3   0   0 1.84970 0.75801   1
  -4   0   0 2.37103 1.16147   1
   5   0   0 -1.6946 1.35810   1
  -5   0   0 -3.5823 1.24745   1
   0  -1   0 -0.7618 0.06675   2
   0  -1   0 -0.5465 0.06313   1
  -1  -1   0 9195.48 232.081   1
  -1  -1   0 9999.99 219.649   2
  -1   1   0 9462.49 253.396   3
  -1   1   0 9011.27 239.701   4
  -1   1   0 9238.20 231.276   1
  -2  -1   0 91.5544 2.70378   4
  -2  -1   0 80.6568 2.80576   2
  -2  -1   0 91.8293 3.25079   1
  -2   1   0 88.1750 3.58158   3
  -2   1   0 93.1452 3.10449   1
  -3  -1   0 13.7230 0.93333   4
  -3  -1   0 19.3376 1.63495   1
  -3  -1   0 18.3879 0.92658   4
  -3   1   0 18.0826 1.88584   3
  -3   1   0 19.3392 1.54434   1
  -4  -1   0 16.0714 2.04565   1
   4  -1   0 14.6603 1.99590   1
  -4   1   0 13.2387 1.80177   1
  -5  -1   0 -3.1009 1.32649   1
   5   1   0 -3.4511 1.21225   1
   0  -2   0 760.042 17.7046   2
   0  -2   0 738.812 18.6990   1
  -1  -2   0 74.4241 2.06292   2
  -1   2   0 67.0889 2.01871   1
  -1   2   0 67.2238 2.48989   3
  -1   2   0 67.9359 2.06184   4
  -2  -2   0 -0.3288 0.26589   4
  -2  -2   0 -0.4585 0.38711   1
  -2  -2   0 0.27730 0.24573   4
  -2  -2   0 0.87591 0.43386   2
  -2   2   0 -0.0272 0.07662   4
  -2   2   0 0.11244 0.19952   1
  -2   2   0 0.32627 0.55369   3
  -3  -2   0 75.4600 3.40853   1
  -3  -2   0 76.3828 2.88830   2
  -3  -2   0 75.0677 2.61282   4
  -3  -2   0 72.8843 2.62813   4
  -3   2   0 78.0837 3.76256   3
  -3   2   0 77.4748 3.17369   1
  -4  -2   0 2.93624 1.41266   1
   4  -2   0 4.69988 1.29596   1
  -4  -2   0 4.52386 0.59781   4
  -4   2   0 4.45725 1.20524   1
  -4   2   0 6.77617 1.70085   3
  -5  -2   0 -1.8728 1.37408   1
   5   2   0 -1.7724 1.41533   1
   0  -3   0 0.46396 0.17017   2
   0  -3   0 0.38298 0.12268   1
   1  -3   0 297.231 7.75381   2
  -1  -3   0 301.501 8.37171   4
  -1  -3   0 289.638 8.15169   1
   1  -3   0 304.112 7.65190   1
  -1  -3   0 316.571 7.53299   2
  -1   3   0 311.098 7.63739   1
  -1   3   0 300.144 8.81540   3
  -2  -3   0 0.19814 0.54881   1
  -2  -3   0 0.07372 0.30137   4
  -2  -3   0 0.88470 0.39376   2
  -2   3   0 0.22339 0.37331   1
  -2   3   0 0.38318 0.49267   3
  -3  -3   0 22.0448 1.36203   4
  -3  -3   0 20.3526 1.44453   2
  -3  -3   0 18.5779 1.27193   4
  -3  -3   0 17.8956 1.85254   1
   3  -3   0 13.6441 1.52604   1
  -3   3   0 18.5263 2.09086   3
  -3   3   0 15.2292 1.49285   1
  -3   3   0 15.5967 0.86197   4
  -4  -3   0 67.5706 2.67125   4
  -4  -3   0 72.1048 3.91450   1
   4  -3   0 68.1288 3.42778   1
  -4   3   0 68.6590 4.17078   3
  -5  -3   0 1.06911 1.57220   1
   5   3   0 -1.4488 1.34654   1
   0  -4   0 846.944 21.8291   4
   0  -4   0 821.745 19.7559   2
   0  -4   0 804.684 20.4746   1
  -1  -4   0 108.447 3.50812   4
   1  -4   0 108.764 3.28064   2
  -1  -4   0 109.148 3.45428   1
  -1  -4   0 112.605 3.03827   2
  -1   4   0 95.2547 3.55532   3
   2  -4   0 44.8246 1.77566   1
  -2  -4   0 47.4651 2.07042   4
  -2  -4   0 43.4723 1.97862   4
  -2   4   0 47.9265 1.78962   4
  -2   4   0 46.9027 1.76194   1
  -2   4   0 43.7475 2.31717   3
  -3  -4   0 133.603 4.27984   2
  -3  -4   0 133.914 5.11261   1
  -3  -4   0 133.240 4.47805   4
   3  -4   0 133.653 4.50096   1
  -3   4   0 139.154 5.62935   3
  -3   4   0 126.818 3.96738   4
  -3   4   0 134.958 4.40965   1
  -4  -4   0 0.14303 1.11612   1
   4  -4   0 1.88145 1.01617   2
  -4  -4   0 0.25765 0.63229   4
  -4   4   0 0.61650 1.28963   3
  -5  -4   0 5.00684 1.87547   1
  -5  -4   0 2.61174 0.68012   4
   5   4   0 2.95468 1.78676   1
   0  -5   0 -0.1680 0.20990   4
   0  -5   0 0.06302 0.14949   2
   0  -5   0 -0.0573 0.16629   1
  -1  -5   0 6.84030 0.78678   4
  -1  -5   0 6.73639 0.84552   1
   1  -5   0 7.02878 0.75643   2
  -1  -5   0 7.52614 0.61366   2
  -1   5   0 7.69944 0.79094   3
  -2  -5   0 158.971 5.10976   4
  -2  -5   0 164.852 5.19040   4
   2  -5   0 151.132 4.32072   1
   2  -5   0 157.443 4.89088   2
  -2  -5   0 155.973 5.24413   1
  -2   5   0 151.618 4.76372   4
  -2   5   0 149.334 4.27605   1
  -2   5   0 153.013 5.51009   3
  -3  -5   0 3.58655 0.98220   1
   3  -5   0 4.75646 0.86348   1
  -3  -5   0 3.86813 0.75845   4
   3  -5   0 6.22078 1.10180   2
  -3  -5   0 5.61376 0.93531   2
  -3   5   0 3.03620 0.52588   4
  -3   5   0 4.62135 1.31540   3
  -4  -5   0 7.35573 1.73976   1
  -4  -5   0 5.70563 0.98159   4
   4  -5   0 6.17089 1.33807   2
  -4   5   0 5.24204 1.68007   3
  -5  -5   0 -0.2265 1.47915   1
  -5  -5   0 -0.5072 0.69098   4
   5   5   0 0.12804 1.48856   1
   0  -6   0 -0.1134 0.32734   2
   0  -6   0 1.04491 0.33365   1
   0  -6   0 -0.4084 0.28936   4
  -1  -6   0 152.203 4.66655   1
  -1  -6   0 148.898 4.97417   4
  -1   6   0 143.544 4.95244   3
  -2  -6   0 6.26489 0.81209   2
   2  -6   0 4.91096 0.45416   1
  -2  -6   0 4.76660 0.81352   4
  -2  -6   0 5.10468 0.92704   1
   2  -6   0 4.18215 0.87991   2
  -2   6   0 4.19542 0.68186   4
  -2   6   0 4.87125 0.95064   3
  -3  -6   0 2.03441 0.71136   4
  -3  -6   0 3.60148 1.03566   1
   3  -6   0 2.11576 0.91682   2
  -3   6   0 1.93800 0.99938   3
  -4  -6   0 1.16026 1.14032   1
   4  -6   0 -0.7532 0.94454   2
  -4  -6   0 0.45516 0.74624   4
  -4   6   0 -1.5153 1.10037   3
  -5  -6   0 -0.8104 1.49504   1
  -5  -6   0 -0.4319 0.79482   4
   5   6   0 0.59771 1.54204   1
   0  -7   0 0.12076 0.27082   1
   0  -7   0 0.19776 0.36489   2
   0  -7   0 0.13767 0.34093   4
  -1  -7   0 -0.3358 0.39737   1
   1  -7   0 0.23769 0.35619   2
  -1  -7   0 0.33334 0.36042   2
  -1  -7   0 -0.1437 0.39437   4
  -1   7   0 0.13000 0.40965   3
  -2  -7   0 -0.0112 0.56067   4
  -2  -7   0 2.47846 0.82488   1
   2  -7   0 0.26944 0.63012   2
  -2  -7   0 1.60553 0.55858   2
  -2   7   0 1.71234 0.71692   3
  -3  -7   0 -0.1784 0.58476   4
  -3  -7   0 0.04346 0.91763   1
   3  -7   0 0.08786 0.84128   2
  -3   7   0 0.62070 0.90994   3
  -4  -7   0 7.43651 1.77825   1
  -4  -7   0 5.42071 1.19085   4
   4  -7   0 6.19089 1.54198   2
  -4   7   0 4.94620 1.77537   3
  -5  -7   0 0.22249 0.91494   4
   5   7   0 -0.9569 1.43541   1
   0  -8   0 1459.72 39.1724   4
   0  -8   0 1479.81 35.4624   2
   0  -8   0 1485.37 36.6232   1
  -1  -8   0 0.36304 0.49102   1
   1  -8   0 -0.6873 0.45216   2
  -1  -8   0 0.36762 0.38692   2
  -1  -8   0 0.08358 0.46177   4
  -1   8   0 0.51046 0.45990   3
  -2  -8   0 21.9402 1.40477   2
  -2  -8   0 17.3852 1.71475   4
  -2  -8   0 21.6106 1.78905   1
   2  -8   0 23.4287 1.74178   2
  -2   8   0 21.7926 1.82202   3
   3  -8   0 -0.3797 0.93099   2
  -3  -8   0 -0.1598 0.72526   4
  -3  -8   0 -1.4598 0.97989   1
  -3   8   0 2.59334 1.09544   3
  -4  -8   0 0.83168 1.49151   1
  -4  -8   0 0.02567 0.92081   4
   4  -8   0 2.82847 1.48651   2
  -4   8   0 0.96852 1.55503   3
  -5  -8   0 -0.0742 1.09092   4
   0  -9   0 -0.5573 0.33425   4
   0  -9   0 0.05131 0.25030   1
   0  -9   0 -0.0331 0.35202   2
  -1  -9   0 16.2362 1.58206   4
  -1  -9   0 15.7516 1.15471   2
   1  -9   0 13.0491 1.24477   2
  -1  -9   0 15.3617 1.26575   1
  -1   9   0 14.6180 1.41571   3
   2  -9   0 84.3009 3.60171   2
  -2  -9   0 79.6067 3.74346   1
  -2  -9   0 83.3369 3.10774   2
  -2  -9   0 83.5494 3.90601   4
  -2   9   0 77.4023 3.81115   3
   3  -9   0 227.454 7.68603   2
  -3  -9   0 234.734 8.19841   4
  -3  -9   0 235.336 8.36139   1
  -3   9   0 231.665 8.62455   3
   4  -9   0 40.6173 3.23714   2
  -4  -9   0 39.5159 3.14405   4
  -4  -9   0 43.8565 3.57595   1
  -4   9   0 40.6803 3.87770   3
   0 -10   0 13.4391 1.57556   4
   0 -10   0 12.6346 0.91653   1
   0 -10   0 10.9284 1.16015   2
   1 -10   0 47.5855 2.47543   2
  -1 -10   0 45.5920 2.17435   2
  -1 -10   0 50.0076 2.84311   4
  -1 -10   0 44.7626 2.40993   1
  -1  10   0 43.4711 2.57585   3
  -2 -10   0 220.589 6.61724   2
  -2 -10   0 228.010 7.60909   1
  -2 -10   0 232.708 8.04704   4
   2 -10   0 223.331 7.24665   2
  -2  10   0 217.659 7.98460   3
  -3 -10   0 14.4545 2.21554   1
  -3 -10   0 12.9404 1.94537   4
   3 -10   0 9.61804 1.72146   2
  -3  10   0 11.1305 2.11987   3
   4 -10   0 6.78701 1.92610   2
  -4 -10   0 10.6217 2.26056   1
  -4 -10   0 9.43643 1.92730   4
   4  10   0 6.52371 2.07983   1
  -4  10   0 6.66714 2.12707   3
   0 -11   0 -0.6203 0.43493   2
  -1 -11   0 4.10206 1.03275   1
   1 -11   0 4.07757 1.02190   2
  -1 -11   0 4.49865 0.90411   2
  -1 -11   0 4.40543 1.12789   4
  -1  11   0 4.77213 1.18407   3
   2 -11   0 54.4218 3.10708   2
  -2 -11   0 55.9302 3.13864   1
  -2 -11   0 51.4504 2.57357   2
  -2 -11   0 54.8599 3.49714   4
  -2  11   0 57.1962 3.38688   3
  -3 -11   0 1.21976 1.28724   1
   3 -11   0 -0.1873 1.13330   2
  -3 -11   0 -0.5215 1.08956   4
  -3  11   0 -0.8501 1.19014   3
  -4 -11   0 0.72880 1.43096   4
   4 -11   0 3.51289 1.66169   2
  -4 -11   0 3.38563 1.83697   1
   4  11   0 1.19911 1.50823   1
   0 -12   0 -0.9837 0.63402   2
   1 -12   0 120.336 4.73004   2
  -1 -12   0 124.928 5.47203   4
  -1 -12   0 123.087 4.50938   1
  -1 -12   0 120.569 4.34624   2
  -1  12   0 121.215 5.20946   3
  -2 -12   0 1.72339 1.15066   4
  -2 -12   0 3.13990 1.12899   1
   2 -12   0 4.17201 1.22497   2
  -2  12   0 2.35658 1.11906   3
  -3 -12   0 -0.9488 1.11999   4
   3 -12   0 0.93853 1.13798   2
  -3 -12   0 0.47721 1.10270   1
  -3  12   0 -1.2865 1.17698   3
  -4 -12   0 -0.4081 1.34821   4
   4 -12   0 2.01550 1.43094   2
  -4 -12   0 0.93468 1.64070   1
   4  12   0 -0.2538 1.52705   1
   0 -13   0 -1.1762 0.58005   2
   1 -13   0 0.69929 0.81365   2
  -1 -13   0 1.00177 0.68507   2
  -1  13   0 0.43086 0.88924   3
  -2 -13   0 2.47815 1.30413   4
  -2 -13   0 4.08614 1.21721   1
   2 -13   0 2.03022 1.05706   2
   2  13   0 3.08103 1.20009   1
  -2  13   0 2.92619 1.24097   3
  -3 -13   0 9.49228 2.04662   4
  -3 -13   0 9.75315 2.04630   1
   3 -13   0 6.13407 1.55432   2
  -3  13   0 7.49482 2.06308   3
   3  13   0 7.09636 1.94949   1
   4 -13   0 -0.9262 1.30898   2
  -4 -13   0 -0.4721 1.40162   4
   0 -14   0 5.04234 1.16229   2
   1 -14   0 0.41614 0.77309   2
  -1 -14   0 0.18734 0.63727   2
  -1  14   0 -0.5136 0.83063   3
  -2 -14   0 4.57079 1.56520   4
  -2 -14   0 3.73046 1.29294   1
   2 -14   0 2.95259 1.16123   2
   2  14   0 4.89594 1.38197   1
  -2  14   0 3.97888 1.48130   3
  -3 -14   0 -0.8707 1.22137   1
   3 -14   0 -0.4563 1.08386   2
  -3 -14   0 -1.7237 1.20892   4
  -3  14   0 -0.8032 1.44396   3
   3  14   0 0.31951 1.26095   1
   0 -15   0 0.47123 0.77643   2
  -1 -15   0 -1.0725 0.62625   2
   1 -15   0 0.35722 0.88615   2
  -1  15   0 -0.4747 0.95837   3
   2 -15   0 0.45196 1.04853   2
  -2  15   0 1.41128 1.24355   3
  -3 -15   0 3.62823 1.85708   4
  -3 -15   0 2.52864 1.45959   1
   3 -15   0 0.88675 1.32474   2
   3  15   0 0.19659 1.28763   1
   0 -16   0 1.69052 1.06533   2
   1 -16   0 6.47555 1.56839   2
  -1 -16   0 5.77046 1.35226   2
  -1  16   0 3.91261 1.74183   3
   2 -16   0 1.16574 1.27965   2
  -2  16   0 -0.3749 1.29655   3
  -3 -16   0 1.53579 1.69538   4
   0 -17   0 -0.2849 0.92964   2
   1 -17   0 2.98436 1.31102   2
  -1  17   0 2.63764 1.69586   3
   2 -17   0 1.73997 1.35202   2
  -2  17   0 2.68279 1.83598   3
   0 -18   0 67.6751 4.05744   2
   1 -18   0 0.45211 1.19040   2
  -1  18   0 7.45168 2.36114   3
   0 -19   0 -0.6359 1.15224   2
   0  19   0 1.47802 2.23089   3
   5   0  -1 -0.7248 1.36007   1
  -5   0   1 -2.3909 1.35485   1
   4   0  -1 -1.2348 0.88839   1
  -4   0   1 -0.9309 0.88979   1
  -3   0   1 -0.3928 0.54386   1
  -2   0   1 -0.2949 0.35275   1
  -2   0   1 -0.4506 0.43617   3
  -2   0   1 -0.0034 0.35003   2
  -1   0   1 4.72472 0.59253   3
  -1   0   1 6.20693 0.54819   2
  -1   0   1 5.42821 0.55292   1
   0   0  -1 -0.0180 0.01076   1
   0   0   1 -0.0099 0.01129   2
  -1   0  -1 0.17244 0.40197   1
  -1   0  -1 -0.3265 0.23673   4
  -1   0  -1 -0.6205 0.48198   3
  -2   0  -1 -0.2901 0.53765   1
  -2   0  -1 -0.2628 0.24691   4
  -2   0  -1 -0.0874 0.64513   3
  -3   0  -1 -0.0707 0.31631   4
  -3   0  -1 0.32875 0.84747   3
  -3   0  -1 0.56236 0.64118   1
  -4   0  -1 -0.3551 0.97414   1
   5   0   1 -2.4845 1.20614   1
  -5   0  -1 -2.3103 1.32889   1
  -5  -1   1 -3.1134 1.34621   1
   5   1  -1 -2.3151 1.27354   1
   4  -1  -1 0.86020 0.99163   1
  -4  -1   1 0.25792 1.03749   1
   4   1  -1 -0.3487 0.97758   1
  -4   1   1 -0.0216 0.90715   1
  -3  -1   1 0.33521 0.31845   4
  -3  -1   1 1.47309 0.67016   2
  -3  -1   1 -0.0559 0.62388   1
  -3  -1   1 0.91683 0.30279   4
  -3   1   1 2.01986 0.80413   1
  -3   1   1 1.11078 0.80772   3
  -2  -1   1 27.0448 1.07013   4
  -2  -1   1 28.3807 1.06731   4
  -2  -1   1 29.1764 1.58707   1
  -2   1   1 26.4900 1.71747   3
  -2   1   1 30.5698 1.52090   1
  -1  -1   1 682.421 15.5983   2
  -1  -1   1 651.205 16.4403   1
  -1  -1   1 654.752 16.8006   4
  -1   1   1 654.745 16.2637   1
  -1   1   1 636.361 16.6451   4
  -1   1   1 633.289 15.6230   2
  -1   1   1 628.495 17.9053   3
  -1   1   1 651.006 16.6408   4
   0  -1   1 50.1951 1.34246   1
   0  -1  -1 50.2623 1.36245   1
   0   1  -1 51.1074 1.35576   1
  -1  -1  -1 828.638 19.0214   2
  -1  -1  -1 834.864 20.8477   4
  -1  -1  -1 805.046 20.2162   1
  -1   1  -1 799.480 22.1548   3
  -1   1  -1 726.023 20.7006   4
  -1   1  -1 828.419 20.0433   1
  -2  -1  -1 69.9241 2.40881   4
  -2  -1  -1 77.9156 2.49526   2
  -2  -1  -1 73.3820 2.85983   1
  -2   1  -1 79.0509 2.75838   1
  -2   1  -1 76.4592 3.31129   3
  -3  -1  -1 34.4675 2.11850   1
  -3  -1  -1 28.1107 1.35788   4
  -3   1  -1 33.5382 2.43882   3
  -3   1  -1 34.6352 2.02253   1
  -3   1  -1 27.8052 1.13231   4
  -4  -1  -1 0.86881 1.08979   1
  -4  -1  -1 0.20953 0.34021   4
  -4  -1  -1 0.13487 0.39599   4
  -4   1  -1 -0.2658 0.95705   1
  -5  -1  -1 -0.7135 1.59689   1
   5   1   1 -2.9534 1.30968   1
  -5  -2   1 -0.8919 1.48493   1
   5   2  -1 -1.9243 1.32347   1
  -4  -2   1 9.46475 0.84146   4
   4  -2  -1 10.5070 1.64803   1
  -4  -2   1 9.10853 1.69465   1
  -4  -2   1 6.48225 0.77415   4
  -4   2   1 10.3141 1.54302   1
   4   2  -1 4.04803 1.34649   1
  -3  -2   1 -0.5881 0.58809   1
  -3  -2   1 -0.2649 0.30887   4
   3  -2  -1 0.52897 0.68904   1
  -3  -2   1 0.19584 0.62448   2
  -3  -2   1 -0.6867 0.35827   4
  -3   2   1 -0.1957 0.62395   1
  -3   2   1 -0.6990 0.81878   3
  -2  -2   1 1.63185 0.35923   4
  -2  -2   1 1.57892 0.60237   1
  -2  -2   1 1.60144 0.32809   4
  -2   2   1 1.85702 0.63712   3
  -2   2   1 0.43131 0.28605   1
   1  -2  -1 347.768 8.91354   1
  -1  -2   1 352.733 8.63810   2
  -1   2   1 347.752 8.87994   1
  -1   2   1 345.946 9.95379   3
  -1   2   1 355.374 9.23200   4
   0  -2  -1 211.424 5.27172   1
   0  -2  -1 221.338 5.11936   2
   0  -2   1 176.359 5.09162   2
   0  -2   1 212.631 5.25236   1
   0   2  -1 216.583 5.27405   1
  -1  -2  -1 6183.71 139.462   2
  -1   2  -1 5888.35 153.150   4
  -1   2  -1 5982.75 160.637   3
  -1   2  -1 5777.56 146.996   1
  -2  -2  -1 105.720 3.76886   1
  -2  -2  -1 107.578 3.39212   4
  -2  -2  -1 108.999 3.23353   2
  -2   2  -1 107.568 4.18381   3
  -3  -2  -1 13.8227 1.05684   4
  -3  -2  -1 13.3334 1.07836   4
  -3  -2  -1 15.2185 1.61889   1
  -3  -2  -1 16.0608 1.21548   2
  -3   2  -1 16.1656 1.93094   3
  -3   2  -1 15.0609 0.78609   4
  -3   2  -1 17.9862 1.52030   1
   4  -2   1 3.83428 1.22888   1
  -4  -2  -1 3.15120 1.36317   1
  -4  -2  -1 3.28491 0.61415   4
  -4   2  -1 3.30950 1.43676   3
  -4   2  -1 2.77762 1.10675   1
  -5  -2  -1 1.52396 1.76060   1
   5   2   1 2.58474 1.80326   1
  -5  -3   1 -1.6851 1.34056   1
   5   3  -1 -0.4268 1.38224   1
   4  -3  -1 1.61474 0.97257   1
  -4  -3   1 0.51305 1.10457   1
  -4  -3   1 -0.4267 0.52832   4
   4   3  -1 0.17221 1.09668   1
  -4   3   1 0.36946 1.07949   3
  -3  -3   1 249.499 7.37748   4
  -3  -3   1 259.371 7.25951   2
  -3  -3   1 255.778 8.14293   1
  -3  -3   1 247.821 7.33949   4
   3  -3  -1 253.178 7.63339   1
  -3   3   1 261.198 8.79735   3
  -3   3   1 253.824 7.52689   1
  -2  -3   1 71.8587 2.52556   4
  -2  -3   1 71.5269 2.54676   4
   2  -3  -1 74.5628 2.55125   1
  -2  -3   1 74.6043 2.94710   1
  -2   3   1 62.4285 2.38554   1
  -2   3   1 74.2262 3.06417   3
   1  -3  -1 100.199 2.73990   1
  -1  -3   1 97.8683 3.21346   1
  -1  -3   1 104.690 2.89916   2
  -1  -3   1 100.477 3.19150   4
  -1   3   1 100.064 2.71467   1
  -1   3   1 105.346 3.12656   4
  -1   3   1 102.050 3.35927   3
   0  -3   1 163.010 4.21937   2
   0  -3  -1 161.324 4.18865   2
   0  -3  -1 156.894 4.24609   1
   0  -3   1 161.633 4.22778   1
   0  -3   1 162.027 4.76175   4
  -1  -3  -1 26.0296 0.97063   2
   1  -3   1 25.2772 1.15380   2
  -1  -3  -1 24.3508 1.24473   1
  -1   3  -1 26.0368 0.88732   1
  -1   3  -1 26.9479 1.36581   3
  -2  -3  -1 264.431 6.73033   2
  -2  -3  -1 256.524 7.58983   1
  -2  -3  -1 261.103 7.38197   4
  -2   3  -1 257.303 7.04183   4
  -2   3  -1 250.885 8.16509   3
  -2   3  -1 246.403 6.99971   1
  -3  -3  -1 32.4187 1.71343   4
  -3  -3  -1 33.1287 1.73918   4
  -3  -3  -1 34.4642 1.73362   2
  -3  -3  -1 30.9192 2.31885   1
  -3   3  -1 29.8756 1.92050   1
  -3   3  -1 36.8803 2.66555   3
  -3   3  -1 32.5655 1.35273   4
  -4  -3  -1 51.8338 2.34518   4
   4  -3   1 47.5634 2.76646   2
  -4  -3  -1 57.7313 3.53319   1
   4  -3   1 54.3252 3.15850   1
  -4   3  -1 55.7046 3.84139   3
  -5  -3  -1 5.89080 2.04809   1
   5   3   1 4.23844 1.85601   1
  -5  -4   1 2.65372 1.69846   1
   5   4  -1 1.41493 1.62658   1
  -4  -4   1 -0.7445 0.52736   4
  -4  -4   1 0.10568 1.03158   1
  -4   4   1 -0.3330 1.12993   3
  -3  -4   1 3.60459 1.00221   1
   3  -4  -1 4.61307 0.89169   1
  -3  -4   1 4.03457 0.90722   2
  -3  -4   1 3.08426 0.67493   4
  -3   4   1 3.20011 1.19574   3
  -3   4   1 4.83562 0.85224   1
  -2  -4   1 206.944 6.01863   4
   2  -4  -1 191.278 5.47680   1
  -2   4   1 197.699 5.65483   4
  -2   4   1 194.137 5.43460   1
  -2   4   1 194.995 6.49970   3
   1  -4  -1 36.5210 1.05928   1
  -1  -4   1 35.1463 1.36125   2
   1  -4  -1 35.9611 1.55276   2
  -1  -4   1 36.3734 1.61026   1
  -1  -4   1 35.8336 1.60020   4
  -1   4   1 36.6379 1.62507   3
   0  -4  -1 47.6766 1.53174   1
   0  -4  -1 49.8037 1.62899   2
   0  -4   1 46.7114 1.86187   4
   0  -4  -1 49.7030 1.88231   4
   0  -4   1 47.1936 1.63104   2
   0  -4   1 47.3284 1.49817   1
  -1  -4  -1 32.0579 1.52424   4
  -1  -4  -1 32.5767 1.51056   1
   1  -4   1 30.1945 1.39539   2
  -1  -4  -1 34.8575 1.20495   2
  -2  -4  -1 26.4969 1.27420   2
  -2  -4  -1 24.4769 1.46795   4
   2  -4   1 30.1507 1.56791   2
  -2  -4  -1 28.1699 1.51544   4
  -2   4  -1 24.7178 1.76068   3
  -2   4  -1 26.4130 1.27049   4
  -2   4  -1 25.8726 1.24647   1
  -3  -4  -1 6.87261 0.93493   2
  -3  -4  -1 7.60244 1.40092   1
  -3  -4  -1 7.79134 0.95112   4
   3  -4   1 10.5102 1.31678   2
  -3   4  -1 8.04564 1.07348   1
  -3   4  -1 7.96391 1.51129   3
  -3   4  -1 6.57035 0.72273   4
  -4  -4  -1 -0.9172 0.58472   4
   4  -4   1 0.29375 0.87265   2
  -4  -4  -1 -1.7576 0.90781   1
  -4   4  -1 -0.8597 1.20543   3
  -5  -4  -1 1.14253 0.67795   4
  -5  -4  -1 3.06624 1.79800   1
   5   4   1 2.64407 1.71571   1
  -5  -5   1 -0.4480 0.64175   4
  -5  -5   1 0.22026 1.47716   1
   5   5  -1 0.50418 1.43211   1
   4  -5  -1 -0.0610 0.89464   2
  -4  -5   1 0.14451 0.60407   4
  -4  -5   1 0.34110 1.16596   1
  -4   5   1 -0.4470 1.14251   3
   3  -5  -1 1.28796 0.56989   1
  -3  -5   1 -0.3716 0.63253   1
  -3  -5   1 -0.5827 0.52880   2
  -3  -5   1 0.22336 0.48440   4
  -3   5   1 0.45806 0.85862   3
  -2  -5   1 139.008 4.18430   2
  -2  -5   1 141.270 4.68652   4
  -2  -5   1 136.814 4.63484   4
   2  -5  -1 139.152 4.52596   2
   2  -5  -1 138.627 3.94545   1
  -2  -5   1 140.766 4.83156   1
  -2   5   1 135.046 3.87825   1
  -2   5   1 138.682 5.03108   3
  -2   5   1 140.407 4.36205   4
   1  -5  -1 0.23348 0.21042   2
  -1  -5   1 1.02787 0.44089   1
  -1  -5   1 0.59403 0.25882   2
  -1  -5   1 0.59136 0.30434   4
  -1   5   1 0.06820 0.17397   3
   0  -5  -1 681.565 17.3801   4
   0  -5  -1 563.909 15.5377   2
   0  -5   1 668.664 16.1122   1
   0  -5  -1 657.162 16.1281   1
  -1  -5  -1 70.1124 2.75814   4
  -1  -5  -1 77.6684 2.28009   2
   1  -5   1 69.5041 2.53066   2
  -1  -5  -1 70.5342 2.63442   1
  -1   5  -1 74.7346 2.85020   3
  -2  -5  -1 55.2298 2.45833   4
   2  -5   1 55.5245 1.93336   1
  -2  -5  -1 58.4666 2.69357   1
   2  -5   1 59.5881 2.46613   2
  -2   5  -1 53.8178 2.19386   4
  -2   5  -1 54.5125 1.88541   1
  -2   5  -1 53.7535 2.75020   3
   3  -5   1 13.5438 1.48632   2
  -3  -5  -1 15.8161 1.89519   1
  -3  -5  -1 15.3264 1.37457   4
  -3   5  -1 13.5886 1.81374   3
  -3   5  -1 12.4111 0.99858   4
  -4  -5  -1 0.09766 0.64951   4
   4  -5   1 0.37645 0.93484   2
  -4  -5  -1 1.15113 1.17751   1
  -4   5  -1 -1.0012 1.23161   3
  -5  -5  -1 0.53378 0.74099   4
  -5  -5  -1 -0.8672 1.53929   1
  -5   5  -1 1.19873 1.75160   3
   5   5   1 -0.4690 1.55066   1
  -5  -6   1 -0.7496 0.74693   4
  -5  -6   1 -1.2425 1.43136   1
   5   6  -1 0.55990 1.35649   1
  -4  -6   1 2.89990 1.29666   1
  -4  -6   1 1.55783 0.74370   4
   4  -6  -1 0.82543 1.05237   2
  -4   6   1 -0.8000 1.15490   3
  -3  -6   1 0.43072 0.52550   4
  -3  -6   1 0.11975 0.71990   1
   3  -6  -1 0.84028 0.80449   2
  -3  -6   1 0.66990 0.58642   2
  -3   6   1 0.48532 0.84534   3
  -2  -6   1 86.9640 3.54146   1
  -2  -6   1 92.3299 3.50472   4
  -2  -6   1 86.9020 2.99242   2
   2  -6  -1 84.5096 3.31083   2
   2  -6  -1 86.4337 2.52797   1
  -2   6   1 86.6337 3.66808   3
  -2   6   1 89.6678 3.21147   4
  -1  -6   1 3.36829 0.72301   4
  -1  -6   1 4.83254 0.62981   2
  -1  -6   1 4.06543 0.68079   1
  -1   6   1 4.87739 0.73273   3
   0  -6   1 717.338 17.3292   2
   0  -6  -1 723.579 17.2897   2
   0  -6   1 712.850 19.1831   4
   0  -6  -1 686.565 17.7570   1
   0  -6   1 684.610 17.7217   1
   0  -6  -1 716.815 19.1787   4
  -1  -6  -1 2103.77 52.4988   1
   1  -6   1 2150.33 50.1409   2
  -1  -6  -1 2076.76 54.9970   4
  -1   6  -1 2104.84 57.4411   3
   2  -6   1 31.2398 1.16631   1
   2  -6   1 32.7445 1.87783   2
  -2  -6  -1 30.5871 1.46883   2
  -2  -6  -1 33.9864 1.99785   1
  -2  -6  -1 33.3140 1.94759   4
  -2   6  -1 31.8260 1.14011   1
  -2   6  -1 33.3315 1.70589   4
  -2   6  -1 33.7371 2.15899   3
  -3  -6  -1 4.18262 1.07887   1
  -3  -6  -1 3.56927 0.82025   4
   3  -6   1 4.90661 1.10684   2
  -3   6  -1 4.98150 1.29723   3
  -4  -6  -1 0.27239 1.10728   1
  -4  -6  -1 -0.5151 0.69064   4
   4  -6   1 0.61759 1.01956   2
  -4   6  -1 0.08168 1.35611   3
  -5  -6  -1 0.76777 0.85753   4
  -5  -6  -1 -0.1213 1.72144   1
   5   6   1 -1.7078 1.31745   1
  -5   6  -1 0.22193 1.91387   3
  -5  -7   1 0.49614 0.91906   4
  -5  -7   1 2.88471 1.90102   1
   5   7  -1 1.35471 1.56958   1
  -4  -7   1 0.67785 1.19067   1
  -4  -7   1 0.17502 0.77309   4
   4  -7  -1 0.12579 1.15973   2
  -4   7   1 2.45306 1.47886   3
   4   7  -1 1.50235 1.37740   1
  -3  -7   1 -0.1910 0.54481   4
  -3  -7   1 -0.7129 0.77483   1
   3  -7  -1 0.21872 0.87829   2
  -3   7   1 -0.7409 0.66771   3
  -2  -7   1 0.82817 0.59470   1
  -2  -7   1 0.71725 0.48009   2
  -2  -7   1 -1.0908 0.42862   4
   2  -7  -1 -0.3647 0.51117   2
  -2   7   1 -0.0654 0.53762   3
  -1  -7   1 199.000 5.94196   1
   1  -7  -1 198.416 5.82002   2
  -1  -7   1 184.199 6.33839   4
  -1  -7   1 202.359 5.53536   2
  -1   7   1 198.002 6.40566   3
   0  -7  -1 335.271 9.08283   1
   0  -7   1 348.049 9.07172   1
   0  -7  -1 344.380 10.1616   4
   0  -7  -1 342.601 9.05816   2
   0  -7   1 346.904 9.11234   2
   0  -7   1 355.998 10.2188   4
   0   7  -1 360.992 9.13691   1
  -1  -7  -1 220.206 7.05854   4
  -1  -7  -1 221.811 6.60071   1
  -1  -7  -1 229.916 6.03680   2
  -1   7  -1 216.982 7.16015   3
  -2  -7  -1 152.049 5.34034   1
  -2  -7  -1 153.420 4.50306   2
  -2  -7  -1 150.485 5.38057   4
   2  -7   1 148.639 5.00113   2
  -2   7  -1 149.501 5.60850   3
  -3  -7  -1 21.5071 1.87256   4
  -3  -7  -1 23.6878 2.16588   1
   3  -7   1 20.8256 1.92568   2
  -3   7  -1 22.3844 2.34248   3
  -4  -7  -1 3.95293 1.10855   4
   4  -7   1 2.93654 1.36013   2
  -4  -7  -1 6.72852 1.76757   1
  -4   7  -1 5.14401 1.85797   3
  -5  -7  -1 -0.5453 0.93756   4
   5   7   1 0.94930 1.71456   1
  -5  -8   1 4.69623 1.36897   4
  -4  -8   1 53.1797 3.73536   1
  -4  -8   1 47.7245 3.06193   4
   4  -8  -1 40.9455 3.18291   2
  -4   8   1 51.9877 4.13617   3
   4   8  -1 49.3231 3.70298   1
  -3  -8   1 2.56002 1.27764   1
   3  -8  -1 3.48597 1.21198   2
  -3  -8   1 3.61077 1.01919   4
  -3   8   1 9.01233 1.57940   3
  -2  -8   1 67.0486 3.21752   1
   2  -8  -1 69.2040 3.08799   2
  -2  -8   1 68.7365 2.70415   2
  -2  -8   1 70.7410 3.34159   4
  -2   8   1 67.2444 3.26097   3
   1  -8  -1 266.574 7.47041   2
  -1  -8   1 258.737 7.09692   2
  -1  -8   1 255.717 7.57054   1
  -1  -8   1 261.170 8.25007   4
  -1   8   1 253.061 8.21332   3
   0  -8  -1 298.088 8.22855   1
   0  -8  -1 317.920 8.37738   2
   0  -8   1 306.349 8.18386   1
   0  -8  -1 298.793 9.35713   4
   0  -8   1 312.523 9.41256   4
   0  -8   1 310.230 8.36105   2
   0   8  -1 317.801 8.26538   1
  -1  -8  -1 -0.0352 0.43857   1
  -1  -8  -1 0.49054 0.38165   2
  -1  -8  -1 -0.1082 0.42614   4
   1  -8   1 -0.1370 0.37753   2
  -1   8  -1 0.43803 0.43905   3
   2  -8   1 7.17177 1.20166   2
  -2  -8  -1 7.78811 1.29030   1
  -2  -8  -1 7.81320 1.21387   4
  -2  -8  -1 8.51880 0.96435   2
  -2   8  -1 9.64175 1.34530   3
  -3  -8  -1 26.3137 2.47921   1
   3  -8   1 25.3056 2.20163   2
  -3  -8  -1 23.1649 2.16454   4
  -3   8  -1 32.0339 2.74743   3
  -4  -8  -1 15.0574 1.83391   4
   4  -8   1 15.2619 2.18740   2
  -4  -8  -1 16.1336 2.60131   1
  -4   8  -1 21.9477 3.00326   3
  -5  -8  -1 0.30388 1.13472   4
  -4  -9   1 3.30952 1.64407   1
  -4  -9   1 4.31505 1.40675   4
   4  -9  -1 6.74456 1.74842   2
   4   9  -1 7.49868 1.99640   1
  -3  -9   1 2.29034 1.14076   4
   3  -9  -1 3.80318 1.36751   2
  -3  -9   1 1.16442 1.49238   1
  -3   9   1 6.97738 1.45225   3
   2  -9  -1 53.9969 2.88860   2
  -2  -9   1 53.4162 3.04243   4
  -2  -9   1 54.1449 2.44880   2
  -2  -9   1 48.0812 2.89592   1
  -2   9   1 55.8136 3.04546   3
  -1  -9   1 23.1854 1.52850   1
   1  -9  -1 23.9252 1.62638   2
  -1  -9   1 20.9843 1.37018   2
  -1  -9   1 21.9849 1.81652   4
  -1   9   1 23.0649 1.70629   3
   0  -9  -1 9.15973 1.21395   4
   0  -9   1 11.0311 0.76620   1
   0  -9   1 9.48856 1.18906   4
   0  -9  -1 9.72308 0.76372   1
   0  -9   1 9.62656 1.01164   2
   0  -9  -1 11.1432 1.04011   2
   0   9  -1 12.0247 0.82553   1
  -1  -9  -1 1.25251 0.62053   4
  -1  -9  -1 2.32414 0.56887   2
  -1  -9  -1 4.28872 0.83842   1
  -1   9  -1 2.08813 0.66712   3
  -2  -9  -1 20.8157 2.01829   1
  -2  -9  -1 25.2421 1.54803   2
   2  -9   1 25.4121 2.02803   2
  -2  -9  -1 22.4484 2.00081   4
  -2   9  -1 28.6644 2.22542   3
  -3  -9  -1 76.0626 3.94945   4
   3  -9   1 63.3850 3.64461   2
  -3  -9  -1 68.1613 4.07890   1
  -3   9  -1 76.2441 4.33340   3
  -4  -9  -1 2.14590 1.69363   1
  -4  -9  -1 1.54324 1.36547   4
   4  -9   1 1.40786 1.46680   2
  -4   9  -1 4.19651 1.86558   3
  -4 -10   1 1.30517 1.40411   4
   4 -10  -1 0.22535 1.44699   2
  -4 -10   1 3.37587 1.76595   1
   4  10  -1 1.92110 1.66289   1
  -3 -10   1 3.96330 1.30713   4
  -3 -10   1 6.42569 1.69190   1
   3 -10  -1 5.30928 1.47583   2
  -3  10   1 8.01414 1.74805   3
  -2 -10   1 11.8978 1.37338   2
   2 -10  -1 10.5097 1.60051   2
  -2 -10   1 11.7291 1.66824   4
  -2 -10   1 10.3640 1.65896   1
  -2  10   1 11.4566 1.60959   3
  -1 -10   1 66.7374 3.33095   4
  -1 -10   1 55.9225 2.77767   1
  -1 -10   1 59.0827 2.60047   2
   1 -10  -1 61.9504 2.89649   2
  -1  10   1 62.4645 3.08952   3
   0 -10  -1 104.061 3.33409   1
   0 -10   1 101.436 3.72661   2
   0 -10  -1 105.037 3.76320   2
   0 -10   1 103.964 4.32944   4
   0 -10  -1 105.320 4.36847   4
   0 -10   1 101.497 3.25105   1
  -1 -10  -1 7.93616 1.28410   4
  -1 -10  -1 7.15308 1.21432   1
   1 -10   1 7.84908 1.20298   2
  -1 -10  -1 8.79570 1.05980   2
  -1  10  -1 7.75593 1.20707   3
  -2 -10  -1 183.610 5.67342   2
  -2 -10  -1 191.530 6.99266   4
  -2 -10  -1 189.705 6.63290   1
   2 -10   1 179.738 6.30626   2
  -2  10  -1 188.036 7.05111   3
  -3 -10  -1 -0.7824 0.93377   4
  -3 -10  -1 0.03171 1.24213   1
   3 -10   1 0.06208 1.17126   2
  -3  10  -1 0.53297 1.34688   3
  -4 -10  -1 -0.9009 1.29443   4
   4 -10   1 -0.1382 1.45425   2
  -4 -10  -1 1.30808 1.63866   1
  -4  10  -1 1.21182 1.69505   3
  -4 -11   1 6.08473 1.76586   4
   4 -11  -1 3.79582 1.72811   2
  -4 -11   1 4.78558 1.84277   1
   4  11  -1 3.09992 1.69376   1
   3 -11  -1 5.68145 1.57309   2
  -3 -11   1 9.37781 1.83965   1
  -3 -11   1 7.30810 1.65476   4
   3  11  -1 6.53239 1.70751   1
  -3  11   1 8.70511 1.89106   3
  -2 -11   1 23.5104 2.45735   4
  -2 -11   1 23.1847 2.15516   1
   2 -11  -1 22.1937 2.14282   2
  -2 -11   1 22.1968 1.72640   2
  -2  11   1 27.1194 2.32414   3
   1 -11  -1 77.1408 3.52744   2
  -1 -11   1 86.7825 3.44787   1
  -1 -11   1 86.8547 4.11450   4
  -1 -11   1 79.0898 3.26170   2
  -1  11   1 75.3229 3.77978   3
   1  11  -1 85.5643 3.52655   1
   0 -11   1 5.29409 0.98470   2
   0 -11  -1 4.96016 0.89460   2
   1 -11   1 31.5801 2.11249   2
  -1 -11  -1 31.1701 2.46014   4
  -1 -11  -1 27.9286 1.95039   1
  -1 -11  -1 28.2467 1.79731   2
  -1  11  -1 30.8747 2.26442   3
   2 -11   1 0.61984 0.97178   2
  -2 -11  -1 1.52755 0.93393   4
  -2 -11  -1 2.03679 1.01125   1
  -2  11  -1 1.99730 1.06820   3
  -3 -11  -1 -1.0553 1.10764   4
   3 -11   1 0.94098 1.09875   2
  -3 -11  -1 0.10965 1.17863   1
  -3  11  -1 0.71898 1.31311   3
  -4 -11  -1 1.74061 1.53449   4
  -4 -11  -1 1.66849 1.50047   1
   4 -11   1 6.57002 1.82970   2
   4  11   1 1.04524 1.54884   1
  -4  11  -1 -0.0879 1.73856   3
  -4 -12   1 0.88508 1.51972   4
  -4 -12   1 2.05798 1.74265   1
   4 -12  -1 2.58569 1.52716   2
   4  12  -1 0.47109 1.53588   1
   3 -12  -1 2.56532 1.25629   2
  -3 -12   1 5.28614 1.59164   1
  -3 -12   1 4.13091 1.50596   4
   3  12  -1 5.57634 1.65970   1
  -3  12   1 4.10976 1.66101   3
  -2 -12   1 5.44328 1.30767   1
   2 -12  -1 2.68164 1.06878   2
  -2 -12   1 3.83765 0.99750   2
  -2 -12   1 3.23468 1.29421   4
  -2  12   1 3.48552 1.24532   3
   2  12  -1 4.89173 1.33617   1
  -1 -12   1 13.7611 1.41958   1
   1 -12  -1 15.8527 1.83528   2
  -1 -12   1 11.7835 1.80900   4
  -1 -12   1 16.5762 1.53047   2
   1  12  -1 14.2205 1.48399   1
  -1  12   1 17.5592 2.08791   3
   0 -12   1 150.471 5.29661   2
   0 -12  -1 155.023 5.29362   2
  -1 -12  -1 41.3945 3.06425   4
   1 -12   1 40.7631 2.62087   2
  -1 -12  -1 40.6053 2.24264   2
  -1 -12  -1 43.1669 2.38940   1
  -1  12  -1 40.8449 2.82389   3
  -2 -12  -1 4.32547 1.23390   1
   2 -12   1 3.02347 1.11901   2
  -2 -12  -1 1.79823 1.13579   4
  -2  12  -1 6.04628 1.49329   3
   3 -12   1 0.79405 1.21218   2
  -3 -12  -1 1.98206 1.39839   4
  -3 -12  -1 2.20631 1.31556   1
  -3  12  -1 -0.3178 1.33478   3
   4 -12   1 -0.5312 1.36183   2
  -4 -12  -1 0.51208 1.49266   4
  -4 -12  -1 1.60358 1.85912   1
   4  12   1 0.65505 1.60267   1
  -4 -13   1 0.73733 1.57831   4
   4 -13  -1 1.43954 1.49866   2
  -3 -13   1 -0.2985 1.25363   4
   3 -13  -1 1.02070 1.25645   2
  -3 -13   1 -0.4865 1.05938   1
  -3  13   1 -0.9804 1.32728   3
   3  13  -1 1.60303 1.38557   1
  -2 -13   1 44.9986 3.46233   4
  -2 -13   1 47.1978 2.94152   1
   2 -13  -1 41.7524 2.83754   2
  -2  13   1 37.9525 3.01725   3
   2  13  -1 41.2327 2.91250   1
  -1 -13   1 38.4004 3.30326   4
   1 -13  -1 34.7623 2.43174   2
  -1 -13   1 34.0819 2.17570   2
  -1  13   1 35.1890 2.70819   3
   0 -13   1 61.7482 3.06351   2
   0 -13  -1 56.8733 2.96972   2
   1 -13   1 15.3834 1.93414   2
  -1 -13  -1 13.1950 1.54683   2
  -1  13  -1 12.7666 1.86317   3
  -2 -13  -1 3.74910 1.39004   4
   2 -13   1 2.70408 1.11720   2
  -2 -13  -1 4.67934 1.34376   1
  -2  13  -1 3.59665 1.35869   3
  -3 -13  -1 0.93294 1.22560   1
  -3 -13  -1 0.76093 1.37746   4
   3 -13   1 4.02672 1.43413   2
  -3  13  -1 1.02269 1.62863   3
  -4 -13  -1 0.45756 1.55725   4
   4 -13   1 -0.7346 1.40648   2
  -3 -14   1 0.24011 1.28184   1
   3 -14  -1 1.75848 1.26714   2
  -3 -14   1 0.39549 1.40274   4
   3  14  -1 0.75746 1.25595   1
   2 -14  -1 4.72255 1.36423   2
  -2 -14   1 4.44762 1.49328   4
  -2 -14   1 5.04795 1.35339   1
   2  14  -1 3.82881 1.18475   1
  -2  14   1 3.51139 1.33744   3
  -1 -14   1 0.47879 0.73440   2
   1 -14  -1 2.24841 0.99818   2
  -1  14   1 0.50469 0.89269   3
   0 -14   1 5.88789 1.20088   2
   0 -14  -1 8.42402 1.42585   2
  -1 -14  -1 1.08406 0.76358   2
   1 -14   1 0.72952 0.82224   2
  -1  14  -1 1.79161 1.17564   3
  -2 -14  -1 11.9231 2.13306   4
  -2 -14  -1 11.8812 1.87833   1
   2 -14   1 7.85638 1.56910   2
   2  14   1 9.86040 1.77157   1
  -2  14  -1 10.8970 2.07250   3
   3 -14   1 1.68403 1.27950   2
  -3 -14  -1 -0.7540 1.32864   1
  -3 -14  -1 1.44042 1.63155   4
  -3  14  -1 -0.0037 1.65145   3
   3  14   1 1.15334 1.44187   1
  -3 -15   1 1.84923 1.53694   1
  -3 -15   1 6.05762 2.02847   4
   3 -15  -1 2.31895 1.45648   2
   3  15  -1 5.09101 1.70604   1
  -2 -15   1 3.97927 1.56596   4
   2 -15  -1 4.30133 1.44441   2
  -2  15   1 4.05579 1.57461   3
   1 -15  -1 25.6911 2.37896   2
  -1 -15   1 24.8563 2.12946   2
  -1  15   1 22.1309 2.65425   3
   0 -15  -1 -0.0166 0.66845   2
   0 -15   1 0.03686 0.74413   2
  -1 -15  -1 17.3468 1.79391   2
   1 -15   1 16.4804 2.07601   2
  -1  15  -1 21.9776 2.71372   3
   2 -15   1 1.20331 1.05313   2
  -2  15  -1 0.04500 1.27703   3
   3 -15   1 -0.1126 1.22746   2
  -3 -15  -1 1.05715 1.53089   1
  -3 -15  -1 -0.2887 1.56244   4
  -3  15  -1 0.63973 1.67826   3
   3  15   1 0.03061 1.36655   1
  -3 -16   1 6.69918 2.34071   4
   2 -16  -1 3.41569 1.41712   2
  -2  16   1 5.05423 1.88483   3
  -1 -16   1 30.9524 2.44501   2
   1 -16  -1 28.1081 2.61291   2
  -1  16   1 29.1341 3.17479   3
   0 -16  -1 5.19487 1.35141   2
   0 -16   1 3.76529 1.27680   2
   1 -16   1 7.51455 1.72329   2
  -1 -16  -1 6.29926 1.38802   2
  -1  16  -1 7.36315 1.98584   3
   2 -16   1 0.23739 1.16087   2
  -2  16  -1 -1.4151 1.22568   3
  -3 -16  -1 1.44001 1.81155   4
   2 -17  -1 2.26258 1.45166   2
  -2  17   1 5.33310 2.03692   3
   1 -17  -1 6.83594 1.70558   2
  -1 -17   1 8.93291 1.73499   2
  -1  17   1 7.76914 2.15328   3
   0 -17   1 13.9542 2.18675   2
   0 -17  -1 16.0523 2.17010   2
   1 -17   1 12.3688 2.07158   2
  -1  17  -1 14.7372 2.60849   3
   2 -17   1 0.20558 1.16064   2
  -2  17  -1 0.88696 1.63046   3
   1 -18  -1 0.73087 1.21416   2
  -1  18   1 3.43402 1.89232   3
   0 -18   1 1.50971 1.30418   2
   0 -18  -1 0.44358 1.17315   2
   1 -18   1 3.65661 1.54153   2
  -1  18  -1 3.88080 2.03430   3
   0 -19   1 11.8607 2.24350   2
   0 -19  -1 11.1711 2.19537   2
   0  19  -1 15.8569 3.28459   3
   5   0  -2 1.54922 1.59758   1
  -5   0   2 -0.0838 1.51976   1
  -4   0   2 0.57037 0.99379   1
   4   0  -2 1.78244 1.21381   1
   3   0  -2 19.2843 1.68962   1
  -3   0   2 18.5620 1.53866   1
  -2   0   2 8.01801 0.90608   2
  -2   0   2 6.09639 0.84780   1
  -1   0   2 8884.15 231.839   4
  -1   0   2 8851.02 244.555   3
   1   0  -2 9002.14 224.406   1
  -1   0   2 9531.40 213.511   2
  -1   0   2 9099.71 224.203   1
  -1   0  -2 24.6984 1.08902   1
  -1   0  -2 22.0918 0.94340   4
  -1   0  -2 25.1749 1.36886   3
  -2   0  -2 1587.39 42.4336   3
  -2   0  -2 1655.31 38.5738   1
  -2   0  -2 1367.19 39.5712   4
  -3   0  -2 -0.3221 0.35296   4
  -3   0  -2 0.26550 0.64355   1
  -3   0  -2 1.44962 0.91678   3
  -4   0  -2 1.74080 1.10272   1
  -5   0  -2 -2.7499 1.33603   1
  -5  -1   2 -0.9077 1.46650   1
   5   1  -2 -1.6191 1.28025   1
  -4  -1   2 0.62209 1.03886   1
   4  -1  -2 -0.9663 0.84371   1
  -4   1   2 -1.1677 0.89046   1
   4   1  -2 -1.0406 0.95909   1
  -3  -1   2 20.8329 0.96257   4
  -3  -1   2 21.4298 0.94327   4
   3  -1  -2 24.7482 1.80427   1
  -3  -1   2 22.2214 1.75502   1
  -3  -1   2 22.1650 1.59276   2
  -3   1   2 25.0931 2.03655   3
  -3   1   2 20.5540 1.65759   1
   2  -1  -2 20.6348 1.30758   1
  -2  -1   2 19.6374 1.21727   2
  -2  -1   2 19.9426 1.31093   1
  -2  -1   2 18.8393 0.81964   4
  -2   1   2 19.5921 1.23358   2
  -2   1   2 20.0864 1.22956   1
  -2   1   2 17.8426 1.37113   3
  -1  -1   2 29.8426 1.27604   1
  -1  -1   2 31.1353 1.23578   2
   1  -1  -2 29.2498 1.16930   1
  -1  -1   2 29.7504 1.05417   4
  -1   1   2 30.3290 1.25278   2
  -1   1   2 27.6577 1.30940   3
  -1   1   2 28.9106 0.95812   4
  -1   1   2 30.3474 1.15096   1
   0  -1  -2 178.003 4.58696   1
   0  -1   2 183.506 4.40643   2
   0   1  -2 179.134 4.57780   1
  -1  -1  -2 177.457 5.08062   1
  -1  -1  -2 178.880 4.50312   2
  -1   1  -2 187.542 5.01668   4
  -1   1  -2 190.494 4.94511   1
  -1   1  -2 179.053 5.60370   3
  -2  -1  -2 31.2511 2.19966   3
  -2  -1  -2 35.3100 1.48938   4
  -2  -1  -2 35.6505 1.82323   1
  -2   1  -2 32.8821 1.35042   4
  -2   1  -2 34.5193 1.67575   1
  -2   1  -2 32.8529 2.26306   3
  -3  -1  -2 0.95834 0.47861   4
  -3  -1  -2 3.74446 0.97247   1
  -3   1  -2 2.19911 0.84377   1
  -3   1  -2 2.39996 1.02630   3
  -3   1  -2 1.60729 0.38637   4
  -4  -1  -2 3.29356 0.54195   4
  -4  -1  -2 3.17002 1.25071   1
  -4   1  -2 1.72014 1.05932   1
  -5  -1  -2 -4.1893 1.35339   1
   5   1   2 -2.4396 1.40331   1
  -5  -2   2 -1.1180 1.44421   1
   5   2  -2 -1.8708 1.22889   1
  -4  -2   2 21.1807 1.06019   4
   4  -2  -2 20.7473 2.00197   1
  -4  -2   2 21.7874 2.28852   1
  -4  -2   2 17.0546 1.07685   4
   4   2  -2 16.9757 2.28297   1
  -4   2   2 20.2270 1.86288   1
  -3  -2   2 3.84263 0.55674   4
   3  -2  -2 7.65418 1.19258   1
  -3  -2   2 4.72329 1.09299   1
  -3  -2   2 3.40513 0.50180   4
  -3  -2   2 3.82441 0.84314   2
  -3   2   2 7.05408 1.32364   3
  -3   2   2 6.01537 1.01475   1
  -2  -2   2 5.89962 0.94048   1
  -2  -2   2 4.96479 0.52315   4
  -2  -2   2 4.99781 0.74843   2
  -2   2   2 3.19451 0.57958   1
  -2   2   2 3.72344 0.74534   3
  -1  -2   2 2333.66 53.0377   2
   1  -2  -2 2253.46 55.6945   1
  -1   2   2 2253.07 57.9958   4
  -1   2   2 2249.29 55.3740   1
  -1   2   2 2206.91 60.8493   3
   0  -2  -2 169.914 4.45819   1
   0   2  -2 170.437 4.43762   1
   0   2   2 175.790 4.85404   4
  -1  -2  -2 286.876 6.96828   2
   1  -2   2 287.414 7.25516   2
  -1   2  -2 281.441 7.41000   1
  -1   2  -2 293.832 7.86935   4
  -1   2  -2 293.127 8.51420   3
  -2  -2  -2 377.823 9.08517   2
  -2  -2  -2 369.684 9.95757   4
  -2  -2  -2 356.102 10.0440   1
  -2   2  -2 346.120 9.66163   4
  -2   2  -2 355.627 11.0898   3
  -3  -2  -2 0.28901 0.78188   1
  -3  -2  -2 0.21875 0.43182   4
  -3   2  -2 0.00936 0.30623   4
  -3   2  -2 0.26243 0.90681   3
  -3   2  -2 -0.1703 0.63202   1
  -4  -2  -2 7.63382 1.66664   1
  -4  -2  -2 9.63953 1.03964   4
  -4   2  -2 11.7318 1.71557   1
  -4   2  -2 8.08383 1.87325   3
  -5  -2  -2 1.07574 1.64047   1
   5   2   2 3.07711 1.81939   1
  -5  -3   2 0.78093 1.50125   1
   5   3  -2 2.84569 1.64448   1
  -4  -3   2 -0.7921 0.50526   4
   4  -3  -2 1.17603 0.85632   1
  -4  -3   2 0.58521 1.18817   1
   4   3  -2 -1.0010 1.03378   1
  -4   3   2 0.30843 1.02612   3
  -3  -3   2 39.6725 1.88718   4
  -3  -3   2 39.6097 1.86753   4
  -3  -3   2 38.8091 2.51012   1
   3  -3  -2 39.8075 2.19749   1
  -3  -3   2 43.8077 2.18006   2
  -3   3   2 36.8360 2.10597   1
  -3   3   2 41.6451 2.74787   3
  -2  -3   2 49.8295 2.36247   1
  -2  -3   2 49.3689 1.94187   4
  -2  -3   2 50.9902 2.02525   2
   2  -3  -2 48.4615 1.94870   1
  -2   3   2 49.0842 2.38315   3
   1  -3  -2 80.3056 2.23388   1
  -1  -3   2 73.6584 2.64012   1
  -1  -3   2 74.6297 2.60051   4
  -1  -3   2 78.3044 2.41809   2
  -1   3   2 81.8030 2.71206   3
  -1   3   2 83.3875 2.56401   4
   0  -3   2 21.4271 0.88033   2
   0  -3   2 22.0403 0.78139   1
   0  -3   2 21.2506 1.00019   4
   0  -3  -2 22.6383 0.86181   2
   0  -3  -2 21.2103 0.81061   1
   0   3  -2 22.3408 0.80975   1
   0   3   2 22.1234 1.04630   4
   1  -3   2 54.7370 1.88488   2
  -1  -3  -2 57.6897 1.59838   2
  -1  -3  -2 54.2752 2.06335   1
  -1   3  -2 56.4509 1.63068   1
  -1   3  -2 47.6684 2.12536   3
  -2  -3  -2 8.65442 1.12065   1
  -2  -3  -2 6.28846 0.76124   4
  -2  -3  -2 6.84484 0.72343   2
   2  -3   2 5.52044 0.77647   2
  -2   3  -2 4.66655 0.91701   3
  -2   3  -2 3.42946 0.58341   1
   3  -3   2 2.24248 0.79811   2
  -3  -3  -2 2.17065 0.59442   2
  -3  -3  -2 0.50246 0.52960   4
  -3  -3  -2 0.29868 0.99461   1
  -3   3  -2 -0.9571 0.71999   1
  -3   3  -2 0.94733 0.37793   4
  -3   3  -2 2.10924 1.07846   3
   4  -3   2 9.26738 1.40768   2
  -4  -3  -2 9.70647 1.89459   1
   4  -3   2 8.30286 1.60690   1
  -4  -3  -2 8.14347 1.02046   4
  -4   3  -2 10.4972 2.01946   3
  -5  -3  -2 -0.8910 1.35707   1
   5   3   2 0.80138 1.55483   1
  -5  -4   2 -1.0892 1.40818   1
   5   4  -2 1.71492 1.60001   1
  -4  -4   2 -0.0318 1.10656   1
  -4  -4   2 -0.6993 0.53452   4
  -4   4   2 -0.1913 1.09745   3
   4   4  -2 -0.8427 0.99645   1
  -3  -4   2 -0.2885 0.60678   2
  -3  -4   2 0.54758 0.51013   4
   3  -4  -2 2.09147 0.67985   1
  -3  -4   2 -0.1260 0.70655   1
  -3   4   2 2.05762 0.68182   1
  -3   4   2 1.28030 1.00641   3
   2  -4  -2 155.992 4.45530   1
  -2  -4   2 155.108 4.54435   2
  -2   4   2 154.655 5.31734   3
  -2   4   2 147.146 4.35011   1
  -2   4   2 153.271 4.52289   4
   1  -4  -2 3.78900 0.35659   1
  -1  -4   2 3.88817 0.53578   4
  -1  -4   2 4.07242 0.52753   2
  -1  -4   2 4.85541 0.65032   1
  -1   4   2 3.77728 0.52096   3
   0  -4  -2 212.794 5.48149   2
   0  -4  -2 211.818 6.15735   4
   0  -4   2 212.875 5.52258   1
   0  -4   2 207.570 5.51220   2
   0  -4  -2 207.909 5.57875   1
   0  -4   2 218.148 6.18555   4
   0   4  -2 214.696 5.55284   1
   1  -4   2 193.651 5.39150   2
  -1  -4  -2 205.579 5.03620   2
  -1  -4  -2 193.196 5.71245   1
  -1   4  -2 198.503 5.02758   1
  -2  -4  -2 28.6128 1.59323   4
   2  -4   2 31.0856 1.61478   2
  -2  -4  -2 27.5720 1.24844   2
  -2   4  -2 30.0641 1.38771   4
  -2   4  -2 28.4753 1.90095   3
  -2   4  -2 29.3858 1.32947   1
  -3  -4  -2 20.6896 1.51494   4
  -3  -4  -2 18.5943 1.85567   1
   3  -4   2 21.3276 1.63450   2
  -3   4  -2 20.3141 1.19928   4
  -3   4  -2 18.6583 1.45215   1
  -3   4  -2 22.1274 2.27629   3
  -4  -4  -2 -2.0333 1.03666   1
   4  -4   2 0.60059 0.88420   2
  -4  -4  -2 -0.4800 0.61508   4
  -4   4  -2 -0.1658 1.23900   3
  -5  -4  -2 -0.1055 1.43243   1
  -5  -4  -2 -0.7383 0.62617   4
   5   4   2 0.80810 1.59925   1
  -5   4  -2 -0.5970 1.71040   3
  -5  -5   2 -0.0857 0.64788   4
  -5  -5   2 -1.6338 1.33040   1
   5   5  -2 -0.0989 1.43669   1
  -4  -5   2 4.92721 0.88894   4
   4  -5  -2 6.59500 1.40733   2
  -4  -5   2 5.91444 1.50042   1
  -4   5   2 5.27190 1.51644   3
   4   5  -2 7.25425 1.79844   1
  -3  -5   2 -0.1092 0.58970   2
  -3  -5   2 0.53422 0.67634   1
   3  -5  -2 0.38796 0.49883   1
  -3  -5   2 -0.2157 0.42778   4
  -3   5   2 -1.1723 0.74307   3
   2  -5  -2 249.849 6.82373   1
  -2  -5   2 262.513 7.74884   4
  -2  -5   2 256.588 7.04303   2
  -2  -5   2 256.445 7.79902   1
  -2   5   2 265.553 7.40367   4
  -2   5   2 253.482 8.17114   3
  -1  -5   2 158.240 5.04251   4
  -1  -5   2 154.930 4.80692   1
   1  -5  -2 161.381 4.03743   1
   0  -5  -2 218.575 5.67506   2
   0  -5   2 213.182 6.38037   4
   0  -5  -2 211.021 5.72086   1
   0  -5   2 210.807 5.64113   1
   0  -5  -2 213.246 6.37892   4
   0   5  -2 218.972 5.68980   1
  -1  -5  -2 258.479 7.35946   1
   1  -5   2 250.682 7.00200   2
  -1  -5  -2 258.590 7.73542   4
  -1  -5  -2 272.796 6.64646   2
  -1   5  -2 266.867 8.03431   3
  -2  -5  -2 22.1558 1.51683   4
   2  -5   2 23.0654 1.50800   2
  -2  -5  -2 21.9057 1.11038   2
  -2  -5  -2 20.6547 1.62105   1
  -2   5  -2 21.8444 1.74418   3
  -2   5  -2 22.5469 1.06368   1
  -2   5  -2 20.6891 1.26405   4
  -3  -5  -2 41.3509 2.59551   1
  -3  -5  -2 36.6960 2.10219   4
   3  -5   2 37.4406 2.25549   2
  -3   5  -2 36.9526 2.80237   3
   4  -5   2 0.56657 0.90393   2
  -4  -5  -2 0.30074 0.71958   4
  -4  -5  -2 0.20834 1.16387   1
  -4   5  -2 -1.5489 1.17985   3
  -5  -5  -2 2.58157 1.73515   1
  -5  -5  -2 0.24932 0.70291   4
  -5   5  -2 1.14177 1.86249   3
   5   5   2 1.92570 1.64933   1
  -5  -6   2 0.03467 0.76546   4
  -5  -6   2 0.25432 1.61745   1
   5   6  -2 0.03269 1.39583   1
   4  -6  -2 0.46965 1.09588   2
  -4  -6   2 -0.1316 0.62236   4
  -4  -6   2 -0.9230 1.00054   1
  -4   6   2 1.10035 1.20201   3
   4   6  -2 -0.2787 1.06780   1
  -3  -6   2 4.14584 0.83273   4
  -3  -6   2 4.17453 1.11906   1
  -3  -6   2 2.22958 0.72767   2
   3  -6  -2 2.69054 0.91804   2
  -3   6   2 2.30871 1.02385   3
   2  -6  -2 0.60245 0.58766   2
   2  -6  -2 0.42191 0.26238   1
  -2  -6   2 -0.6608 0.34642   2
  -2  -6   2 -0.1341 0.47622   1
  -2  -6   2 -0.0737 0.37030   4
  -2   6   2 -0.2546 0.32987   4
  -2   6   2 0.63701 0.55341   3
  -1  -6   2 238.731 6.85411   1
   1  -6  -2 233.245 6.63633   2
  -1  -6   2 241.166 6.40334   2
  -1  -6   2 233.682 7.26085   4
  -1   6   2 238.410 7.30630   3
   0  -6   2 1193.34 31.2833   4
   0  -6  -2 1168.83 29.3631   1
   0  -6  -2 1165.30 31.2538   4
   0  -6   2 1188.85 28.3415   2
   0  -6  -2 1211.87 28.3097   2
   0  -6   2 1154.26 29.2636   1
   0   6  -2 1184.03 29.3161   1
  -1  -6  -2 542.689 14.2661   1
  -1  -6  -2 523.101 14.9610   4
  -1  -6  -2 531.221 13.1668   2
   1  -6   2 550.714 13.6586   2
  -1   6  -2 540.578 15.5567   3
  -2  -6  -2 153.037 5.37457   1
   2  -6   2 161.893 5.04689   2
  -2  -6  -2 158.194 5.37538   4
   2  -6   2 156.988 4.25984   1
  -2   6  -2 159.450 5.14919   4
  -2   6  -2 154.585 4.21515   1
  -2   6  -2 152.459 5.72249   3
   3  -6   2 -0.3246 0.74605   2
  -3  -6  -2 0.00500 0.74459   1
  -3  -6  -2 0.51305 0.60796   4
  -3   6  -2 -0.5414 0.80679   3
   4  -6   2 0.30969 0.98568   2
  -4  -6  -2 -0.0253 0.74259   4
  -4  -6  -2 0.89353 1.23460   1
  -4   6  -2 -0.6053 1.27579   3
  -5  -6  -2 0.62477 1.65647   1
  -5  -6  -2 0.72614 0.80577   4
   5   6   2 0.05727 1.44790   1
  -5   6  -2 -0.3591 1.70969   3
  -5  -7   2 2.00933 0.97384   4
   5   7  -2 1.40985 1.64203   1
  -4  -7   2 12.4359 2.09325   1
   4  -7  -2 12.1499 1.90531   2
  -4  -7   2 15.5426 1.78139   4
   4   7  -2 12.3702 2.20952   1
  -4   7   2 13.4815 2.30307   3
  -3  -7   2 0.26820 0.58101   4
   3  -7  -2 1.72457 0.93943   2
  -3  -7   2 0.17428 0.62690   2
  -3  -7   2 0.07713 0.79668   1
  -3   7   2 1.31172 0.83221   3
  -2  -7   2 0.00883 0.46168   1
  -2  -7   2 0.61577 0.48965   2
  -2  -7   2 0.12452 0.54392   4
   2  -7  -2 0.18958 0.56508   2
  -2   7   2 0.43961 0.53542   3
  -1  -7   2 392.904 10.8375   1
   1  -7  -2 395.737 10.4951   2
  -1  -7   2 393.455 11.5493   4
  -1  -7   2 402.048 10.2361   2
  -1   7   2 396.171 11.7186   3
   0  -7   2 232.693 7.12668   4
   0  -7  -2 226.658 6.21787   1
   0  -7   2 222.176 6.10937   1
   0  -7  -2 231.188 6.27128   2
   0  -7  -2 225.616 7.09256   4
   0  -7   2 225.380 6.30358   2
   0   7  -2 231.170 6.17158   1
  -1  -7  -2 67.8587 2.72504   1
   1  -7   2 68.7151 2.69991   2
  -1  -7  -2 69.2328 3.00740   4
  -1  -7  -2 70.2826 2.36161   2
  -1   7  -2 66.8781 2.95946   3
   2  -7   2 258.935 7.53409   2
  -2  -7  -2 261.778 8.03988   1
  -2  -7  -2 255.916 8.12287   4
  -2  -7  -2 255.656 6.86415   2
  -2   7  -2 243.415 8.45949   3
  -3  -7  -2 5.16758 1.32742   1
   3  -7   2 5.24610 1.18124   2
  -3  -7  -2 5.54263 1.06877   4
  -3   7  -2 4.47414 1.32776   3
  -4  -7  -2 0.85528 1.33320   1
  -4  -7  -2 2.28999 1.00898   4
   4  -7   2 2.87076 1.29033   2
  -4   7  -2 4.00192 1.79421   3
  -5  -7  -2 1.73033 1.05641   4
  -5   7  -2 3.33052 2.27684   3
  -5  -8   2 3.69641 1.26956   4
   5  -8  -2 3.29408 1.71548   2
  -4  -8   2 7.74405 1.85946   1
   4  -8  -2 4.22057 1.64661   2
  -4  -8   2 4.50063 1.19757   4
   4   8  -2 5.80005 1.68928   1
   3  -8  -2 55.2336 3.20667   2
  -3  -8   2 60.7389 3.53160   1
  -3  -8   2 59.4065 3.18005   4
  -3   8   2 59.1542 3.49133   3
  -2  -8   2 133.886 5.01020   1
   2  -8  -2 135.772 4.82297   2
  -2  -8   2 130.966 4.37972   2
  -2  -8   2 141.050 5.20188   4
  -2   8   2 135.920 5.14428   3
  -1  -8   2 204.550 5.84668   2
  -1  -8   2 198.946 6.16262   1
   1  -8  -2 206.768 6.13622   2
  -1  -8   2 198.657 6.73179   4
  -1   8   2 205.389 6.69541   3
   0  -8   2 124.333 4.45557   4
   0  -8  -2 111.229 4.28917   4
   0  -8   2 120.436 3.48642   1
   0  -8   2 112.356 3.77802   2
   0  -8  -2 116.460 3.78442   2
   0  -8  -2 109.360 3.54212   1
   0   8  -2 122.579 3.53231   1
  -1  -8  -2 123.995 3.69094   2
  -1  -8  -2 113.046 4.07187   1
  -1  -8  -2 114.680 4.49953   4
  -1   8  -2 119.264 4.52344   3
  -2  -8  -2 63.9092 2.41852   2
  -2  -8  -2 65.3617 3.23762   4
  -2  -8  -2 62.7650 3.09624   1
   2  -8   2 65.7767 2.98356   2
  -2   8  -2 62.1544 3.26370   3
  -3  -8  -2 63.3945 3.65125   1
  -3  -8  -2 62.6631 3.37255   4
   3  -8   2 58.1920 3.20469   2
  -3   8  -2 65.8287 3.88301   3
  -4  -8  -2 16.0210 2.55321   1
   4  -8   2 13.6855 2.06202   2
  -4  -8  -2 16.5853 1.97634   4
  -4   8  -2 20.4081 2.90528   3
  -5  -8  -2 0.53188 1.12957   4
  -4  -9   2 134.978 6.20460   1
   4  -9  -2 122.554 5.53501   2
  -4  -9   2 132.577 5.55474   4
   4   9  -2 123.022 6.12927   1
  -3  -9   2 0.05125 0.94575   4
  -3  -9   2 -0.3050 1.34764   1
   3  -9  -2 2.05483 1.25930   2
  -3   9   2 3.74689 1.25649   3
   3   9  -2 -2.5406 1.22407   1
  -2  -9   2 379.723 11.6885   4
   2  -9  -2 375.137 10.7296   2
  -2  -9   2 384.960 11.3004   1
  -2  -9   2 380.912 10.2693   2
  -2   9   2 367.766 11.8738   3
  -1  -9   2 0.72112 0.47393   2
   1  -9  -2 0.37076 0.58100   2
  -1  -9   2 1.07379 0.53851   1
  -1  -9   2 0.28680 0.50740   4
  -1   9   2 0.64023 0.50802   3
   1   9  -2 0.57684 0.53818   1
   0  -9   2 1.01066 0.34359   1
   0  -9   2 0.58471 0.48423   4
   0  -9  -2 1.04164 0.37116   1
   0  -9  -2 0.78604 0.45564   4
   0  -9   2 1.25554 0.50857   2
   0  -9  -2 1.12190 0.46522   2
   0   9  -2 1.62502 0.39310   1
  -1  -9  -2 3.71243 0.89214   4
  -1  -9  -2 4.22361 0.82318   1
  -1  -9  -2 3.64617 0.65386   2
  -1   9  -2 3.90166 0.85044   3
  -2  -9  -2 1.93567 0.88047   4
   2  -9   2 1.51989 0.84855   2
  -2  -9  -2 -0.7578 0.85415   1
  -2  -9  -2 0.73950 0.52175   2
  -2   9  -2 4.33755 1.11748   3
   3  -9   2 116.055 4.83989   2
  -3  -9  -2 104.544 5.14330   1
  -3  -9  -2 117.291 5.07607   4
  -3   9  -2 118.884 5.56546   3
  -4  -9  -2 4.38896 1.91701   1
   4  -9   2 1.28763 1.57161   2
  -4  -9  -2 0.17848 1.30603   4
  -4   9  -2 5.82165 1.98053   3
  -4 -10   2 2.89411 1.68659   1
  -4 -10   2 -1.6974 1.21014   4
   4 -10  -2 2.53729 1.57714   2
   4  10  -2 0.62606 1.49045   1
  -3 -10   2 107.890 4.96122   4
  -3 -10   2 108.334 5.05691   1
   3 -10  -2 102.466 4.65674   2
   3  10  -2 109.627 5.19492   1
  -3  10   2 97.3125 5.07005   3
   2 -10  -2 14.4410 1.76828   2
  -2 -10   2 14.4385 1.86183   1
  -2 -10   2 13.4465 1.82135   4
  -2 -10   2 17.4479 1.54556   2
  -2  10   2 16.4574 1.87054   3
  -1 -10   2 329.983 10.2334   4
  -1 -10   2 309.401 8.80185   2
  -1 -10   2 317.481 9.23437   1
   1 -10  -2 319.479 9.14550   2
   1  10  -2 319.242 9.32273   1
  -1  10   2 306.514 10.0802   3
   0 -10   2 28.5419 1.34438   1
   0 -10   2 31.1122 2.14913   4
   0 -10  -2 27.8636 1.40944   1
   0 -10  -2 30.0681 1.75716   2
   0 -10  -2 27.0499 2.05910   4
   0 -10   2 28.9887 1.81640   2
  -1 -10  -2 17.2240 1.60105   1
  -1 -10  -2 21.0042 1.40229   2
   1 -10   2 23.6397 1.71965   2
  -1 -10  -2 23.4930 1.96161   4
  -1  10  -2 22.5361 1.83630   3
   2 -10   2 106.166 4.42583   2
  -2 -10  -2 116.344 4.94377   4
  -2 -10  -2 108.772 4.71646   1
  -2  10  -2 111.159 4.95387   3
  -3 -10  -2 13.5358 2.21993   1
   3 -10   2 15.1321 2.02022   2
  -3 -10  -2 17.4334 2.15867   4
  -3  10  -2 20.3800 2.60517   3
   4 -10   2 16.2885 2.29300   2
  -4 -10  -2 18.6320 2.44688   4
  -4 -10  -2 17.2411 2.81937   1
  -4  10  -2 22.0784 3.16145   3
   4 -11  -2 0.76953 1.43216   2
  -4 -11   2 0.18268 1.41720   4
  -4 -11   2 1.44488 1.55914   1
   4  11  -2 2.36911 1.60421   1
  -3 -11   2 2.25284 1.35554   1
   3 -11  -2 0.56952 1.14260   2
  -3 -11   2 -0.1045 1.04230   4
   3  11  -2 1.93338 1.33521   1
  -3  11   2 0.45754 1.24817   3
   2 -11  -2 6.93504 1.43830   2
  -2 -11   2 6.23222 1.43159   4
  -2 -11   2 5.68005 1.06712   2
  -2 -11   2 6.37116 1.41010   1
   2  11  -2 5.37430 1.34904   1
  -2  11   2 7.44680 1.42669   3
  -1 -11   2 536.548 14.1470   2
  -1 -11   2 541.534 14.6816   1
  -1 -11   2 546.986 16.1143   4
   1 -11  -2 536.862 14.4616   2
   1  11  -2 545.605 14.8084   1
  -1  11   2 518.128 16.1903   3
   0 -11  -2 0.52544 0.60363   2
   0 -11   2 -0.3960 0.56035   2
  -1 -11  -2 0.10851 0.77695   1
  -1 -11  -2 0.86993 0.75155   4
  -1 -11  -2 0.51607 0.57818   2
   1 -11   2 0.35451 0.71523   2
  -1  11  -2 1.89133 0.83301   3
   2 -11   2 206.294 7.02154   2
  -2 -11  -2 210.766 7.29076   1
  -2 -11  -2 215.830 7.84260   4
  -2  11  -2 203.188 7.83344   3
  -3 -11  -2 -0.5984 1.10526   1
  -3 -11  -2 1.20618 1.26983   4
   3 -11   2 1.69512 1.20879   2
  -3  11  -2 0.96707 1.41546   3
  -4 -11  -2 0.20660 1.44691   4
   4 -11   2 -0.5780 1.35323   2
  -4 -11  -2 1.95648 1.69714   1
  -4  11  -2 -1.0318 1.65844   3
   4 -12  -2 -1.7724 1.33605   2
  -4 -12   2 -2.6249 1.26102   1
  -4 -12   2 0.00359 1.45833   4
   4  12  -2 -0.0722 1.42113   1
   3 -12  -2 0.10201 1.24960   2
  -3 -12   2 1.08875 1.15149   1
  -3 -12   2 -0.0619 1.07561   4
  -3  12   2 -0.0732 1.25414   3
   3  12  -2 0.49581 1.13301   1
  -2 -12   2 15.0482 1.93540   1
  -2 -12   2 12.7628 1.53405   2
  -2 -12   2 10.5060 1.75294   4
   2 -12  -2 10.9072 1.66548   2
  -2  12   2 10.9692 1.77341   3
   2  12  -2 11.5613 1.78189   1
  -1 -12   2 5.24609 1.04128   1
   1 -12  -2 3.71529 1.04996   2
  -1 -12   2 2.58854 1.11089   4
  -1 -12   2 3.33533 0.91892   2
  -1  12   2 4.47102 1.13148   3
   1  12  -2 4.64584 1.00155   1
   0 -12   2 145.810 5.19997   2
   0 -12  -2 151.224 5.16753   2
   1 -12   2 64.2115 3.25896   2
  -1 -12  -2 61.9296 3.74515   4
  -1 -12  -2 62.5489 2.80529   2
  -1 -12  -2 62.6197 2.99962   1
  -1  12  -2 58.9341 3.45147   3
   2 -12   2 3.84101 1.17724   2
  -2 -12  -2 3.99752 1.35561   4
  -2 -12  -2 5.08958 1.34051   1
  -2  12  -2 5.22249 1.43011   3
  -3 -12  -2 9.40993 1.90802   1
   3 -12   2 5.18985 1.55988   2
  -3 -12  -2 2.85144 1.51277   4
  -3  12  -2 5.45856 1.87024   3
  -4 -12  -2 -1.1905 1.49555   1
  -4 -12  -2 0.70364 1.54025   4
   4 -12   2 0.73755 1.45081   2
  -4  12  -2 -1.7557 1.64518   3
  -4 -13   2 -1.2130 1.40094   4
   4 -13  -2 1.20631 1.48516   2
   3 -13  -2 1.83355 1.17653   2
  -3 -13   2 -0.0988 1.13903   1
  -3 -13   2 1.51601 1.34659   4
   3  13  -2 4.08446 1.59442   1
  -2 -13   2 3.31914 1.06414   2
  -2 -13   2 3.31468 1.14379   1
  -2 -13   2 4.12597 1.38388   4
   2 -13  -2 3.35747 1.15681   2
   2  13  -2 2.76544 1.07887   1
  -2  13   2 4.00944 1.28138   3
   1 -13  -2 1.19468 0.82949   2
  -1 -13   2 -0.3604 0.59631   2
  -1 -13   2 -0.9593 0.73278   4
  -1  13   2 1.21568 0.92163   3
   0 -13   2 21.1790 1.88824   2
   0 -13  -2 19.5189 1.75567   2
  -1 -13  -2 2.20321 0.79007   2
   1 -13   2 0.52775 0.77877   2
  -1  13  -2 0.62280 1.00159   3
  -2 -13  -2 -0.7480 0.81757   1
  -2 -13  -2 -0.8346 0.98952   4
   2 -13   2 -0.3665 0.87665   2
  -2  13  -2 -0.2861 0.94912   3
  -3 -13  -2 0.77411 1.31347   1
   3 -13   2 -0.8713 1.12465   2
  -3 -13  -2 -0.1103 1.35016   4
  -3  13  -2 -0.1301 1.43730   3
  -4 -13  -2 1.02898 1.60305   4
   4 -13   2 -0.6524 1.44567   2
  -3 -14   2 -0.8135 1.13974   1
  -3 -14   2 0.18193 1.40196   4
   3 -14  -2 -1.0292 0.98204   2
   3  14  -2 0.63531 1.26366   1
   2 -14  -2 9.48732 1.79950   2
  -2 -14   2 9.23627 1.66598   1
  -2 -14   2 7.41604 1.71627   4
   2  14  -2 8.55837 1.59499   1
  -2  14   2 7.97774 1.74615   3
   1 -14  -2 -0.1815 0.66706   2
  -1 -14   2 0.30003 0.70214   2
  -1  14   2 0.52506 0.94733   3
   0 -14  -2 -0.1229 0.63327   2
   0 -14   2 -0.5600 0.64627   2
   1 -14   2 2.77633 1.04193   2
  -1 -14  -2 4.93581 1.07131   2
  -1  14  -2 5.68538 1.53477   3
  -2 -14  -2 0.37335 1.13157   4
  -2 -14  -2 1.26730 1.05635   1
   2 -14   2 2.35511 1.21832   2
  -2  14  -2 1.47240 1.34691   3
  -3 -14  -2 0.71832 1.56632   4
  -3 -14  -2 -0.0217 1.30790   1
   3 -14   2 1.34066 1.34039   2
  -3  14  -2 1.87759 1.80216   3
   3 -15  -2 1.13332 1.27163   2
  -3 -15   2 2.15504 1.46745   1
  -3 -15   2 -1.6744 1.43156   4
   3  15  -2 0.28935 1.25009   1
   2 -15  -2 6.75237 1.58204   2
  -2 -15   2 5.57759 1.68320   4
  -2  15   2 5.92424 1.61308   3
  -1 -15   2 2.39871 0.93175   2
   1 -15  -2 5.19331 1.38485   2
  -1  15   2 5.20304 1.52400   3
   0 -15  -2 -0.0352 0.70566   2
   0 -15   2 -0.8490 0.72515   2
  -1 -15  -2 0.31503 0.71089   2
   1 -15   2 -0.9154 0.75641   2
  -1  15  -2 0.09359 1.02038   3
   2 -15   2 2.69202 1.26570   2
  -2  15  -2 4.02284 1.68989   3
   3 -15   2 3.29541 1.50650   2
  -3 -15  -2 3.17177 1.81259   1
  -3 -15  -2 3.01772 1.80321   4
  -3  15  -2 3.13108 2.00567   3
   3  15   2 1.68821 1.62593   1
  -3 -16   2 6.37942 2.38868   4
   2 -16  -2 -0.5431 0.99730   2
  -2  16   2 -0.1493 1.29757   3
  -1 -16   2 7.04941 1.42571   2
   1 -16  -2 7.04098 1.59925   2
  -1  16   2 7.76304 1.87855   3
   0 -16  -2 1.54881 0.92766   2
   0 -16   2 -0.5054 0.81894   2
   1 -16   2 0.18622 0.95787   2
  -1  16  -2 0.16891 1.17488   3
   2 -16   2 3.16310 1.39343   2
  -2  16  -2 4.08907 1.67358   3
  -3 -16  -2 0.67005 1.80026   4
  -3  16  -2 -0.0504 1.85295   3
   2 -17  -2 4.80574 1.68617   2
   1 -17  -2 2.30514 1.22395   2
  -1 -17   2 1.21855 1.15130   2
  -1  17   2 4.76197 1.91289   3
   0 -17  -2 -1.4752 0.76870   2
   0 -17   2 -1.2888 0.84772   2
   1 -17   2 -0.8145 0.94114   2
  -1  17  -2 1.05568 1.53895   3
   2 -17   2 -0.4546 1.16028   2
  -2  17  -2 -0.6996 1.46481   3
   1 -18  -2 16.1157 2.39714   2
  -1 -18   2 13.8268 2.36812   2
  -1  18   2 18.7733 3.00616   3
   0 -18  -2 -1.5790 0.97517   2
   0 -18   2 1.42105 1.26672   2
   1 -18   2 5.11388 1.75649   2
  -1  18  -2 6.34574 2.30997   3
   0 -19   2 18.3779 2.61785   2
   0 -19  -2 21.6585 2.80085   2
   0  19  -2 26.5184 3.89626   3
   5   0  -3 -1.1177 1.26784   1
  -5   0   3 -2.9149 1.33981   1
   4   0  -3 -1.9203 0.79598   1
  -4   0   3 -0.7056 0.95800   1
  -3   0   3 0.31685 0.61296   2
  -3   0   3 0.22702 0.54310   1
   3   0  -3 -0.0137 0.62769   1
  -2   0   3 0.10597 0.13880   4
  -2   0   3 -0.1969 0.37606   2
   2   0  -3 -0.0766 0.38048   1
  -2   0   3 0.52934 0.41814   1
   1   0  -3 -0.2678 0.20068   1
  -1   0   3 -0.1815 0.22587   1
  -1   0   3 -0.3904 0.26950   2
  -1   0   3 -0.3015 0.13165   4
   0   0  -3 -10.169 0.25084   3
   0   0   3 -10.190 0.25893   2
  -1   0  -3 -0.1579 0.10725   3
  -2   0  -3 9.23166 1.07680   1
  -2   0  -3 7.75261 1.32476   3
  -2   0  -3 6.76168 0.76458   4
  -3   0  -3 -0.8310 0.38621   4
  -3   0  -3 0.30575 0.62942   1
  -3   0  -3 0.95907 0.92051   3
  -4   0  -3 0.28089 0.96333   1
  -5   0  -3 -1.5491 1.41065   1
   5   0   3 -1.9439 1.31280   1
  -5  -1   3 -2.4806 1.39942   1
   5   1  -3 -0.5223 1.46049   1
  -4  -1   3 0.15280 1.03047   1
   4  -1  -3 0.76857 0.94973   1
   4   1  -3 -0.2796 1.01531   1
  -4   1   3 0.87127 1.00478   1
   3  -1  -3 6.23773 1.09712   1
  -3  -1   3 5.74298 0.54114   4
  -3  -1   3 5.29074 0.52242   4
  -3  -1   3 5.25684 1.08033   1
  -3  -1   3 7.63414 1.14199   2
   3   1  -3 5.82392 1.19178   1
  -3   1   3 6.59201 1.05612   1
  -2  -1   3 145.587 4.31153   2
  -2  -1   3 139.580 4.48904   1
  -2  -1   3 138.358 3.90900   4
   2  -1  -3 141.963 4.42072   1
  -2   1   3 132.107 4.26386   2
  -2   1   3 132.879 4.71653   3
  -2   1   3 138.851 4.32431   1
   2   1  -3 140.683 4.59674   1
   1  -1  -3 91.9291 2.77949   1
  -1  -1   3 91.5055 2.87890   1
  -1  -1   3 92.5435 2.79416   2
  -1   1   3 95.2730 2.98854   3
  -1   1   3 98.0034 2.67780   4
  -1   1   3 94.9178 2.74572   1
   1   1  -3 88.2496 2.90832   1
  -1   1   3 98.3039 2.86810   2
   0  -1   3 19.0927 0.78755   2
   0  -1  -3 19.8507 0.82977   1
   0   1  -3 19.1762 0.81982   1
   0   1  -3 19.4264 0.87243   3
   0   1   3 21.1467 0.77890   2
   1  -1   3 46.3071 1.47551   2
  -1  -1  -3 47.5783 1.74500   1
  -1   1  -3 41.8726 1.56642   1
  -2  -1  -3 337.203 9.33936   4
  -2  -1  -3 333.723 10.4692   3
  -2  -1  -3 344.672 9.43541   1
  -2   1  -3 310.980 9.17543   4
  -2   1  -3 352.006 9.27985   1
  -2   1  -3 347.803 10.5979   3
  -3  -1  -3 19.4445 1.74085   1
  -3  -1  -3 11.8318 1.19067   4
  -3   1  -3 19.0720 2.02500   3
  -3   1  -3 16.4522 1.05627   4
  -3   1  -3 18.7037 1.57485   1
  -4  -1  -3 1.25300 1.14212   1
  -4  -1  -3 0.25157 0.49124   4
  -4   1  -3 -0.1603 0.33315   4
  -4   1  -3 -0.4917 0.84572   1
  -4   1  -3 0.52572 1.34690   3
  -5  -2   3 6.74072 1.96367   1
   5   2  -3 11.3160 2.28650   1
  -4  -2   3 10.3622 0.80150   4
   4  -2  -3 11.7092 1.73371   1
  -4  -2   3 8.79895 0.83024   4
  -4  -2   3 12.7719 1.97149   1
   4   2  -3 11.6848 2.02449   1
  -4   2   3 13.4449 1.72882   1
  -3  -2   3 58.5498 2.93113   1
  -3  -2   3 59.1121 2.14563   4
   3  -2  -3 60.0127 2.75686   1
  -3  -2   3 60.9300 2.68302   2
  -3  -2   3 56.1010 2.09154   4
   3   2  -3 56.4170 2.98073   1
  -3   2   3 59.0419 2.66928   1
  -3   2   3 59.4185 3.13496   3
   2  -2  -3 176.360 5.13626   1
  -2  -2   3 167.780 4.92278   4
  -2  -2   3 165.763 5.38228   1
  -2  -2   3 169.832 5.02726   2
  -2   2   3 169.699 5.04098   1
  -2   2   3 175.205 4.68168   4
  -2   2   3 177.219 5.73675   3
   0  -2   3 5242.03 127.724   2
   0  -2  -3 5371.08 133.430   1
   0   2  -3 5548.51 133.296   1
   0   2   3 5441.17 140.593   4
   1  -2   3 199.643 5.26441   2
  -1  -2  -3 214.250 4.92909   2
  -1   2  -3 197.136 5.37935   1
   2  -2   3 179.214 4.97618   2
  -2  -2  -3 182.026 4.65515   2
  -2  -2  -3 173.225 5.29848   4
  -2  -2  -3 166.209 5.44914   1
  -2   2  -3 178.598 5.20924   1
  -2   2  -3 174.786 5.07609   4
  -2   2  -3 175.189 6.19295   3
  -3  -2  -3 2.78146 1.04294   1
  -3  -2  -3 2.35740 0.68193   4
   3  -2   3 3.53241 0.81525   2
  -3   2  -3 3.02043 1.15170   3
  -3   2  -3 2.78437 0.50218   4
  -3   2  -3 1.69878 0.81188   1
  -4  -2  -3 -1.0658 0.52769   4
  -4  -2  -3 -0.5433 1.10779   1
  -4   2  -3 -1.1939 0.79961   1
  -4   2  -3 -0.2581 1.19825   3
  -5  -2  -3 4.27926 1.98449   1
  -5  -3   3 2.74704 1.72175   1
   5   3  -3 1.55086 1.49271   1
  -4  -3   3 29.5527 1.53577   4
  -4  -3   3 27.1030 2.51957   1
   4  -3  -3 33.4644 2.29944   1
  -4   3   3 30.0662 2.75760   3
   4   3  -3 26.0422 2.57130   1
  -4   3   3 25.4778 2.24475   1
  -3  -3   3 270.376 7.80683   2
  -3  -3   3 284.479 8.58838   1
   3  -3  -3 278.058 8.02102   1
  -3  -3   3 261.109 7.77013   4
  -3  -3   3 261.989 7.71189   4
  -3   3   3 272.567 7.90884   1
   3   3  -3 266.738 8.63765   1
  -3   3   3 273.899 9.07217   3
  -2  -3   3 193.140 5.47675   2
   2  -3  -3 185.623 5.47099   1
  -2  -3   3 197.657 6.03265   1
  -2  -3   3 187.755 5.60561   4
  -2   3   3 191.058 6.25761   3
   1  -3  -3 3351.98 80.7849   1
  -1  -3   3 3220.35 84.6923   4
  -1  -3   3 3175.53 81.9179   1
  -1  -3   3 3360.45 77.0763   2
  -1   3   3 3277.54 88.3801   3
   0  -3  -3 15.8895 0.70766   2
   0  -3  -3 14.2582 0.66408   1
   0  -3   3 15.4951 0.85758   4
   0   3  -3 13.2009 0.63735   1
   0   3   3 16.2390 0.88754   4
   1  -3   3 255.101 6.67174   2
  -1  -3  -3 250.639 7.12443   1
  -1  -3  -3 264.852 6.26565   2
  -1   3  -3 261.347 6.64366   1
   2  -3   3 5.18115 0.75305   2
  -2  -3  -3 3.33804 0.70678   4
  -2  -3  -3 5.38036 0.59274   2
  -2  -3  -3 3.67273 0.84260   1
  -2   3  -3 3.09698 0.45009   4
  -2   3  -3 3.25168 0.89045   3
  -3  -3  -3 26.9957 2.11745   1
   3  -3   3 33.9234 1.86227   2
  -3   3  -3 32.4046 1.97248   1
  -3   3  -3 34.1235 2.68558   3
  -3   3  -3 33.0389 1.51087   4
  -4  -3  -3 32.3337 2.75410   1
  -4  -3  -3 36.2763 2.01202   4
  -4   3  -3 40.4494 3.42716   3
  -4   3  -3 36.5640 1.55419   4
  -5  -3  -3 0.28377 0.55296   4
  -5  -3  -3 0.17381 1.58445   1
  -5  -4   3 1.78051 1.64191   1
   5   4  -3 2.89344 1.68998   1
  -4  -4   3 3.22664 0.76203   4
  -4  -4   3 4.10048 1.40608   1
   4   4  -3 6.80129 1.73048   1
  -4   4   3 2.04486 1.29763   3
  -3  -4   3 2.71481 0.85744   2
   3  -4  -3 3.96064 0.85164   1
  -3  -4   3 3.26754 0.99863   1
  -3  -4   3 2.78166 0.61677   4
   3   4  -3 5.99733 1.32032   1
  -3   4   3 2.62813 0.76796   1
  -3   4   3 1.71771 1.09510   3
   2  -4  -3 64.4980 2.24869   1
  -2  -4   3 67.1939 2.48078   2
  -2   4   3 64.9960 2.83390   3
  -2   4   3 60.7546 2.15903   1
  -1  -4   3 215.727 6.16242   1
   1  -4  -3 220.110 5.63262   1
  -1  -4   3 212.545 6.35976   4
  -1   4   3 220.892 6.44529   3
  -1   4   3 213.055 6.26736   4
   0  -4  -3 246.464 6.54736   1
   0  -4  -3 255.524 6.37411   2
   0  -4   3 247.911 7.15763   4
   0  -4   3 249.903 6.46659   1
   0   4   3 244.894 7.18988   4
   0   4  -3 253.688 6.51275   1
  -1  -4  -3 2.75162 0.32064   2
   1  -4   3 1.97171 0.44161   2
  -1  -4  -3 1.82439 0.45344   1
  -1   4  -3 2.22519 0.52776   3
  -1   4  -3 2.82999 0.27306   1
  -2  -4  -3 0.94674 0.35855   2
   2  -4   3 1.05014 0.53294   2
  -2  -4  -3 0.27602 0.44403   4
  -2   4  -3 1.02832 0.37669   4
  -2   4  -3 0.65394 0.38292   1
  -2   4  -3 0.50690 0.63712   3
  -3  -4  -3 34.4843 1.92940   4
   3  -4   3 35.5329 2.07890   2
  -3  -4  -3 37.1378 2.45397   1
  -3   4  -3 37.2865 1.95535   1
  -3   4  -3 37.0571 2.80092   3
  -3   4  -3 32.7729 1.64008   4
  -4  -4  -3 -0.7781 1.09012   1
   4  -4   3 -0.2160 0.87817   2
  -4  -4  -3 -0.4558 0.67527   4
  -4   4  -3 -1.0512 1.16941   3
  -5  -4  -3 2.68143 1.79098   1
  -5  -4  -3 -0.8020 0.63748   4
  -5   4  -3 -2.1628 1.60778   3
  -5  -5   3 -0.3198 0.64703   4
  -5  -5   3 1.18225 1.58570   1
   5   5  -3 0.89416 1.43983   1
  -4  -5   3 1.46192 0.69735   4
  -4  -5   3 1.19194 1.20664   1
   4   5  -3 2.93640 1.29938   1
  -4   5   3 1.86922 1.35809   3
  -3  -5   3 3.33720 0.87101   2
  -3  -5   3 0.89406 0.51107   4
  -3  -5   3 1.39139 0.77661   1
   3  -5  -3 2.24325 0.66250   1
  -3   5   3 0.72237 0.89688   3
   3   5  -3 2.66091 1.04659   1
  -2  -5   3 25.6042 1.48966   2
  -2  -5   3 26.3014 1.75330   1
   2  -5  -3 29.2041 1.21662   1
  -2  -5   3 25.6935 1.59481   4
  -2   5   3 27.5214 1.74887   3
  -1  -5   3 625.358 14.9780   2
  -1  -5   3 599.195 15.7756   1
   1  -5  -3 607.314 15.0538   1
  -1  -5   3 597.608 16.5222   4
  -1   5   3 593.216 16.9769   3
   1   5  -3 614.401 15.8940   1
   0  -5  -3 40.6250 1.52124   1
   0  -5  -3 42.5771 1.60291   2
   0  -5  -3 44.1671 1.91875   4
   0  -5   3 41.9658 1.45194   1
   0   5  -3 43.5358 1.49895   1
  -1  -5  -3 85.3310 3.12055   1
   1  -5   3 92.9536 3.00337   2
  -1  -5  -3 91.2226 2.56810   2
  -1   5  -3 88.2254 2.37238   1
  -1   5  -3 89.9567 3.38331   3
   2  -5   3 0.04313 0.52029   2
  -2  -5  -3 0.29164 0.30327   2
  -2  -5  -3 0.00503 0.60164   1
  -2   5  -3 1.16518 0.37182   1
  -2   5  -3 -0.2318 0.28131   4
  -2   5  -3 -0.1807 0.53315   3
  -3  -5  -3 6.32986 0.96910   4
   3  -5   3 6.85028 1.18884   2
  -3  -5  -3 5.07453 1.13874   1
  -3   5  -3 8.60956 1.58369   3
   4  -5   3 0.23359 0.93066   2
  -4  -5  -3 0.08251 0.70055   4
  -4  -5  -3 0.74793 1.22714   1
  -4   5  -3 2.04756 1.55133   3
  -5  -5  -3 -1.3017 0.69142   4
  -5  -5  -3 -0.3308 1.55599   1
  -5   5  -3 -1.6374 1.72713   3
  -5  -6   3 -0.2389 1.51615   1
   5  -6  -3 2.11587 1.62298   2
  -5  -6   3 0.27948 0.74737   4
   5   6  -3 0.56959 1.35103   1
  -4  -6   3 1.33195 1.16591   1
  -4  -6   3 1.26851 0.76005   4
   4  -6  -3 0.93619 1.17429   2
  -4   6   3 0.10643 1.18417   3
   4   6  -3 0.47569 1.15578   1
  -3  -6   3 8.98772 1.41206   1
  -3  -6   3 10.6045 1.25007   2
  -3  -6   3 9.01782 1.10905   4
   3   6  -3 8.26924 1.48673   1
  -3   6   3 11.1812 1.60961   3
   2  -6  -3 9.30179 0.67700   1
  -2  -6   3 8.32679 1.01204   4
  -2  -6   3 9.97780 1.30572   1
  -2  -6   3 9.80552 1.07380   2
  -2   6   3 9.86790 1.16871   3
   1  -6  -3 105.828 2.84266   1
  -1  -6   3 106.791 3.36678   2
   1  -6  -3 104.147 3.52638   2
  -1  -6   3 107.466 3.88246   4
  -1  -6   3 106.466 3.59448   1
   1   6  -3 109.202 3.68703   1
  -1   6   3 107.821 3.73899   3
   0  -6   3 2856.75 75.0698   4
   0  -6  -3 2814.70 71.9076   1
   0  -6  -3 2898.47 75.0786   4
   0  -6  -3 2963.76 69.1815   2
   0  -6   3 2826.45 71.2952   1
   0  -6   3 2923.53 68.2747   2
   0   6  -3 3019.58 72.4103   1
  -1  -6  -3 363.472 8.73836   2
  -1  -6  -3 332.579 10.1244   4
  -1  -6  -3 347.021 9.62872   1
   1  -6   3 341.572 9.16275   2
  -1   6  -3 350.070 10.5075   3
  -2  -6  -3 0.97993 0.40889   2
  -2  -6  -3 -0.1778 0.49051   4
  -2  -6  -3 0.28611 0.62032   1
   2  -6   3 -0.0875 0.63633   2
  -2   6  -3 0.67883 0.60577   3
  -2   6  -3 -0.2415 0.28637   1
  -3  -6  -3 12.8630 1.45698   4
   3  -6   3 12.4851 1.49863   2
  -3  -6  -3 15.5391 1.67795   1
  -3   6  -3 16.8549 2.07185   3
  -4  -6  -3 1.49062 1.27947   1
  -4  -6  -3 0.64737 0.76478   4
   4  -6   3 -0.5405 0.93022   2
  -4   6  -3 -0.5903 1.31383   3
  -5  -6  -3 -0.9232 0.80043   4
  -5  -6  -3 0.57923 1.76346   1
  -5   6  -3 -1.4811 1.78114   3
  -5  -7   3 0.79836 0.93207   4
   5  -7  -3 0.22994 1.47976   2
   5   7  -3 -0.6661 1.41997   1
  -4  -7   3 1.08520 1.28655   1
  -4  -7   3 1.30314 0.90566   4
   4  -7  -3 1.98161 1.31681   2
   4   7  -3 0.84917 1.22424   1
  -3  -7   3 24.2606 2.15751   1
  -3  -7   3 24.6189 1.89042   4
   3  -7  -3 22.3790 1.98812   2
  -3  -7   3 20.9951 1.64801   2
  -3   7   3 22.4849 2.16332   3
   3   7  -3 22.0311 2.09499   1
  -2  -7   3 40.0590 2.26635   1
  -2  -7   3 37.1989 1.91918   2
   2  -7  -3 40.5185 2.17606   2
  -2  -7   3 36.7992 2.19161   4
  -2   7   3 38.3022 2.19502   3
  -1  -7   3 263.067 7.09805   2
   1  -7  -3 249.234 6.51095   1
   1  -7  -3 258.681 7.30934   2
  -1  -7   3 265.879 7.51579   1
  -1  -7   3 256.851 8.02326   4
   1   7  -3 259.724 7.55938   1
  -1   7   3 260.346 8.00209   3
   0  -7   3 179.169 5.18476   2
   0  -7  -3 175.002 5.05084   1
   0  -7  -3 181.852 5.11482   2
   0  -7   3 177.959 5.80753   4
   0  -7  -3 169.647 5.75928   4
   0  -7   3 175.532 4.90310   1
   0   7  -3 185.144 4.99075   1
  -1  -7  -3 280.776 8.50398   4
   1  -7   3 282.093 7.67201   2
  -1  -7  -3 285.144 7.97594   1
  -1  -7  -3 258.989 7.12868   2
  -1   7  -3 269.188 8.66321   3
  -2  -7  -3 40.0081 2.41750   4
  -2  -7  -3 40.9476 2.42181   1
   2  -7   3 47.1873 2.40112   2
  -2   7  -3 39.2419 2.51885   3
  -3  -7  -3 1.63265 1.02444   1
  -3  -7  -3 0.56466 0.82397   4
   3  -7   3 -0.0261 0.83916   2
  -3   7  -3 2.51923 1.20864   3
  -4  -7  -3 0.04191 1.24595   1
  -4  -7  -3 0.68232 0.92774   4
   4  -7   3 -1.1340 1.09833   2
  -4   7  -3 -0.7768 1.46955   3
  -5  -7  -3 0.56788 1.00663   4
  -5   7  -3 -0.3786 1.89251   3
  -5  -8   3 0.51906 1.02074   4
   5  -8  -3 0.68810 1.61246   2
   4  -8  -3 10.8545 2.04334   2
  -4  -8   3 12.3401 1.66462   4
  -4  -8   3 14.4170 2.33638   1
   4   8  -3 12.0678 2.14661   1
   3  -8  -3 5.97547 1.39891   2
  -3  -8   3 5.99073 1.16948   4
  -3  -8   3 5.03612 1.48753   1
  -3  -8   3 6.83090 1.28605   2
  -3   8   3 8.30951 1.49533   3
   3   8  -3 6.55026 1.65400   1
  -2  -8   3 3.46521 0.75588   2
  -2  -8   3 1.74649 0.77786   4
  -2  -8   3 3.48600 0.92913   1
   2  -8  -3 1.60156 0.75559   2
  -2   8   3 4.19417 0.90694   3
   2   8  -3 1.03708 0.80119   1
  -1  -8   3 37.0165 1.79382   2
   1  -8  -3 35.2771 1.90651   2
  -1  -8   3 36.9840 2.19329   4
  -1  -8   3 37.6219 1.88798   1
  -1   8   3 36.3072 1.98935   3
   1   8  -3 36.1985 1.91338   1
   0  -8   3 -0.0922 0.34859   2
   0  -8  -3 -0.2050 0.32643   4
   0  -8  -3 -0.0731 0.31487   1
   0  -8  -3 -0.5492 0.32892   2
   0  -8   3 -0.1944 0.27101   1
   0   8  -3 0.41676 0.28589   1
  -1  -8  -3 131.184 4.47149   1
  -1  -8  -3 130.871 4.90067   4
  -1  -8  -3 136.359 3.97139   2
  -1   8  -3 126.071 4.88367   3
  -2  -8  -3 42.2804 1.82124   2
  -2  -8  -3 43.3372 2.53659   1
  -2  -8  -3 40.4274 2.50487   4
   2  -8   3 41.2552 2.35220   2
  -2   8  -3 41.3905 2.63529   3
  -3  -8  -3 16.7852 2.29017   1
  -3  -8  -3 13.5220 1.70855   4
   3  -8   3 14.9694 1.88979   2
  -3   8  -3 18.6497 2.32272   3
   4  -8   3 1.17464 1.44147   2
  -4  -8  -3 3.29865 1.30325   4
  -4  -8  -3 2.08903 1.70549   1
  -4   8  -3 6.65686 2.07719   3
  -5  -8  -3 9.71105 1.75816   4
  -5   8  -3 9.21405 2.78489   3
   4  -9  -3 3.64756 1.61754   2
  -4  -9   3 3.58982 1.59250   1
  -4  -9   3 0.00196 1.17308   4
   4   9  -3 5.91614 1.66877   1
   3  -9  -3 2.94314 1.34062   2
  -3  -9   3 1.05885 1.02235   4
  -3  -9   3 -1.0629 1.27912   1
   3   9  -3 -1.6932 1.19827   1
  -3   9   3 4.84784 1.34013   3
  -2  -9   3 100.752 3.72412   2
  -2  -9   3 96.7818 4.17810   1
  -2  -9   3 97.4029 4.32015   4
   2  -9  -3 95.0400 4.04404   2
  -2   9   3 95.1545 4.19556   3
   2   9  -3 105.151 4.42264   1
   1  -9  -3 17.3480 1.45117   2
  -1  -9   3 16.3478 1.28937   1
  -1  -9   3 17.0563 1.29326   2
  -1  -9   3 13.8032 1.48775   4
   1   9  -3 15.9500 1.36964   1
  -1   9   3 17.9775 1.47223   3
   0  -9   3 7.66582 1.00108   2
   0  -9  -3 7.29079 1.12324   4
   0  -9   3 7.62968 0.65707   1
   0  -9  -3 7.12115 0.93108   2
   0  -9   3 5.64758 0.89825   4
   0  -9  -3 6.91786 0.71094   1
   0   9  -3 6.82332 0.65314   1
  -1  -9  -3 8.16638 1.10333   1
  -1  -9  -3 9.93900 1.36368   4
  -1  -9  -3 7.99319 0.84512   2
  -1   9  -3 6.62397 1.06809   3
  -2  -9  -3 -0.9905 0.57748   4
  -2  -9  -3 -2.2120 0.72011   1
   2  -9   3 0.81646 0.75966   2
  -2   9  -3 1.08608 0.81041   3
   3  -9   3 11.3257 1.77744   2
  -3  -9  -3 7.00198 1.99424   1
  -3  -9  -3 10.9919 1.63751   4
  -3   9  -3 14.1453 2.14774   3
  -4  -9  -3 -0.8523 1.24586   4
   4  -9   3 -0.2459 1.32755   2
  -4  -9  -3 -0.3878 1.58364   1
  -4   9  -3 2.29750 1.81752   3
  -4 -10   3 1.79568 1.55166   1
   4 -10  -3 0.19089 1.38432   2
  -4 -10   3 -0.5188 1.30615   4
   4  10  -3 1.57018 1.42851   1
  -3 -10   3 10.1197 1.91452   1
   3 -10  -3 8.60513 1.64487   2
  -3 -10   3 8.03374 1.60738   4
  -3  10   3 11.8756 1.95791   3
   3  10  -3 9.46067 1.94156   1
  -2 -10   3 1.53487 0.75689   2
  -2 -10   3 -1.3540 0.85909   1
   2 -10  -3 2.36560 0.99677   2
  -2 -10   3 -0.1977 0.78253   4
  -2  10   3 0.51511 0.83277   3
   2  10  -3 -0.7381 0.90666   1
  -1 -10   3 523.721 13.8765   2
  -1 -10   3 521.816 14.3894   1
   1 -10  -3 536.793 14.1835   2
  -1 -10   3 551.154 15.7544   4
   1  10  -3 535.692 14.5331   1
  -1  10   3 517.662 15.7960   3
   0 -10   3 0.61475 0.61777   2
   0 -10   3 1.11774 0.39590   1
   0 -10  -3 1.47973 0.59805   2
   0 -10  -3 0.38626 0.57262   4
   0 -10  -3 0.81919 0.42357   1
   0 -10   3 0.67236 0.58640   4
  -1 -10  -3 36.6263 2.15974   1
   1 -10   3 33.9994 2.13855   2
  -1 -10  -3 39.0549 2.54693   4
  -1 -10  -3 39.2022 1.89095   2
  -1  10  -3 40.4434 2.47739   3
   2 -10   3 3.25988 1.07074   2
  -2 -10  -3 3.89008 1.39647   1
  -2 -10  -3 4.34855 1.18048   4
  -2  10  -3 4.67219 1.21204   3
  -3 -10  -3 19.4482 2.56739   1
   3 -10   3 16.3697 2.04169   2
  -3 -10  -3 23.5011 2.53717   4
  -3  10  -3 20.2744 2.66684   3
  -4 -10  -3 -0.4041 1.47510   1
   4 -10   3 1.35959 1.47075   2
  -4 -10  -3 1.46092 1.46431   4
  -4  10  -3 2.56523 1.90107   3
  -4 -11   3 2.19115 1.66223   1
  -4 -11   3 -1.9506 1.26778   4
   4 -11  -3 1.02580 1.48273   2
   4  11  -3 3.52193 1.61559   1
   3 -11  -3 12.6740 1.87360   2
  -3 -11   3 12.3989 1.96370   1
  -3 -11   3 9.59402 1.74732   4
   3  11  -3 10.9847 1.98296   1
  -3  11   3 11.8051 2.07957   3
  -2 -11   3 8.44724 1.45897   1
  -2 -11   3 6.43607 1.35040   4
   2 -11  -3 6.59939 1.38220   2
  -2 -11   3 8.21920 1.27907   2
   2  11  -3 8.21227 1.48509   1
  -2  11   3 6.52566 1.35801   3
  -1 -11   3 13.9477 1.55110   2
  -1 -11   3 12.1780 1.61078   4
  -1 -11   3 14.7476 1.43763   1
   1 -11  -3 14.6406 1.68660   2
   1  11  -3 14.5140 1.46054   1
  -1  11   3 15.5703 1.70925   3
   0 -11  -3 74.1094 3.10438   2
   0 -11   3 71.8609 3.12424   2
  -1 -11  -3 5.03599 0.89339   2
   1 -11   3 4.95503 1.05860   2
  -1 -11  -3 4.84236 1.10658   1
  -1 -11  -3 5.24914 1.17447   4
  -1  11  -3 4.78853 1.19005   3
   2 -11   3 63.6625 3.40466   2
  -2 -11  -3 67.5428 3.80398   4
  -2 -11  -3 67.3519 3.56442   1
  -2  11  -3 66.8484 3.85149   3
   3 -11   3 1.20506 1.24533   2
  -3 -11  -3 2.25620 1.38405   4
  -3 -11  -3 1.92362 1.41544   1
  -3  11  -3 2.18452 1.61528   3
   4 -11   3 0.88860 1.35720   2
  -4 -11  -3 -1.1872 1.37583   4
  -4 -11  -3 0.95594 1.60220   1
  -4  11  -3 0.25446 1.73795   3
   4 -12  -3 -0.6728 1.40752   2
  -4 -12   3 0.64545 1.53585   1
  -4 -12   3 -0.2954 1.43514   4
   4  12  -3 1.21567 1.65661   1
   3 -12  -3 2.63812 1.40357   2
  -3 -12   3 2.41795 1.36117   4
  -3 -12   3 2.38830 1.28602   1
   3  12  -3 3.56282 1.45186   1
  -2 -12   3 7.95283 1.42498   1
  -2 -12   3 8.52945 1.61637   4
  -2 -12   3 8.87810 1.37809   2
   2 -12  -3 9.90410 1.57767   2
  -2  12   3 8.45477 1.60059   3
   2  12  -3 10.4233 1.67173   1
  -1 -12   3 4.78166 1.30801   4
  -1 -12   3 6.50778 1.13634   2
   1 -12  -3 6.56958 1.24642   2
  -1 -12   3 8.46165 1.22005   1
  -1  12   3 7.05564 1.33309   3
   1  12  -3 7.60775 1.15598   1
   0 -12  -3 34.6085 2.25044   2
   0 -12   3 38.1623 2.39581   2
  -1 -12  -3 68.6868 3.96563   4
  -1 -12  -3 73.1096 3.25907   1
  -1 -12  -3 67.8604 2.95694   2
   1 -12   3 67.6213 3.38963   2
  -1  12  -3 70.9739 3.78732   3
  -2 -12  -3 20.3979 2.09867   1
   2 -12   3 14.2921 1.84370   2
  -2 -12  -3 16.4063 2.16674   4
  -2  12  -3 18.2853 2.30919   3
   3 -12   3 0.58370 1.23134   2
  -3 -12  -3 1.26838 1.38754   4
  -3 -12  -3 3.20302 1.45952   1
  -3  12  -3 1.16316 1.51432   3
  -4 -12  -3 -0.2908 1.54000   4
   4 -12   3 1.10025 1.53717   2
  -4 -12  -3 -1.5427 1.53160   1
  -4  12  -3 1.24295 1.78465   3
   4 -13  -3 -2.1148 1.24312   2
  -4 -13   3 0.80099 1.48377   4
  -3 -13   3 -0.5255 1.06205   1
   3 -13  -3 2.30450 1.26672   2
  -3 -13   3 0.93591 1.31438   4
   3  13  -3 1.25037 1.30307   1
   2 -13  -3 2.69043 1.16027   2
  -2 -13   3 4.26873 1.10119   2
  -2 -13   3 4.65158 1.29204   1
  -2 -13   3 4.32299 1.37753   4
  -2  13   3 4.10730 1.23044   3
   2  13  -3 6.31315 1.40145   1
   1 -13  -3 2.04506 0.91216   2
  -1 -13   3 2.48187 0.86753   2
  -1 -13   3 0.36450 0.85393   4
  -1  13   3 1.63338 0.95507   3
   0 -13   3 17.3888 1.70939   2
   0 -13  -3 16.3428 1.61826   2
  -1 -13  -3 49.1019 2.50426   2
   1 -13   3 44.7448 2.78533   2
  -1  13  -3 42.2073 3.09230   3
   2 -13   3 4.90164 1.29388   2
  -2 -13  -3 7.97595 1.59794   1
  -2 -13  -3 5.86550 1.71710   4
  -2  13  -3 11.2046 2.08415   3
  -3 -13  -3 16.1275 2.41223   1
  -3 -13  -3 14.2861 2.47093   4
   3 -13   3 12.0829 1.96350   2
  -3  13  -3 16.4933 2.81551   3
   4 -13   3 -0.0900 1.44031   2
  -4 -13  -3 -2.8476 1.39762   4
  -4  13  -3 -0.5686 1.82796   3
  -3 -14   3 0.26664 1.25373   1
   3 -14  -3 -0.1123 1.06993   2
  -3 -14   3 -1.0237 1.23893   4
   3  14  -3 0.89625 1.21311   1
  -2 -14   3 4.62443 1.29568   1
   2 -14  -3 2.95521 1.20079   2
  -2 -14   3 2.12255 1.24802   4
   2  14  -3 4.33579 1.25674   1
  -2  14   3 5.34056 1.47974   3
  -1 -14   3 10.5410 1.55291   2
   1 -14  -3 11.6898 1.71266   2
  -1  14   3 13.7567 1.98181   3
   0 -14  -3 3.30184 0.99750   2
   0 -14   3 3.65658 1.05858   2
  -1 -14  -3 4.42432 0.98283   2
   1 -14   3 4.66302 1.29208   2
  -1  14  -3 4.32019 1.42968   3
  -2 -14  -3 1.83662 1.31673   4
   2 -14   3 1.86113 1.19105   2
  -2 -14  -3 2.54632 1.19451   1
  -2  14  -3 1.32450 1.33801   3
  -3 -14  -3 1.15465 1.52564   1
  -3 -14  -3 3.03550 1.76290   4
   3 -14   3 2.30318 1.39477   2
  -3  14  -3 2.01086 1.90244   3
   3 -15  -3 1.73549 1.28089   2
  -3 -15   3 3.07380 1.57944   1
  -3 -15   3 -1.1338 1.56407   4
   3  15  -3 -0.5109 1.14857   1
  -2 -15   3 -1.1542 1.04631   4
   2 -15  -3 -0.4922 0.90050   2
  -2  15   3 -1.4394 0.93077   3
   1 -15  -3 1.90686 0.99088   2
  -1 -15   3 1.97996 0.94561   2
  -1  15   3 -0.2642 0.96596   3
   0 -15   3 18.5734 2.14685   2
   0 -15  -3 16.7511 1.98414   2
  -1 -15  -3 -0.1961 0.72964   2
   1 -15   3 0.00143 0.84478   2
  -1  15  -3 -0.2213 1.14400   3
   2 -15   3 10.5686 1.85867   2
  -2  15  -3 15.1697 2.58564   3
  -3 -15  -3 4.88519 2.06290   4
  -3 -15  -3 4.96422 1.80062   1
   3 -15   3 2.98977 1.56624   2
  -3  15  -3 8.62611 2.48359   3
  -3 -16   3 1.76229 1.87689   4
   2 -16  -3 1.98514 1.24714   2
   1 -16  -3 2.08156 1.14148   2
  -1 -16   3 0.21802 0.86722   2
  -1  16   3 -0.5002 1.13027   3
   0 -16   3 6.68955 1.51721   2
   0 -16  -3 5.28773 1.35182   2
   1 -16   3 5.24241 1.45112   2
  -1  16  -3 3.75046 1.71579   3
   2 -16   3 8.57534 1.86080   2
  -2  16  -3 15.6630 2.90818   3
  -3  16  -3 1.40298 2.01340   3
   2 -17  -3 1.18357 1.31990   2
  -1 -17   3 -0.4039 0.91030   2
   1 -17  -3 0.28030 1.05389   2
  -1  17   3 2.96999 1.67064   3
   0 -17  -3 6.86286 1.56957   2
   0 -17   3 7.69366 1.72373   2
   1 -17   3 6.77314 1.73406   2
  -1  17  -3 11.8560 2.57420   3
   2 -17   3 -0.3901 1.19157   2
  -2  17  -3 2.72690 1.97902   3
   1 -18  -3 1.48723 1.38514   2
  -1 -18   3 1.04081 1.19348   2
  -1  18   3 5.56232 2.02828   3
   0 -18  -3 -1.5491 0.93258   2
   0 -18   3 -0.6690 1.09520   2
   0  18  -3 0.04456 1.83753   3
   1 -18   3 -1.3248 1.11442   2
  -1  18  -3 -0.3158 1.75873   3
   0 -19   3 0.46064 1.27432   2
   0 -19  -3 -0.6941 1.22742   2
   0  19  -3 -1.1661 1.98476   3
  -5   0   4 -3.0720 1.31175   1
   5   0  -4 -1.3504 1.35980   1
  -4   0   4 4.79875 1.37591   1
   4   0  -4 6.00106 1.53288   1
  -3   0   4 1.26423 0.74097   2
   3   0  -4 0.93303 0.74987   1
  -3   0   4 1.20347 0.72144   1
   2   0  -4 83.2904 3.05369   1
  -2   0   4 80.5329 2.38812   4
  -2   0   4 83.0183 2.98455   2
  -2   0   4 81.1101 2.95224   1
  -1   0   4 376.500 9.86228   4
   1   0  -4 356.658 9.71291   1
  -1   0   4 368.320 9.66915   1
  -1   0   4 392.794 9.45594   2
   0   0   4 1217.84 28.0656   2
   0   0  -4 1173.42 32.1417   3
  -2   0  -4 112.732 4.62965   3
  -2   0  -4 98.4020 3.58232   4
  -2   0  -4 123.752 3.90396   1
  -3   0  -4 141.670 4.93762   4
  -3   0  -4 176.295 5.64079   1
  -3   0  -4 166.951 6.38396   3
  -4   0  -4 -0.0869 0.89128   1
  -5   0  -4 -0.2979 1.51269   1
  -5  -1   4 17.7592 2.57529   1
   5   1  -4 18.7360 2.74393   1
  -4  -1   4 -1.2619 0.96798   1
   4  -1  -4 -0.6728 0.86819   1
  -4   1   4 -1.1351 0.90201   1
   4   1  -4 -1.8458 0.96500   1
  -3  -1   4 59.8606 2.71396   2
  -3  -1   4 56.6803 1.90592   4
  -3  -1   4 55.8361 1.90442   4
  -3  -1   4 58.0865 2.82473   1
   3  -1  -4 58.1308 2.75353   1
  -3   1   4 60.5316 2.70893   1
   3   1  -4 59.8028 2.95689   1
  -2  -1   4 173.301 5.37780   1
   2  -1  -4 175.475 5.28345   1
  -2  -1   4 173.576 5.17885   2
  -2  -1   4 169.211 4.86416   4
   2   1  -4 169.170 5.45703   1
  -2   1   4 185.499 5.29743   2
  -2   1   4 175.610 4.74892   4
  -2   1   4 177.441 5.22256   1
  -1  -1   4 21.4606 1.01835   2
   1  -1  -4 17.3695 0.87075   1
  -1  -1   4 18.9860 0.94778   1
  -1   1   4 17.4154 0.84383   1
  -1   1   4 19.3062 0.80796   4
  -1   1   4 19.4003 0.86734   3
  -1   1   4 16.4778 0.94679   2
   1   1  -4 19.3784 0.98303   1
   0  -1   4 5526.62 129.579   2
   0  -1  -4 5254.10 135.923   1
   0   1  -4 5522.51 136.183   1
   0   1   4 5590.67 142.277   4
   0   1   4 5610.65 129.304   2
   0   1  -4 5491.87 148.795   3
  -1  -1  -4 401.239 10.6235   1
   1  -1   4 411.669 9.84320   2
  -1   1  -4 406.254 10.4667   1
  -2  -1  -4 2980.58 74.4388   4
  -2  -1  -4 2981.38 71.6684   1
   2  -1   4 2961.55 67.8012   2
  -2  -1  -4 2820.77 78.6056   3
  -2   1  -4 2961.80 71.4543   1
  -2   1  -4 2998.47 78.8044   3
  -2   1  -4 2522.12 74.2339   4
  -3  -1  -4 36.5003 2.24615   1
  -3  -1  -4 25.9848 1.68063   4
   3  -1   4 34.4365 1.76975   2
  -3   1  -4 33.4081 2.62221   3
  -3   1  -4 32.4461 1.62785   4
  -3   1  -4 37.6482 2.13356   1
  -4  -1  -4 0.19588 1.11173   1
  -4   1  -4 -1.2047 0.79763   1
  -4   1  -4 -1.3091 1.10445   3
  -5  -1  -4 -1.3550 1.57905   1
  -5  -2   4 6.10750 1.99586   1
   5   2  -4 9.94236 2.03578   1
   4  -2  -4 -1.1236 0.76007   1
  -4  -2   4 -0.7154 0.33818   4
  -4  -2   4 -0.6884 1.11140   1
  -4  -2   4 -0.1803 0.76621   2
   4   2  -4 -0.0139 1.11420   1
  -4   2   4 1.64993 1.02811   1
  -3  -2   4 15.3315 1.00442   4
   3  -2  -4 16.4333 1.47043   1
  -3  -2   4 18.9593 1.67351   1
  -3  -2   4 18.1382 1.51596   2
  -3   2   4 16.5024 1.40709   1
  -3   2   4 14.7521 1.69956   3
   3   2  -4 16.1149 1.66064   1
  -2  -2   4 741.571 18.1632   2
   2  -2  -4 725.258 18.7741   1
  -2  -2   4 728.707 19.2180   4
  -2  -2   4 739.371 19.1235   1
  -2   2   4 725.841 18.6820   1
   2   2  -4 728.720 19.2068   1
  -2   2   4 722.663 18.9774   4
   0  -2   4 19.7605 0.93910   4
   0  -2   4 20.1157 0.82421   2
   0  -2  -4 19.4195 0.81963   1
   0   2  -4 18.8968 0.83247   1
   0   2   4 19.6337 0.97098   4
  -2  -2  -4 1.18666 0.65725   1
   2  -2   4 0.72984 0.55979   2
  -2   2  -4 1.00311 0.52095   1
  -2   2  -4 0.73887 0.42928   4
   3  -2   4 49.5249 2.19834   2
  -3  -2  -4 55.5310 2.82627   1
  -3   2  -4 44.8281 2.40384   1
  -3   2  -4 49.4146 3.21345   3
  -3   2  -4 45.6005 1.96319   4
  -4  -2  -4 1.34751 0.74642   4
  -4  -2  -4 1.16009 1.19261   1
  -4   2  -4 3.73078 1.54717   3
  -4   2  -4 2.13382 1.05344   1
  -5  -2  -4 -1.8093 1.50957   1
  -5  -3   4 -1.8579 1.39842   1
   5   3  -4 0.57486 1.30187   1
  -4  -3   4 2.97957 1.41486   1
   4  -3  -4 4.22280 1.22049   1
  -4  -3   4 3.18787 0.65842   4
   4   3  -4 0.74095 1.17853   1
  -4   3   4 2.64756 1.17973   1
  -3  -3   4 232.372 6.88643   4
  -3  -3   4 235.488 7.03733   2
  -3  -3   4 241.012 7.68608   1
   3  -3  -4 238.970 7.18282   1
  -3   3   4 235.699 7.05163   1
  -3   3   4 232.811 7.97961   3
   3   3  -4 237.202 7.79471   1
   2  -3  -4 11.9986 1.08898   1
  -2  -3   4 16.4397 1.06451   4
  -2  -3   4 19.8837 1.31732   2
  -2  -3   4 17.8341 1.48005   1
   2   3  -4 18.0929 1.55854   1
  -2   3   4 15.4291 1.36889   3
   1  -3  -4 78.5867 2.37723   1
  -1  -3   4 81.5424 2.70928   4
  -1  -3   4 78.6019 2.55137   2
  -1  -3   4 79.1727 2.68216   1
  -1   3   4 78.7198 2.60140   3
   0  -3  -4 68.2196 2.07950   1
   0  -3   4 66.5352 2.32626   4
   0   3   4 67.9790 2.39312   4
   0   3  -4 68.7515 2.04799   1
  -1  -3  -4 1.52913 0.19255   2
  -1  -3  -4 1.45524 0.41209   1
   1  -3   4 1.20589 0.34802   2
  -1   3  -4 0.77694 0.23001   1
  -2  -3  -4 141.988 4.60186   4
  -2  -3  -4 148.324 3.73745   2
   2  -3   4 142.169 4.23309   2
  -2  -3  -4 140.701 4.76294   1
  -2   3  -4 131.180 5.19811   3
  -2   3  -4 136.700 4.30968   4
   3  -3   4 1.50559 0.70662   2
  -3  -3  -4 -0.9553 0.84527   1
  -3   3  -4 0.79896 1.03753   3
  -3   3  -4 -0.8099 0.55781   1
  -3   3  -4 -0.0854 0.38678   4
  -4  -3  -4 3.80473 1.50183   1
  -4  -3  -4 4.80579 0.90865   4
  -4   3  -4 4.17458 1.65361   3
  -5  -3  -4 11.3723 2.29269   1
  -5  -3  -4 8.96394 1.02235   4
  -5  -4   4 -0.1105 1.45342   1
   5   4  -4 -0.0559 1.41100   1
  -4  -4   4 14.9992 2.12636   1
  -4  -4   4 11.7826 1.23608   4
  -4   4   4 11.0629 1.91905   3
   4   4  -4 11.9572 2.09813   1
  -3  -4   4 2.58348 0.62101   4
  -3  -4   4 2.12869 0.83477   2
  -3  -4   4 2.28839 0.96128   1
   3  -4  -4 3.69457 0.81744   1
  -3   4   4 3.15848 0.78518   1
  -3   4   4 1.18415 1.00683   3
   3   4  -4 2.89302 1.02295   1
  -2  -4   4 323.398 8.21319   2
   2  -4  -4 312.177 8.08926   1
  -2  -4   4 258.032 8.52055   4
  -2   4   4 311.860 9.19183   3
  -1  -4   4 203.570 5.91040   1
   1  -4  -4 212.322 5.47797   1
  -1  -4   4 198.394 6.09459   4
  -1   4   4 212.064 6.12240   3
   1   4  -4 203.922 5.98180   1
  -1   4   4 206.292 6.05644   4
   0  -4  -4 459.162 11.2351   2
   0  -4   4 450.028 12.5329   4
   0  -4  -4 443.159 11.6874   1
   0   4  -4 465.422 11.6488   1
   0   4   4 475.411 12.6373   4
  -1  -4  -4 483.902 10.9901   2
  -1  -4  -4 444.884 12.1480   1
   1  -4   4 445.716 11.4502   2
  -1   4  -4 455.335 13.3086   3
  -1   4  -4 462.206 11.5296   1
  -2  -4  -4 4.31413 0.49931   2
   2  -4   4 3.76632 0.69774   2
  -2  -4  -4 4.04085 0.69557   4
  -2   4  -4 3.31314 0.54286   4
  -2   4  -4 2.74271 0.84999   3
  -2   4  -4 3.54856 0.55592   1
  -3  -4  -4 0.59442 0.86414   1
   3  -4   4 2.11409 0.82135   2
  -3   4  -4 0.98298 0.66992   1
  -3   4  -4 0.11588 0.90083   3
  -4  -4  -4 24.4257 2.48378   1
  -4  -4  -4 21.5179 1.79863   4
  -4   4  -4 23.3555 3.05575   3
  -5  -4  -4 0.17281 0.76427   4
  -5  -4  -4 1.38012 1.71033   1
  -5   4  -4 -0.0317 1.79105   3
  -5  -5   4 0.38504 0.67099   4
   5  -5  -4 2.10515 1.50063   2
  -5  -5   4 1.33518 1.64087   1
   5   5  -4 0.86855 1.57628   1
  -4  -5   4 0.26390 1.08788   1
  -4  -5   4 -0.7283 0.54822   4
   4   5  -4 -0.0780 1.01804   1
   3  -5  -4 11.3875 1.09249   1
  -3  -5   4 12.3390 1.20386   4
  -3  -5   4 10.2929 1.50088   1
  -3  -5   4 11.9003 1.35060   2
  -3   5   4 15.4683 1.80891   3
   3   5  -4 8.98783 1.48512   1
  -2  -5   4 31.9847 1.70288   2
  -2  -5   4 32.0483 1.91122   1
  -2  -5   4 31.2989 1.73183   4
   2  -5  -4 31.6844 1.33524   1
  -2   5   4 30.9489 1.79445   3
   2   5  -4 30.8209 1.91074   1
  -1  -5   4 1175.89 27.9604   2
  -1  -5   4 1174.81 29.3661   1
  -1  -5   4 1143.38 30.7207   4
   1  -5  -4 1187.74 28.7210   1
   1   5  -4 1159.70 29.4353   1
  -1   5   4 1180.78 31.8106   3
  -1   5   4 1119.09 30.6250   4
   0  -5  -4 3.33802 0.63038   4
   0  -5   4 1.74496 0.47927   4
   0  -5  -4 3.38937 0.43879   1
   0  -5  -4 2.72618 0.47951   2
   0   5   4 2.80935 0.60163   4
   0   5  -4 3.01760 0.44865   1
  -1  -5  -4 0.95903 0.46526   1
   1  -5   4 1.16341 0.45814   2
  -1  -5  -4 1.11356 0.27442   2
  -1   5  -4 0.49256 0.40533   3
  -1   5  -4 1.57341 0.23767   1
   2  -5   4 2.73862 0.74650   2
  -2  -5  -4 2.84723 0.43252   2
  -2  -5  -4 2.88224 0.78836   1
  -2   5  -4 3.26516 0.90120   3
  -2   5  -4 3.55097 0.52138   1
  -2   5  -4 2.95300 0.58572   4
  -3  -5  -4 4.32249 0.83496   4
   3  -5   4 5.36433 1.07451   2
  -3  -5  -4 3.31740 1.06039   1
  -3   5  -4 3.16411 1.18689   3
  -4  -5  -4 0.27481 1.14736   1
   4  -5   4 1.03631 0.94298   2
  -4  -5  -4 -0.5942 0.74097   4
  -4   5  -4 -0.2257 1.43355   3
  -5  -5  -4 0.59002 1.61104   1
  -5  -5  -4 1.33864 0.89633   4
  -5   5  -4 0.16198 1.83929   3
  -5  -6   4 -1.3007 1.46506   1
   5  -6  -4 -0.2018 1.25068   2
  -5  -6   4 1.06415 0.81807   4
   5   6  -4 1.07671 1.44910   1
  -4  -6   4 0.86215 0.73640   4
  -4  -6   4 0.55457 1.04933   1
   4   6  -4 -0.2671 1.03599   1
  -3  -6   4 10.9701 1.61520   1
  -3  -6   4 10.8283 1.25029   4
  -3  -6   4 11.4939 1.33903   2
  -3   6   4 11.1974 1.60157   3
   3   6  -4 9.64004 1.63296   1
  -2  -6   4 -0.1074 0.45662   1
  -2  -6   4 -0.6298 0.29645   4
   2  -6  -4 0.13077 0.34580   1
  -2  -6   4 0.05290 0.43546   2
   2   6  -4 -0.7741 0.43856   1
  -2   6   4 0.16412 0.51026   3
  -1  -6   4 10.9799 1.11072   4
   1  -6  -4 13.3221 0.62891   1
  -1  -6   4 13.7125 1.02743   1
   1  -6  -4 11.8199 1.02550   2
  -1  -6   4 13.4840 0.98299   2
   1   6  -4 13.9689 1.07334   1
   0  -6  -4 9.52539 0.85778   2
   0  -6  -4 9.94682 1.04121   4
   0  -6  -4 8.20016 0.75468   1
   0  -6   4 12.9096 0.95093   2
   0  -6   4 11.3766 1.06146   4
   0   6  -4 13.7543 0.76137   1
   0   6   4 9.36209 1.01047   4
   1  -6   4 -0.1817 0.45629   2
  -1  -6  -4 0.06352 0.45870   1
  -1  -6  -4 0.57295 0.27534   2
  -1   6  -4 0.75721 0.48789   3
  -1   6  -4 0.87716 0.19030   1
  -2  -6  -4 67.4473 3.05606   4
   2  -6   4 68.8495 2.90686   2
  -2  -6  -4 70.1332 2.25621   2
  -2  -6  -4 73.1301 3.24747   1
  -2   6  -4 69.8940 2.22413   1
  -2   6  -4 70.9622 3.43631   3
   3  -6   4 -0.4160 0.81833   2
  -3  -6  -4 0.06900 0.60299   4
  -3  -6  -4 0.31460 0.82343   1
  -3   6  -4 0.37697 0.90657   3
  -4  -6  -4 2.64081 1.34684   1
   4  -6   4 1.05885 1.11520   2
  -4  -6  -4 1.91965 0.94317   4
  -4   6  -4 1.97736 1.61130   3
  -5  -6  -4 -1.1262 1.60794   1
  -5  -6  -4 0.16846 0.93411   4
  -5   6  -4 0.61269 1.91757   3
   5  -7  -4 1.52903 1.53149   2
  -5  -7   4 1.11523 0.93691   4
  -4  -7   4 2.16563 0.92867   4
   4  -7  -4 0.74519 1.30693   2
  -4  -7   4 0.66427 1.26358   1
   4   7  -4 1.74515 1.34403   1
  -3  -7   4 20.3638 1.69027   2
   3  -7  -4 18.3337 1.87962   2
  -3  -7   4 21.7643 1.78276   4
  -3  -7   4 22.9148 2.13004   1
  -3   7   4 24.3754 2.22383   3
   3   7  -4 20.3451 2.14594   1
  -2  -7   4 7.49775 1.02542   2
  -2  -7   4 4.72445 0.90348   4
  -2  -7   4 9.74699 1.34768   1
   2   7  -4 7.87510 1.26808   1
  -2   7   4 9.19446 1.16971   3
  -1  -7   4 5.46624 0.90344   4
   1  -7  -4 6.43130 0.44415   1
  -1  -7   4 8.65114 0.95734   2
  -1  -7   4 7.65717 0.95254   1
   1  -7  -4 9.89543 1.10355   2
   1   7  -4 7.65373 0.97668   1
  -1   7   4 7.13665 0.84253   3
   0  -7  -4 73.6411 2.58048   2
   0  -7   4 71.9909 2.64083   2
   0  -7   4 71.7500 2.33062   1
   0  -7  -4 73.2745 3.04663   4
   0  -7  -4 71.4805 2.47373   1
   0   7  -4 74.3575 2.40077   1
  -1  -7  -4 47.9233 2.46113   4
   1  -7   4 47.6733 2.16743   2
  -1  -7  -4 45.5762 2.21450   1
  -1   7  -4 47.9834 2.44577   3
   2  -7   4 15.3154 1.49786   2
  -2  -7  -4 14.4299 1.59874   4
  -2  -7  -4 14.0829 1.54643   1
  -2  -7  -4 13.2916 0.95541   2
  -2   7  -4 14.8183 1.68743   3
   3  -7   4 -0.3729 0.99334   2
  -3  -7  -4 -1.6763 0.70768   4
  -3  -7  -4 0.35824 0.97034   1
  -3   7  -4 1.84894 1.09231   3
  -4  -7  -4 1.91140 1.48761   1
  -4  -7  -4 0.07865 0.92104   4
   4  -7   4 -1.8412 1.14541   2
  -4   7  -4 -1.5008 1.44375   3
  -5  -7  -4 1.98676 1.20134   4
  -5   7  -4 3.03034 2.20158   3
  -5  -8   4 1.13935 1.09646   4
   5  -8  -4 2.36916 1.69550   2
  -4  -8   4 1.33319 1.03442   4
   4  -8  -4 5.04244 1.60950   2
  -4  -8   4 2.64733 1.50436   1
   4   8  -4 3.36617 1.53163   1
  -3  -8   4 5.39268 1.09351   2
  -3  -8   4 7.55305 1.29980   4
  -3  -8   4 6.02185 1.51575   1
   3  -8  -4 6.64478 1.54570   2
   3   8  -4 6.28166 1.55193   1
  -3   8   4 9.52234 1.58123   3
   2  -8  -4 22.9169 1.79777   2
  -2  -8   4 22.6960 1.81185   1
  -2  -8   4 23.7253 1.63741   2
  -2  -8   4 21.7116 1.83801   4
   2   8  -4 23.9416 1.91988   1
  -2   8   4 25.3121 1.79960   3
  -1  -8   4 43.2859 2.43442   4
  -1  -8   4 46.5070 2.08518   2
  -1  -8   4 45.3410 2.10339   1
   1  -8  -4 45.4145 2.19195   2
   1  -8  -4 44.9022 1.42836   1
  -1   8   4 48.4511 2.27270   3
   1   8  -4 43.8916 2.15400   1
   0  -8  -4 0.07818 0.35985   4
   0  -8  -4 0.63864 0.42954   2
   0  -8   4 0.20224 0.28544   1
   0  -8   4 0.43705 0.43105   2
   0  -8  -4 0.51425 0.34912   1
   0  -8   4 0.12256 0.38730   4
   0   8  -4 0.34411 0.30214   1
  -1  -8  -4 676.747 17.9327   1
  -1  -8  -4 687.862 16.6557   2
  -1  -8  -4 703.261 19.1251   4
  -1   8  -4 644.862 19.6460   3
  -2  -8  -4 -0.4369 0.62322   4
  -2  -8  -4 0.43552 0.79568   1
   2  -8   4 0.96053 0.76273   2
  -2   8  -4 0.26315 0.68244   3
  -3  -8  -4 2.98686 1.30846   1
  -3  -8  -4 1.82222 1.09805   4
   3  -8   4 7.02999 1.40569   2
  -3   8  -4 7.53604 1.70848   3
   4  -8   4 0.41980 1.24795   2
  -4  -8  -4 0.56953 1.60721   1
  -4  -8  -4 1.90709 1.29005   4
  -4   8  -4 2.69661 1.74872   3
  -5  -8  -4 1.13276 1.27295   4
  -5   8  -4 4.81430 2.44323   3
  -4  -9   4 9.16649 1.72520   4
   4  -9  -4 10.5677 2.04247   2
  -4  -9   4 12.2974 2.25558   1
   4   9  -4 11.9754 2.22755   1
  -3  -9   4 137.697 5.60192   4
   3  -9  -4 141.767 5.52534   2
  -3  -9   4 140.457 5.85736   1
   3   9  -4 131.570 5.86760   1
  -3   9   4 142.656 5.85071   3
  -2  -9   4 564.371 15.8087   1
  -2  -9   4 580.216 16.5975   4
  -2  -9   4 557.345 14.7949   2
   2  -9  -4 556.187 15.1962   2
   2   9  -4 584.488 16.0207   1
  -2   9   4 550.935 16.7930   3
  -1  -9   4 10.5437 1.16134   1
  -1  -9   4 14.3447 1.50117   4
  -1  -9   4 14.5631 1.24009   2
   1  -9  -4 14.0315 1.32897   2
   1   9  -4 11.3111 1.23941   1
  -1   9   4 11.9390 1.25734   3
   0  -9  -4 70.8888 2.75682   2
   0  -9   4 71.4589 2.84218   2
   0  -9  -4 72.2404 2.57105   1
   0  -9  -4 71.7187 3.29087   4
  -1  -9  -4 1.76352 0.66925   4
  -1  -9  -4 1.72987 0.66054   1
  -1  -9  -4 2.42863 0.56368   2
  -1   9  -4 2.04695 0.71337   3
  -2  -9  -4 -1.5904 0.76418   1
   2  -9   4 0.72259 0.76297   2
  -2  -9  -4 -1.2289 0.57045   4
  -2   9  -4 0.09176 0.71006   3
  -3  -9  -4 56.5456 3.45487   4
  -3  -9  -4 51.9425 3.62255   1
   3  -9   4 51.0576 3.12297   2
  -3   9  -4 60.1079 3.96902   3
  -4  -9  -4 61.2953 3.91184   4
  -4  -9  -4 56.5320 4.15898   1
   4  -9   4 49.8265 3.49070   2
  -4   9  -4 60.9255 4.73835   3
  -4 -10   4 -1.6941 1.16018   4
   4 -10  -4 2.50845 1.58313   2
  -4 -10   4 3.74945 1.63871   1
   4  10  -4 1.80911 1.43711   1
   3 -10  -4 24.9481 2.49159   2
  -3 -10   4 24.0436 2.46615   1
  -3 -10   4 22.1074 2.44350   4
   3  10  -4 20.0929 2.45656   1
  -2 -10   4 102.264 4.00953   2
  -2 -10   4 104.380 4.46740   1
  -2 -10   4 110.720 4.81806   4
   2 -10  -4 108.511 4.40594   2
   2  10  -4 109.274 4.59869   1
  -2  10   4 101.538 4.48868   3
  -1 -10   4 628.372 16.1775   2
   1 -10  -4 639.743 16.4492   2
  -1 -10   4 624.830 16.7300   1
  -1 -10   4 629.157 18.1382   4
  -1  10   4 615.708 18.3235   3
   1  10  -4 624.585 16.8184   1
   0 -10   4 54.1541 2.56737   2
   0 -10  -4 52.3955 2.41156   2
   0 -10  -4 53.7742 2.17145   1
   0 -10  -4 52.4071 2.93322   4
   0 -10   4 55.8764 2.98262   4
  -1 -10  -4 7.16330 1.21962   4
   1 -10   4 7.78525 1.20340   2
  -1 -10  -4 8.33649 1.24043   1
  -1 -10  -4 8.73155 0.97712   2
  -1  10  -4 6.91623 1.20193   3
  -2 -10  -4 13.0745 1.99290   1
  -2 -10  -4 16.3151 1.93341   4
   2 -10   4 13.1780 1.62939   2
  -2  10  -4 16.0732 1.97820   3
  -3 -10  -4 37.0953 2.99635   4
  -3 -10  -4 31.6245 2.94945   1
   3 -10   4 28.4391 2.63062   2
  -3  10  -4 38.2366 3.51674   3
  -4 -10  -4 -3.2798 1.37458   1
   4 -10   4 1.76151 1.44658   2
  -4 -10  -4 0.93587 1.44084   4
  -4  10  -4 0.53538 1.84428   3
  -4 -11   4 2.76436 1.63275   1
   4 -11  -4 5.33265 1.67710   2
  -4 -11   4 -0.0639 1.35349   4
   4  11  -4 3.16541 1.56549   1
  -3 -11   4 3.70722 1.35753   4
   3 -11  -4 4.04417 1.30835   2
  -3 -11   4 4.10569 1.40034   1
   3  11  -4 5.52803 1.64914   1
  -2 -11   4 10.8429 1.62263   1
  -2 -11   4 12.7133 1.81707   4
   2 -11  -4 13.8131 1.81509   2
  -2 -11   4 11.8371 1.53464   2
  -2  11   4 15.5263 1.80619   3
   2  11  -4 12.9347 1.78385   1
  -1 -11   4 90.2106 3.60855   2
   1 -11  -4 89.8830 3.78507   2
  -1 -11   4 91.1406 3.54893   1
  -1 -11   4 89.4430 4.28638   4
   1  11  -4 93.8772 3.64152   1
  -1  11   4 87.8561 3.94695   3
   0 -11  -4 4.50462 0.93186   2
   0 -11   4 5.09503 1.09462   2
  -1 -11  -4 18.5116 1.65615   1
  -1 -11  -4 17.8857 1.36804   2
  -1 -11  -4 16.8854 1.94917   4
   1 -11   4 15.0428 1.57481   2
  -1  11  -4 18.1767 1.88415   3
  -2 -11  -4 4.75877 1.36351   1
  -2 -11  -4 4.48789 1.23223   4
   2 -11   4 5.22776 1.31402   2
  -2  11  -4 6.63929 1.57323   3
   3 -11   4 9.70575 1.76881   2
  -3 -11  -4 10.8135 1.98183   1
  -3 -11  -4 10.5138 1.92544   4
  -3  11  -4 14.0028 2.51147   3
  -4 -11  -4 1.77409 1.73813   1
  -4 -11  -4 -0.0415 1.47011   4
   4 -11   4 -1.2362 1.16579   2
  -4  11  -4 0.59678 1.99609   3
   4 -12  -4 -0.4289 1.36461   2
  -4 -12   4 -0.6064 1.36005   1
  -4 -12   4 -1.9956 1.28289   4
   4  12  -4 -0.4742 1.45516   1
  -3 -12   4 0.22634 1.20870   4
  -3 -12   4 1.13192 1.12854   1
   3 -12  -4 -0.6946 0.96379   2
   3  12  -4 1.14477 1.09492   1
  -2 -12   4 1.88733 1.03361   4
  -2 -12   4 2.22818 0.91688   2
   2 -12  -4 1.01582 1.00810   2
  -2 -12   4 3.19382 1.06067   1
  -2  12   4 1.26115 0.94871   3
   2  12  -4 1.42507 0.91685   1
   1 -12  -4 4.27343 1.08483   2
  -1 -12   4 5.67553 1.05719   1
  -1 -12   4 4.01189 0.94887   2
  -1 -12   4 2.30133 1.03875   4
   1  12  -4 3.40610 0.84970   1
  -1  12   4 6.05925 1.26400   3
   0 -12  -4 267.435 8.04501   2
   0 -12   4 272.314 8.16656   2
  -1 -12  -4 -0.6439 0.60814   2
  -1 -12  -4 -0.3603 0.66962   1
   1 -12   4 -0.2901 0.73708   2
  -1 -12  -4 -2.4496 0.74220   4
  -1  12  -4 1.14815 0.81551   3
  -2 -12  -4 16.6732 2.20020   4
  -2 -12  -4 17.2868 2.12342   1
   2 -12   4 14.9432 1.94172   2
  -2  12  -4 19.2800 2.48983   3
  -3 -12  -4 1.01097 1.32909   1
  -3 -12  -4 -0.3924 1.21513   4
   3 -12   4 0.68950 1.24402   2
  -3  12  -4 2.72536 1.67102   3
   4 -12   4 0.15825 1.46935   2
  -4 -12  -4 -0.2362 1.58050   4
  -4 -12  -4 -1.3429 1.52446   1
  -4  12  -4 1.70263 2.01116   3
   4 -13  -4 1.57073 1.76578   2
  -4 -13   4 0.31542 1.51747   4
  -3 -13   4 -0.9628 1.22218   4
   3 -13  -4 -2.0638 1.08782   2
  -3 -13   4 0.46319 1.16819   1
   3  13  -4 0.97565 1.19188   1
  -2 -13   4 34.1265 2.34590   2
  -2 -13   4 33.0853 2.97703   4
  -2 -13   4 31.6043 2.44764   1
   2 -13  -4 33.2734 2.57574   2
   2  13  -4 33.7474 2.54601   1
  -2  13   4 28.6316 2.55341   3
   1 -13  -4 0.95815 0.80094   2
  -1 -13   4 0.80002 0.91497   4
  -1 -13   4 0.67900 0.72862   2
  -1  13   4 0.37363 0.80491   3
   0 -13   4 5.76980 1.20011   2
   0 -13  -4 5.68965 1.10524   2
  -1 -13  -4 9.26944 1.28344   2
   1 -13   4 8.74932 1.52597   2
  -1  13  -4 9.15832 1.73317   3
  -2 -13  -4 -1.5752 1.01636   4
   2 -13   4 0.53432 1.03462   2
  -2 -13  -4 1.62315 1.01339   1
  -2  13  -4 -0.5493 1.08680   3
   3 -13   4 2.58128 1.46205   2
  -3 -13  -4 1.58498 1.47162   1
  -3 -13  -4 2.87280 1.72066   4
  -3  13  -4 0.63263 1.65341   3
  -4 -13  -4 0.49636 1.63960   4
   4 -13   4 0.44867 1.47011   2
  -4  13  -4 1.67855 2.01216   3
  -3 -14   4 1.95061 1.53965   4
   3 -14  -4 5.16712 1.56088   2
  -3 -14   4 3.56477 1.55639   1
   3  14  -4 2.31801 1.40940   1
  -2 -14   4 0.55493 0.81087   2
  -2 -14   4 -0.6869 0.84186   4
   2 -14  -4 0.21791 0.88685   2
  -2 -14   4 0.50288 0.88296   1
  -2  14   4 0.92551 0.98390   3
   2  14  -4 0.46375 0.81505   1
   1 -14  -4 10.4723 1.62731   2
  -1 -14   4 11.3314 1.66279   2
  -1  14   4 12.2029 1.96192   3
   0 -14  -4 -0.4692 0.57974   2
   0 -14   4 0.22095 0.73722   2
  -1 -14  -4 3.02082 0.85023   2
   1 -14   4 1.33735 0.93655   2
  -1  14  -4 3.67785 1.44140   3
  -2 -14  -4 0.35948 0.97121   1
   2 -14   4 -0.7845 0.83886   2
  -2 -14  -4 -1.1575 1.11070   4
  -2  14  -4 -1.9624 1.02823   3
  -3 -14  -4 1.07017 1.40879   1
  -3 -14  -4 -0.5672 1.49452   4
   3 -14   4 1.55167 1.37510   2
  -3  14  -4 1.03685 1.80243   3
  -3 -15   4 2.51287 1.73681   4
  -3 -15   4 0.31679 1.30446   1
   3 -15  -4 0.92644 1.18759   2
   3  15  -4 0.42133 1.19156   1
  -2 -15   4 3.46599 1.56274   4
   2 -15  -4 4.17764 1.37236   2
  -1 -15   4 0.39202 0.81294   2
   1 -15  -4 0.54439 0.87708   2
  -1  15   4 -0.8506 0.85683   3
   0 -15  -4 -0.2066 0.64905   2
   0 -15   4 -0.8757 0.65010   2
   1 -15   4 0.74868 0.92559   2
  -1  15  -4 1.42708 1.26681   3
   2 -15   4 -0.5295 0.95643   2
  -2  15  -4 -0.3243 1.35072   3
  -3 -15  -4 -0.9251 1.40579   1
   3 -15   4 -0.9436 1.32579   2
  -3 -15  -4 -0.1345 1.67497   4
  -3  15  -4 -1.9443 1.51592   3
  -3 -16   4 -0.2679 1.72354   4
   2 -16  -4 3.51116 1.39979   2
   1 -16  -4 -0.7656 0.90224   2
  -1 -16   4 0.16346 0.87991   2
  -1  16   4 -0.0648 1.18040   3
   0 -16  -4 9.66512 1.63811   2
   0 -16   4 9.62121 1.74062   2
   1 -16   4 1.41807 1.08855   2
  -1  16  -4 1.32928 1.56226   3
   2 -16   4 3.83832 1.52002   2
  -2  16  -4 3.28204 1.75608   3
  -3  16  -4 0.68883 1.90304   3
   2 -17  -4 -1.3975 0.94919   2
  -1 -17   4 14.4553 2.20555   2
   1 -17  -4 14.9551 2.24532   2
  -1  17   4 16.6113 2.75975   3
   0 -17  -4 0.32416 0.87712   2
   0 -17   4 -0.7143 0.90443   2
   1 -17   4 -0.1984 1.11183   2
  -1  17  -4 0.79279 1.69358   3
   2 -17   4 1.24056 1.41888   2
  -2  17  -4 1.32347 1.83261   3
  -1 -18   4 0.81328 1.14144   2
   1 -18  -4 -0.4878 1.05864   2
   0 -18   4 1.69903 1.29903   2
   0 -18  -4 -0.5509 1.06242   2
   0  18  -4 0.29431 1.89050   3
   1 -18   4 49.1646 3.74468   2
  -1  18  -4 58.5969 5.00232   3
   0  19  -4 30.8980 4.54911   3
  -5   0   5 0.82724 1.55667   1
   5   0  -5 -0.0511 1.50028   1
  -4   0   5 -0.3628 0.96181   1
   4   0  -5 -0.2705 0.93229   1
  -3   0   5 -0.1792 0.61725   1
   3   0  -5 0.63763 0.73837   1
  -3   0   5 0.47719 0.68687   2
  -2   0   5 -0.2561 0.37086   1
   2   0  -5 0.04437 0.36982   1
  -2   0   5 -0.8915 0.38285   2
  -2   0   5 -0.1871 0.20688   4
  -1   0   5 -0.3254 0.05007   4
  -1   0   5 0.23237 0.25340   2
  -1   0   5 -0.3782 0.19376   1
   1   0  -5 -0.2870 0.17691   1
   0   0   5 0.12863 0.16041   4
   0   0  -5 0.21494 0.14483   3
   0   0   5 0.79952 0.20852   2
  -1   0  -5 23.9600 1.42598   1
   1   0   5 27.9293 1.02409   2
  -2   0  -5 -0.4777 0.64238   4
  -2   0  -5 3.67943 0.83026   1
  -2   0  -5 -2.2018 1.06067   3
   2   0   5 2.51442 0.54763   2
   3   0   5 -0.5404 0.59460   2
  -3   0  -5 2.47996 1.11975   3
  -3   0  -5 -0.1390 0.61624   4
  -3   0  -5 1.00507 0.83021   1
  -4   0  -5 -0.1168 0.94645   1
  -5   0  -5 -1.9730 1.32632   1
  -5  -1   5 4.31138 1.87227   1
   5   1  -5 9.38965 2.16257   1
   4  -1  -5 -0.9109 0.96001   1
  -4  -1   5 0.77813 0.90369   2
  -4  -1   5 -0.8670 0.98313   1
  -4   1   5 -1.3057 0.93262   1
   4   1  -5 -1.1010 1.01206   1
   3  -1  -5 -0.1691 0.57550   1
  -3  -1   5 -0.6213 0.53896   1
  -3  -1   5 -0.2017 0.63715   2
  -3  -1   5 -0.3814 0.28008   4
  -3   1   5 -0.1817 0.56766   2
   3   1  -5 -0.1962 0.60560   1
  -3   1   5 -0.1299 0.60964   1
  -2  -1   5 145.065 4.48241   2
  -2  -1   5 138.331 4.53292   1
  -2  -1   5 140.416 4.10812   4
   2  -1  -5 144.854 4.52037   1
  -2   1   5 141.694 4.02208   4
  -2   1   5 140.913 4.53068   2
   2   1  -5 139.990 4.62966   1
  -2   1   5 141.658 4.40798   1
   0  -1  -5 221.973 6.02255   1
   0  -1   5 229.850 5.73831   2
   0  -1  -5 221.595 6.37842   3
   0  -1   5 228.245 6.38516   4
   0   1   5 235.538 6.42718   4
   0   1   5 234.211 5.71202   2
   0   1  -5 228.528 6.03674   1
   0   1  -5 228.917 6.48541   3
   1  -1   5 125.063 3.11367   2
  -1  -1  -5 115.701 4.00439   3
  -1   1  -5 116.362 3.44237   1
  -1   1  -5 103.188 3.99059   3
  -2  -1  -5 386.676 12.3279   4
  -2  -1  -5 453.289 12.3142   1
   2  -1   5 471.131 11.2239   2
  -2   1  -5 450.429 13.7629   3
  -2   1  -5 473.975 12.1760   1
  -2   1  -5 473.251 12.4335   4
  -3  -1  -5 22.0608 1.83227   1
   3  -1   5 21.9985 1.47552   2
  -3   1  -5 23.9708 2.42980   3
  -3   1  -5 22.7085 1.80292   1
  -3   1  -5 20.7407 1.44463   4
  -4  -1  -5 6.40001 1.56146   1
  -4   1  -5 5.57784 1.31131   1
  -4   1  -5 3.58482 1.56655   3
  -5  -1  -5 -1.4979 1.39950   1
  -5  -2   5 0.60467 1.61243   1
   5   2  -5 2.72422 1.50301   1
  -4  -2   5 -0.3438 0.38788   4
  -4  -2   5 0.41398 0.38355   4
   4  -2  -5 -0.5370 0.95127   1
  -4  -2   5 -2.0668 0.96990   1
  -4  -2   5 0.61864 0.82764   2
   4   2  -5 -1.5380 1.02455   1
  -4   2   5 -0.1024 0.96759   1
  -3  -2   5 2.11220 0.89653   1
  -3  -2   5 2.98037 0.86051   2
  -3  -2   5 1.96713 0.48187   4
   3  -2  -5 4.36562 1.00186   1
   3   2  -5 1.47365 0.81120   1
  -3   2   5 5.80409 1.11088   3
  -3   2   5 3.37617 0.86784   1
  -2  -2   5 0.48253 0.48899   1
  -2  -2   5 0.55981 0.36750   4
  -2  -2   5 1.21490 0.57403   2
   2  -2  -5 0.75995 0.50323   1
  -2   2   5 0.82130 0.54531   2
  -2   2   5 1.48200 0.53900   1
  -2   2   5 0.74115 0.26933   4
  -2   2   5 -0.0096 0.24088   3
   2   2  -5 1.54633 0.62918   1
  -1  -2   5 0.10986 0.16450   1
  -1  -2   5 -0.0915 0.19323   4
   1  -2  -5 -0.1554 0.20210   1
  -1   2   5 0.05095 0.12100   2
   0  -2  -5 269.893 7.23675   1
   0  -2   5 283.390 6.96586   2
   0  -2   5 282.081 7.72527   4
   0   2   5 268.269 6.85335   2
   0   2   5 279.958 7.75040   4
   0   2  -5 274.026 7.22388   1
   0   2  -5 275.430 7.91783   3
  -1   2  -5 14.8617 1.06331   3
  -2  -2  -5 1170.02 29.7101   1
  -2  -2  -5 1103.30 30.5588   4
   2  -2   5 1200.30 27.8039   2
  -2   2  -5 1178.14 30.4026   4
  -2   2  -5 1133.09 32.6408   3
  -2   2  -5 1176.64 29.2966   1
  -3  -2  -5 20.5813 1.83506   1
   3  -2   5 20.0001 1.42290   2
  -3   2  -5 20.5845 2.42929   3
  -3   2  -5 20.8091 1.66165   1
  -3   2  -5 17.9665 1.31438   4
  -4  -2  -5 0.03859 1.15323   1
  -4   2  -5 1.33126 1.35176   3
  -4   2  -5 1.16015 1.01244   1
  -5  -2  -5 -1.0065 1.39989   1
  -5  -2  -5 0.09534 0.61584   4
  -5  -3   5 5.07611 1.81495   1
   5   3  -5 8.08947 1.99113   1
   4  -3  -5 8.01838 1.45350   1
  -4  -3   5 6.08874 1.27754   2
  -4  -3   5 4.35139 0.73033   4
  -4  -3   5 3.82017 1.47950   1
  -4   3   5 6.26156 1.34625   1
   4   3  -5 4.68306 1.53165   1
   3  -3  -5 2.35424 0.82442   1
  -3  -3   5 2.42987 0.84928   2
  -3  -3   5 2.23490 0.90382   1
  -3  -3   5 0.82783 0.58102   4
  -3   3   5 1.69310 0.82244   1
  -3   3   5 3.49411 1.02366   3
   3   3  -5 1.07115 0.88075   1
  -2  -3   5 1396.47 36.6587   4
   2  -3  -5 1413.70 35.1400   1
  -2  -3   5 1409.44 33.9076   2
  -2  -3   5 1406.34 35.6611   1
  -2   3   5 1385.79 36.4131   4
   2   3  -5 1423.15 35.7989   1
   1  -3  -5 57.7847 1.89398   1
  -1  -3   5 53.3892 2.07800   1
  -1  -3   5 54.9461 2.11530   4
  -1   3   5 59.2956 2.10843   4
  -1   3   5 57.6195 1.94539   3
   0  -3  -5 132.391 3.83959   1
   0  -3   5 137.685 3.77856   2
   0  -3   5 137.539 4.23159   4
   0   3  -5 136.312 3.82851   1
   0   3   5 144.041 4.31275   4
   1  -3   5 7.07442 0.64247   2
  -1  -3  -5 6.05877 0.65763   1
  -1   3  -5 8.08425 0.54219   1
  -2  -3  -5 30.2766 1.84025   1
   2  -3   5 32.0011 1.55650   2
  -2  -3  -5 27.8443 1.69154   4
  -2   3  -5 27.4235 1.42508   1
  -2   3  -5 29.2686 1.48475   4
  -2   3  -5 25.5279 2.14382   3
   3  -3   5 1.15819 0.68765   2
  -3  -3  -5 0.69613 0.89948   1
  -3   3  -5 1.55965 0.75468   1
  -3   3  -5 -0.6073 0.91046   3
  -4  -3  -5 1.01727 1.32552   1
  -4  -3  -5 2.68965 0.81419   4
  -4   3  -5 2.13080 1.61000   3
  -5  -3  -5 5.40712 0.99940   4
  -5  -3  -5 4.70646 1.75111   1
  -5  -4   5 0.10139 1.44968   1
   5   4  -5 0.17243 1.26996   1
  -4  -4   5 1.69578 1.15165   1
  -4  -4   5 1.96295 0.69400   4
   4   4  -5 0.57285 1.17539   1
  -3  -4   5 3.82673 0.93665   2
  -3  -4   5 2.13141 0.57791   4
   3  -4  -5 3.40516 0.78249   1
  -3  -4   5 2.51760 0.88486   1
  -3   4   5 3.13560 0.79435   1
  -3   4   5 6.23624 1.24174   3
   3   4  -5 2.45265 0.97330   1
  -2  -4   5 16.4756 1.26488   2
   2  -4  -5 22.2151 1.14967   1
  -2  -4   5 17.2661 1.34111   1
  -2  -4   5 19.6042 1.27404   4
   2   4  -5 12.8869 1.22518   1
  -2   4   5 20.3314 1.13458   4
  -2   4   5 15.5800 1.32214   3
  -1  -4   5 714.875 18.6259   1
   1  -4  -5 729.373 18.2377   1
  -1  -4   5 742.057 17.8246   2
  -1  -4   5 728.618 19.4805   4
  -1   4   5 730.853 19.9590   3
  -1   4   5 718.975 19.3876   4
   1   4  -5 721.116 18.6998   1
   0  -4  -5 56.5962 1.93446   1
   0  -4   5 58.1890 2.24474   4
   0   4   5 57.9852 2.31039   4
   0   4  -5 59.0340 1.91048   1
   1  -4   5 50.3086 1.91679   2
  -1  -4  -5 54.2180 1.50194   2
  -1  -4  -5 49.3039 2.09012   1
  -1   4  -5 54.2455 1.69822   1
  -2   4  -5 10.7070 1.40556   3
  -3  -4  -5 0.18828 0.88290   1
   3  -4   5 0.74030 0.72856   2
  -3   4  -5 0.81303 1.05379   3
  -3   4  -5 0.57378 0.64359   1
  -4  -4  -5 0.05041 1.13679   1
  -4  -4  -5 0.55757 0.74616   4
  -4   4  -5 0.36297 1.38374   3
  -5  -4  -5 1.01878 1.59807   1
  -5  -4  -5 -0.8667 0.79156   4
  -5   4  -5 -1.7395 1.70635   3
   5  -5  -5 0.93388 1.32020   2
  -5  -5   5 0.01727 0.66250   4
  -5  -5   5 0.63058 1.56443   1
   5   5  -5 0.45384 1.23702   1
  -4  -5   5 -1.1485 1.04698   1
  -4  -5   5 -0.6598 0.56360   4
   4   5  -5 -1.1993 0.92072   1
  -3  -5   5 2.93846 0.68197   4
   3  -5  -5 3.93684 0.75714   1
  -3  -5   5 2.56213 0.90322   1
  -3  -5   5 3.68356 0.92179   2
  -3   5   5 3.23489 1.03675   3
   3   5  -5 4.20678 1.18722   1
  -2  -5   5 1.48721 0.52833   4
   2  -5  -5 1.44317 0.41540   1
  -2  -5   5 2.81712 0.68587   2
  -2  -5   5 2.15565 0.70694   1
  -2   5   5 1.72330 0.56759   3
  -2   5   5 1.04596 0.38124   4
   2   5  -5 1.82772 0.70598   1
  -1  -5   5 486.845 12.1427   2
  -1  -5   5 468.494 12.6449   1
  -1  -5   5 473.162 13.3142   4
   1  -5  -5 476.621 12.1335   1
   1   5  -5 471.619 12.7201   1
  -1   5   5 492.144 13.4780   3
  -1   5   5 476.964 13.2561   4
   0  -5  -5 2.99382 0.46545   2
   0  -5   5 3.01422 0.57354   4
   0  -5  -5 2.89459 0.44244   1
   0   5  -5 3.78051 0.48335   1
   0   5   5 2.59456 0.50497   4
   1  -5   5 481.127 12.2021   2
  -1  -5  -5 477.252 12.8846   1
  -1  -5  -5 503.673 11.6432   2
  -1   5  -5 462.929 14.0681   3
  -1   5  -5 486.836 12.1415   1
   2  -5   5 39.7655 2.00087   2
  -2  -5  -5 42.6075 1.38599   2
  -2  -5  -5 39.4236 2.25101   1
  -2   5  -5 40.2250 1.63050   1
  -2   5  -5 39.4333 1.96114   4
  -2   5  -5 39.8456 2.48769   3
  -3  -5  -5 -0.0442 0.83239   1
   3  -5   5 -0.1855 0.73993   2
  -3   5  -5 -0.2766 0.83926   3
  -4  -5  -5 3.37308 1.02802   4
  -4  -5  -5 4.99701 1.57386   1
  -4   5  -5 3.62592 1.75673   3
  -5  -5  -5 -0.9580 0.82951   4
  -5  -5  -5 0.06541 1.58344   1
  -5   5  -5 0.00387 1.89734   3
   5  -6  -5 3.44626 1.59717   2
  -5  -6   5 1.56059 0.88953   4
  -5  -6   5 -0.0719 1.47680   1
   5   6  -5 2.02650 1.32678   1
  -4  -6   5 0.94225 0.71798   4
  -4  -6   5 0.73075 1.21556   1
   4   6  -5 -0.3856 1.01776   1
  -3  -6   5 19.2651 1.80540   1
  -3  -6   5 18.9297 1.60255   2
  -3  -6   5 20.1148 1.61969   4
  -3   6   5 21.3172 2.02094   3
   3   6  -5 19.3211 1.95383   1
   2  -6  -5 15.9517 0.97357   1
  -2  -6   5 12.9642 1.16733   2
  -2  -6   5 12.7578 1.29384   1
  -2  -6   5 14.0592 1.27081   4
   2   6  -5 13.0671 1.38138   1
  -2   6   5 14.9587 1.30324   3
  -1  -6   5 231.017 6.70682   1
  -1  -6   5 232.522 7.18535   4
  -1  -6   5 235.696 6.47410   2
   1  -6  -5 234.856 6.11301   1
   1   6  -5 226.763 6.75780   1
  -1   6   5 230.773 7.10061   4
   0  -6  -5 2.74844 0.52759   2
   0  -6  -5 2.67307 0.49230   1
   0  -6   5 3.95857 0.63009   2
   0  -6   5 2.32244 0.58905   4
   0  -6  -5 2.70847 0.58806   4
   0   6   5 3.98170 0.77693   4
   0   6  -5 2.89393 0.45535   1
  -1  -6  -5 217.055 6.50335   1
  -1  -6  -5 217.818 5.59271   2
   1  -6   5 220.296 6.17778   2
  -1   6  -5 218.030 5.61553   1
  -1   6  -5 208.674 7.04871   3
  -2  -6  -5 455.163 10.9462   2
   2  -6   5 449.006 11.7802   2
  -2  -6  -5 424.103 12.5261   1
  -2   6  -5 450.345 13.7537   3
  -2   6  -5 438.858 11.4155   1
  -3  -6  -5 7.37826 1.16462   4
  -3  -6  -5 6.98962 1.48855   1
   3  -6   5 7.43140 1.33083   2
  -3   6  -5 8.41961 1.62911   3
   4  -6   5 1.02040 1.14100   2
  -4  -6  -5 2.01219 1.40892   1
  -4  -6  -5 1.66660 0.97688   4
  -4   6  -5 1.37769 1.69716   3
  -5  -6  -5 -0.7237 0.98740   4
  -5  -6  -5 1.37006 1.73898   1
  -5   6  -5 -1.4231 1.94885   3
  -5  -7   5 2.71342 1.05044   4
   5  -7  -5 0.77247 1.48129   2
   4  -7  -5 2.37692 1.43313   2
  -4  -7   5 4.27599 1.03659   4
  -4  -7   5 4.03615 1.55490   1
   4   7  -5 3.89028 1.55161   1
  -3  -7   5 2.82735 0.86422   4
  -3  -7   5 5.90315 1.34309   1
  -3  -7   5 3.91450 0.98927   2
   3   7  -5 5.86698 1.46093   1
  -3   7   5 6.45209 1.29674   3
  -2  -7   5 23.1666 1.74100   4
  -2  -7   5 24.0625 1.59980   2
  -2  -7   5 25.9529 1.80848   1
  -2   7   5 24.3994 1.68955   3
   2   7  -5 24.5443 1.83189   1
   1  -7  -5 7.34190 0.51479   1
  -1  -7   5 7.85839 0.93934   2
  -1  -7   5 5.79118 0.89940   4
  -1  -7   5 7.77176 0.85365   1
   1  -7  -5 6.19900 0.88196   2
   1   7  -5 7.83173 0.98363   1
  -1   7   5 7.98343 0.86137   3
   0  -7   5 298.619 8.27556   2
   0  -7  -5 318.198 8.23308   2
   0  -7   5 310.431 9.34679   4
   0  -7  -5 314.186 8.41072   1
   0  -7  -5 305.001 9.30271   4
   0   7  -5 315.665 8.27438   1
  -1  -7  -5 58.1670 2.55244   1
   1  -7   5 57.2830 2.44027   2
  -1  -7  -5 58.4880 2.76471   4
  -1   7  -5 56.3913 1.67437   1
  -1   7  -5 55.3888 2.74810   3
  -2  -7  -5 78.4316 3.55187   1
   2  -7   5 76.6370 3.20530   2
  -2  -7  -5 84.8947 3.63041   4
  -2   7  -5 77.4257 3.78941   3
   3  -7   5 46.3686 2.70157   2
  -3  -7  -5 43.5383 2.97721   1
  -3  -7  -5 43.8955 2.83540   4
  -3   7  -5 54.7465 3.56450   3
  -4  -7  -5 9.69608 2.03295   1
   4  -7   5 7.21571 1.52649   2
  -4  -7  -5 7.06129 1.42896   4
  -4   7  -5 6.23428 2.13887   3
  -5  -7  -5 -0.0832 1.09214   4
  -5   7  -5 0.34705 2.02231   3
   5  -8  -5 1.56211 1.69316   2
  -5  -8   5 0.38091 1.06021   4
  -4  -8   5 25.8983 2.77630   1
  -4  -8   5 27.1939 2.50793   4
   4  -8  -5 24.1858 2.67227   2
   4   8  -5 19.2869 2.59086   1
   3  -8  -5 143.879 5.54717   2
  -3  -8   5 144.839 5.79005   1
  -3  -8   5 141.465 5.04537   2
  -3  -8   5 146.535 5.56728   4
  -3   8   5 147.850 5.80375   3
   3   8  -5 132.860 5.75566   1
  -2  -8   5 0.26052 0.58245   4
  -2  -8   5 0.25537 0.65968   1
  -2  -8   5 1.08445 0.60951   2
   2  -8  -5 -0.4103 0.64087   2
   2   8  -5 0.84397 0.74746   1
  -2   8   5 1.41815 0.65045   3
  -1  -8   5 135.705 4.99153   4
  -1  -8   5 134.373 4.34363   2
   1  -8  -5 134.932 4.50956   2
  -1  -8   5 134.189 4.44558   1
   1  -8  -5 132.778 3.73341   1
  -1   8   5 138.751 4.73432   3
   1   8  -5 131.253 4.48818   1
   0  -8  -5 263.008 7.19088   1
   0  -8  -5 260.009 7.09609   2
   0  -8   5 264.392 8.17649   4
   0  -8   5 249.566 7.17391   2
   0  -8  -5 260.967 8.13488   4
   0   8  -5 243.467 6.96567   1
  -1  -8  -5 116.650 3.51249   2
   1  -8   5 115.847 4.04550   2
  -1  -8  -5 113.718 4.54026   4
  -1  -8  -5 115.598 4.16295   1
  -1   8  -5 113.715 4.55525   3
  -2  -8  -5 0.02240 0.68240   4
   2  -8   5 0.62231 0.73506   2
  -2  -8  -5 0.29156 0.78349   1
  -2   8  -5 0.77999 0.81743   3
  -3  -8  -5 -0.3664 1.11592   1
   3  -8   5 2.72156 1.10887   2
  -3  -8  -5 -0.9160 0.92351   4
  -3   8  -5 2.68681 1.34718   3
  -4  -8  -5 17.0789 2.67638   1
  -4  -8  -5 23.6067 2.57629   4
   4  -8   5 15.7908 2.16419   2
  -4   8  -5 25.1602 3.24462   3
  -5   8  -5 10.1131 2.86027   3
   4  -9  -5 32.2759 2.99438   2
  -4  -9   5 28.5110 2.86714   4
  -4  -9   5 35.3490 3.15470   1
   4   9  -5 35.6064 3.20100   1
  -3  -9   5 4.27607 1.46705   1
  -3  -9   5 4.40080 1.12342   2
   3  -9  -5 5.34908 1.48580   2
  -3  -9   5 3.17519 1.28103   4
   3   9  -5 2.19044 1.33989   1
   2  -9  -5 10.0035 1.47451   2
  -2  -9   5 8.29331 1.46658   4
  -2  -9   5 11.3552 1.59506   1
  -2  -9   5 11.6186 1.38891   2
  -2   9   5 13.2291 1.56823   3
   2   9  -5 8.55469 1.49814   1
   1  -9  -5 155.037 5.06254   2
  -1  -9   5 153.628 5.64124   4
  -1  -9   5 150.291 4.96007   1
  -1  -9   5 146.929 4.85458   2
  -1   9   5 153.378 5.32033   3
   1   9  -5 145.279 4.99670   1
   0  -9  -5 70.9835 2.57700   1
   0  -9  -5 62.9347 3.12592   4
   0  -9   5 70.0284 3.24800   4
   0  -9   5 63.2277 2.71508   2
   0  -9  -5 68.1033 2.66879   2
  -1  -9  -5 -0.1035 0.44496   1
  -1  -9  -5 0.52055 0.55617   4
  -1  -9  -5 -0.1474 0.28468   2
   1  -9   5 0.10727 0.22683   2
  -1   9  -5 0.34049 0.59960   3
  -2  -9  -5 1.50363 1.02775   1
   2  -9   5 3.44624 0.95277   2
  -2  -9  -5 0.73158 0.90762   4
  -2   9  -5 2.76030 0.98927   3
  -3  -9  -5 10.8395 1.77470   4
  -3  -9  -5 7.53556 1.87178   1
   3  -9   5 12.3340 1.70838   2
  -3   9  -5 15.6009 2.36479   3
   4  -9   5 13.8355 2.09959   2
  -4  -9  -5 14.9085 2.54586   1
  -4   9  -5 23.9939 3.18108   3
  -4 -10   5 0.70566 1.34015   4
  -4 -10   5 2.87900 1.43530   1
   4 -10  -5 3.29926 1.61612   2
   4  10  -5 2.66552 1.49909   1
   3 -10  -5 9.77198 1.78641   2
  -3 -10   5 10.8228 1.83974   4
  -3 -10   5 14.2860 2.08332   1
   3  10  -5 12.6296 2.06560   1
  -2 -10   5 2.29284 1.10466   1
  -2 -10   5 3.05191 1.09700   4
   2 -10  -5 5.23074 1.19929   2
  -2 -10   5 7.00645 1.14579   2
  -2  10   5 4.26028 1.05341   3
   2  10  -5 0.95117 1.01985   1
  -1 -10   5 8.61767 1.22512   2
  -1 -10   5 8.00656 1.16126   1
  -1 -10   5 5.14848 1.11909   4
   1 -10  -5 8.48367 1.31218   2
   1  10  -5 7.43037 1.16955   1
  -1  10   5 7.25864 1.13779   3
   0 -10   5 100.888 4.25686   4
   0 -10  -5 96.1940 4.27255   4
   0 -10   5 94.1514 3.65404   2
   0 -10  -5 100.618 3.54421   2
   0 -10  -5 98.5366 3.31686   1
   0  10  -5 80.1071 3.02999   1
  -1 -10  -5 62.6020 2.90847   1
   1 -10   5 61.7012 2.90265   2
  -1 -10  -5 64.5495 3.37492   4
  -1 -10  -5 59.6051 2.42244   2
  -1  10  -5 64.4305 3.30605   3
  -2 -10  -5 2.78264 1.07755   4
   2 -10   5 1.44733 0.94353   2
  -2 -10  -5 0.72117 1.10294   1
  -2  10  -5 3.47025 1.16234   3
   3 -10   5 36.2707 2.84928   2
  -3 -10  -5 44.3854 3.28613   4
  -3 -10  -5 45.3763 3.35346   1
  -3  10  -5 45.5705 3.77139   3
  -4 -10  -5 0.75438 1.75466   1
   4 -10   5 0.33094 1.43819   2
  -4 -10  -5 -0.0072 1.42944   4
  -4  10  -5 -0.1831 1.85258   3
  -4 -11   5 2.53899 1.55776   4
   4 -11  -5 3.19679 1.64789   2
  -4 -11   5 4.86816 1.69980   1
   4  11  -5 3.96117 1.74214   1
   3 -11  -5 4.83866 1.39689   2
  -3 -11   5 6.65948 1.56495   1
  -3 -11   5 6.06031 1.60463   4
   3  11  -5 5.20165 1.53020   1
  -2 -11   5 48.8128 2.72379   2
  -2 -11   5 53.6053 2.97202   1
   2 -11  -5 53.9078 3.06710   2
  -2 -11   5 57.3891 3.43994   4
   2  11  -5 51.6845 2.99710   1
  -2  11   5 48.9168 2.97761   3
  -1 -11   5 46.6237 3.05422   4
  -1 -11   5 46.4702 2.51396   2
   1 -11  -5 44.7130 2.61676   2
  -1 -11   5 48.4323 2.41148   1
  -1  11   5 50.0417 2.69880   3
   1  11  -5 47.6927 2.46472   1
   0 -11   5 40.7212 2.35628   2
   0 -11  -5 36.6363 2.15373   2
  -1 -11  -5 9.84443 1.60647   4
  -1 -11  -5 10.7215 1.42895   1
  -1 -11  -5 11.0153 1.18532   2
   1 -11   5 8.26512 1.34886   2
  -1  11  -5 8.46766 1.39909   3
   2 -11   5 8.29061 1.49054   2
  -2 -11  -5 7.67887 1.57977   1
  -2 -11  -5 8.78854 1.62840   4
  -2  11  -5 11.3506 1.90485   3
  -3 -11  -5 1.32435 1.25687   1
   3 -11   5 -0.5553 1.15351   2
  -3 -11  -5 0.95717 1.26694   4
  -3  11  -5 1.07364 1.52302   3
   4 -11   5 -1.3757 1.34203   2
  -4 -11  -5 -1.9688 1.35879   4
  -4 -11  -5 -1.0763 1.47349   1
  -4  11  -5 -1.0116 1.81149   3
  -4 -12   5 0.30215 1.47509   4
   4 -12  -5 1.97956 1.45021   2
  -4 -12   5 -0.5519 1.38942   1
   4  12  -5 0.55341 1.35486   1
  -3 -12   5 0.90993 1.07057   1
  -3 -12   5 0.37610 1.25185   4
   3 -12  -5 1.57540 1.20936   2
   3  12  -5 1.33432 1.14642   1
  -2 -12   5 12.9272 1.63311   2
   2 -12  -5 10.9686 1.71299   2
  -2 -12   5 13.2497 1.76476   1
  -2 -12   5 11.8175 1.80632   4
  -2  12   5 12.7924 1.78485   3
   2  12  -5 13.4291 1.85561   1
  -1 -12   5 4.21852 0.95482   1
   1 -12  -5 3.29798 1.00887   2
  -1 -12   5 1.09796 0.86416   4
  -1 -12   5 3.05412 0.94294   2
  -1  12   5 5.27377 1.16273   3
   1  12  -5 3.26585 0.85922   1
   0 -12  -5 0.20412 0.73952   2
   0 -12   5 0.35185 0.74942   2
  -1 -12  -5 131.656 4.53826   2
  -1 -12  -5 132.375 5.87873   4
   1 -12   5 140.227 5.21793   2
  -1 -12  -5 141.026 5.09219   1
  -1  12  -5 133.889 5.76168   3
  -2 -12  -5 29.0610 2.43459   1
   2 -12   5 27.8099 2.48097   2
  -2 -12  -5 31.0792 2.87419   4
  -2  12  -5 27.2259 2.81691   3
  -3 -12  -5 0.79288 1.40579   4
  -3 -12  -5 0.28742 1.21811   1
   3 -12   5 0.13677 1.23689   2
  -3  12  -5 0.49757 1.65501   3
   4 -12   5 1.18167 1.48044   2
  -4 -12  -5 -0.9117 1.52027   1
  -4 -12  -5 -1.2376 1.49646   4
  -4  12  -5 0.50683 1.92928   3
  -4 -13   5 12.6355 2.35724   4
   4 -13  -5 6.33819 1.91410   2
   3 -13  -5 8.25552 1.81239   2
  -3 -13   5 6.45634 1.84232   4
  -3 -13   5 8.06441 1.87510   1
   3  13  -5 10.9649 2.05225   1
  -2 -13   5 3.55902 1.08359   2
   2 -13  -5 4.06028 1.22386   2
  -2 -13   5 3.74555 1.15368   1
  -2 -13   5 4.01678 1.35660   4
  -2  13   5 3.48955 1.25263   3
   2  13  -5 4.52650 1.21689   1
  -1 -13   5 60.9639 3.12146   2
   1 -13  -5 59.4364 3.13041   2
  -1  13   5 60.9152 3.39821   3
   0 -13  -5 50.6025 2.70916   2
   0 -13   5 46.9136 2.79647   2
   1 -13   5 17.2437 1.98247   2
  -1 -13  -5 17.9981 1.58382   2
  -1  13  -5 20.7367 2.33107   3
  -2 -13  -5 8.28709 1.64181   1
  -2 -13  -5 6.55623 1.78034   4
   2 -13   5 2.98886 1.21030   2
  -2  13  -5 7.88931 1.99287   3
   3 -13   5 1.72825 1.31501   2
  -3 -13  -5 1.85773 1.45875   1
  -3 -13  -5 1.85634 1.62648   4
  -3  13  -5 2.12014 1.99813   3
   4 -13   5 0.78787 1.58319   2
  -4  13  -5 6.04659 2.34973   3
  -3 -14   5 0.94039 1.38856   1
   3 -14  -5 3.02709 1.38460   2
  -3 -14   5 0.88408 1.48900   4
   3  14  -5 2.93900 1.40512   1
   2 -14  -5 -0.0613 0.83402   2
  -2 -14   5 -0.1066 0.98706   4
  -2 -14   5 -1.0004 0.76799   1
  -2 -14   5 0.37140 0.77865   2
   2  14  -5 -0.5109 0.82550   1
   1 -14  -5 7.03920 1.43769   2
  -1 -14   5 5.70404 1.26782   2
  -1  14   5 6.23215 1.44505   3
   0 -14   5 0.07834 0.71668   2
   0 -14  -5 0.41224 0.69456   2
   1 -14   5 3.59903 1.13810   2
  -1  14  -5 -0.0343 1.00723   3
   2 -14   5 -1.4731 0.80461   2
  -2 -14  -5 -1.3195 1.04576   4
  -2 -14  -5 -0.3161 0.90802   1
  -2  14  -5 -0.4715 1.20125   3
   3 -14   5 1.85849 1.39427   2
  -3 -14  -5 2.44056 1.78277   4
  -3 -14  -5 2.89015 1.64264   1
  -3  14  -5 3.42597 2.07687   3
  -3 -15   5 3.20205 1.87160   4
  -3 -15   5 2.28491 1.51073   1
   3 -15  -5 0.84340 1.25672   2
   3  15  -5 3.88188 1.60033   1
   2 -15  -5 15.0568 2.13891   2
  -2 -15   5 17.8326 2.57745   4
  -2 -15   5 20.8783 2.38466   2
   1 -15  -5 0.20593 0.79249   2
  -1 -15   5 1.13669 0.91817   2
  -1  15   5 -0.9225 0.87657   3
   0 -15   5 13.9385 1.87166   2
   0 -15  -5 14.6809 1.80957   2
   1 -15   5 0.77815 0.94289   2
  -1  15  -5 -0.5230 1.22682   3
   2 -15   5 2.68825 1.34238   2
  -2  15  -5 4.04417 1.85186   3
   3 -15   5 0.95800 1.37121   2
  -3 -15  -5 -1.6013 1.25160   1
  -3 -15  -5 -1.1886 1.58237   4
  -3  15  -5 0.62702 1.90347   3
   2 -16  -5 13.4113 2.21042   2
  -1 -16   5 17.0362 2.18349   2
   1 -16  -5 16.5506 2.25783   2
  -1  16   5 19.9254 2.70464   3
   0 -16   5 20.9752 2.47579   2
   0 -16  -5 24.8140 2.27021   2
   1 -16   5 -0.2361 0.94755   2
  -1  16  -5 0.21376 1.39053   3
   2 -16   5 2.00651 1.31316   2
  -2  16  -5 2.06083 1.79016   3
   2 -17  -5 -0.3488 1.06846   2
  -1 -17   5 12.0548 2.04760   2
   1 -17  -5 4.92715 1.53364   2
   0 -17   5 16.7697 2.38198   2
   0 -17  -5 17.5936 2.28986   2
   0  17  -5 20.9793 3.33579   3
   1 -17   5 16.9075 2.35624   2
  -1  17  -5 17.9624 3.13208   3
  -2  17  -5 10.3153 2.66721   3
   1 -18  -5 1.92769 1.26531   2
  -1 -18   5 -0.0395 1.11022   2
   0 -18   5 0.17609 1.14696   2
   0 -18  -5 -0.9411 0.99369   2
   0  18  -5 0.73424 1.93664   3
   1 -18   5 0.93760 1.25889   2
  -1  18  -5 3.23828 2.08911   3
  -5   0   6 0.86553 1.59885   1
   5   0  -6 0.00355 1.47976   1
   4   0  -6 25.5332 2.36297   1
  -4   0   6 25.9197 2.27392   1
  -3   0   6 43.4904 1.60356   4
  -3   0   6 48.9127 2.53286   2
  -3   0   6 49.1083 2.50518   1
   3   0  -6 46.9094 2.54269   1
  -2   0   6 276.963 7.65857   4
  -2   0   6 278.485 7.90178   1
   2   0  -6 274.459 7.99900   1
  -2   0   6 287.752 7.88614   2
   0   0   6 9599.95 223.117   2
   0   0   6 9620.15 245.255   4
   0   0  -6 9310.92 255.783   3
  -1   0  -6 3.38780 0.62230   1
  -1   0  -6 2.78367 0.71623   3
   1   0   6 4.53012 0.43540   2
  -2   0  -6 12.5137 1.25547   1
  -2   0  -6 8.65273 1.06021   4
   2   0   6 9.36839 0.81943   2
  -3   0  -6 146.318 6.12071   3
  -3   0  -6 152.358 5.38546   1
  -4   0  -6 1.16954 1.05080   1
  -5   0  -6 0.20521 1.37634   1
  -5  -1   6 14.1173 2.37415   1
   5   1  -6 15.9838 2.50846   1
   4  -1  -6 11.1419 1.88489   1
  -4  -1   6 9.15094 1.75540   1
  -4  -1   6 12.3938 1.71433   2
  -4   1   6 11.4310 1.72462   1
   4   1  -6 8.56377 1.70872   1
  -3  -1   6 1.08943 0.70919   2
   3  -1  -6 2.04636 0.84905   1
  -3  -1   6 0.63379 0.35165   4
  -3  -1   6 0.55349 0.71837   1
  -3   1   6 0.88351 0.69566   1
  -3   1   6 0.65111 0.73119   2
   3   1  -6 0.66422 0.74310   1
  -2  -1   6 85.3929 3.15480   1
   2  -1  -6 86.3192 3.10383   1
  -2  -1   6 82.5067 2.74181   4
  -2  -1   6 89.6614 3.20066   2
  -2   1   6 84.8250 3.19124   2
  -2   1   6 85.8684 3.00684   1
  -2   1   6 84.2625 2.69549   4
   2   1  -6 87.2244 3.24889   1
   0  -1   6 -1.4711 0.21696   4
   0  -1   6 -1.6115 0.20799   2
   0  -1  -6 -1.3335 0.21079   3
   0  -1  -6 -0.9869 0.33446   1
   0   1  -6 -1.0897 0.40374   1
   0   1  -6 -1.7712 0.17462   3
   0   1   6 -1.0065 0.24344   2
   0   1   6 -1.3539 0.29469   4
  -1  -1  -6 12.6929 1.17813   3
   1  -1   6 17.1615 0.77410   2
  -1   1  -6 14.0847 1.24664   3
  -1   1  -6 13.9334 0.89637   1
  -2  -1  -6 29.4058 1.82176   4
  -2  -1  -6 31.1635 1.96059   1
   2  -1   6 37.5314 1.53215   2
  -2   1  -6 35.8887 1.88835   1
  -2   1  -6 35.2450 1.88574   4
   2   1   6 33.2663 1.22599   2
  -2   1  -6 33.1465 2.50487   3
   3  -1   6 10.5783 1.13011   2
  -3  -1  -6 11.3667 1.58658   1
  -3  -1  -6 14.9061 1.95471   3
  -3   1  -6 10.2626 1.69846   3
  -3   1  -6 13.9198 1.59673   1
  -4  -1  -6 3.93897 1.23866   1
  -4   1  -6 3.18078 1.22203   1
  -4   1  -6 7.60743 1.83125   3
  -5  -1  -6 0.70868 0.59045   4
  -5  -1  -6 -1.5155 1.48542   1
  -5  -2   6 1.81651 1.55231   1
   5   2  -6 0.01790 1.36408   1
  -4  -2   6 -0.3062 0.42252   4
  -4  -2   6 -2.0190 1.00500   1
   4  -2  -6 0.38253 0.98794   1
  -4  -2   6 0.12548 0.83764   2
   4   2  -6 -2.2084 1.00381   1
  -4   2   6 1.16769 0.99871   1
  -3  -2   6 45.8508 2.51654   1
   3  -2  -6 41.2272 2.25581   1
  -3  -2   6 43.1016 1.81437   4
  -3  -2   6 40.6581 2.34284   2
  -3   2   6 43.9508 2.19261   1
   3   2  -6 41.0165 2.49404   1
  -3   2   6 39.7126 1.39419   4
  -2  -2   6 22.9436 1.46715   2
  -2  -2   6 21.4504 1.44701   1
   2  -2  -6 19.3850 1.25653   1
  -2  -2   6 19.2821 1.13724   4
   2   2  -6 20.3516 1.50153   1
  -2   2   6 19.4754 1.03359   4
  -2   2   6 22.3779 1.25058   1
  -2   2   6 18.7323 1.42944   2
  -2   2   6 17.4644 1.31213   3
  -1  -2   6 0.14992 0.21096   1
   1  -2  -6 0.70279 0.33100   1
  -1  -2   6 -0.0031 0.13934   2
  -1  -2   6 0.85670 0.29330   4
  -1   2   6 1.43225 0.41371   2
  -1   2   6 0.44380 0.22683   4
   0  -2   6 2473.17 62.9959   4
   0  -2  -6 2333.60 60.5773   1
   0  -2   6 2390.85 57.5284   2
   0   2  -6 2476.22 66.8043   3
   0   2   6 2480.00 57.2097   2
   0   2   6 2457.21 63.0355   4
   0   2  -6 2493.92 61.3361   1
   1  -2   6 10.6098 0.69256   2
  -1   2  -6 10.5081 0.71563   1
  -1   2  -6 10.7440 1.06021   3
  -2  -2  -6 70.1804 3.03452   1
  -2  -2  -6 72.1371 3.01997   4
   2  -2   6 77.4195 2.56535   2
  -2   2  -6 78.8215 2.87453   4
  -2   2  -6 73.3224 3.60573   3
  -2   2  -6 79.8307 2.89573   1
  -3  -2  -6 26.2181 2.07775   1
   3  -2   6 26.5927 1.61301   2
  -3   2  -6 23.8058 2.63618   3
  -3   2  -6 23.8401 1.76440   1
  -4  -2  -6 -0.0729 1.13218   1
  -4   2  -6 1.69431 1.04219   1
  -4   2  -6 3.00017 1.57008   3
  -5  -2  -6 4.37984 0.85117   4
  -5  -2  -6 3.52685 1.85972   1
  -5  -3   6 0.05432 1.50710   1
   5   3  -6 1.22655 1.56940   1
  -4  -3   6 19.8646 1.95303   2
   4  -3  -6 17.4735 1.84575   1
  -4  -3   6 19.6488 1.35650   4
  -4  -3   6 16.7289 2.23322   1
   4   3  -6 19.2639 2.44383   1
  -4   3   6 17.5148 1.91254   1
  -3  -3   6 3.97598 1.08002   1
   3  -3  -6 5.18545 1.02921   1
  -3  -3   6 3.80415 0.92176   2
  -3   3   6 4.98129 1.06953   3
   3   3  -6 3.27875 1.01920   1
  -3   3   6 3.77448 0.93855   1
  -2  -3   6 107.343 3.88628   1
  -2  -3   6 109.520 3.70210   2
   2  -3  -6 105.681 3.48125   1
  -2   3   6 105.820 3.40247   4
   2   3  -6 105.032 3.94717   1
  -1  -3   6 99.8678 3.32927   4
   1  -3  -6 105.012 3.07877   1
  -1  -3   6 98.6124 3.24232   1
  -1  -3   6 100.535 3.20684   2
  -1   3   6 104.042 3.35082   4
   1   3  -6 96.9530 3.30744   1
   0  -3   6 229.118 6.59405   4
   0  -3  -6 222.775 6.08195   1
   0  -3   6 230.190 5.92715   2
   0   3  -6 226.664 6.07588   1
   0   3   6 222.596 6.62515   4
   1  -3   6 1.73242 0.39627   2
  -1  -3  -6 1.59751 0.44025   1
  -1   3  -6 1.62321 0.32889   1
  -1   3  -6 1.21137 0.46980   3
  -2  -3  -6 25.5119 1.66210   1
  -2  -3  -6 25.6757 1.67572   4
   2  -3   6 26.8302 1.41942   2
  -2   3  -6 26.8522 1.42552   1
  -2   3  -6 21.7716 1.97514   3
  -2   3  -6 26.2177 1.46219   4
  -3  -3  -6 16.1549 1.77356   1
   3  -3   6 17.2950 1.41747   2
  -3   3  -6 14.8659 2.15453   3
  -3   3  -6 16.2699 1.44689   1
  -4  -3  -6 -1.1698 1.12950   1
  -4   3  -6 -0.3777 1.33882   3
  -5  -3  -6 1.31562 0.83680   4
  -5  -3  -6 -0.3769 1.62049   1
  -5   3  -6 2.41842 2.06864   3
  -5  -4   6 1.09220 1.61583   1
   5   4  -6 2.41681 1.57801   1
  -4  -4   6 4.42647 1.40248   1
  -4  -4   6 4.05857 0.80989   4
  -4  -4   6 3.98092 1.15353   2
   4   4  -6 4.83103 1.55518   1
  -3  -4   6 6.06770 1.15794   1
   3  -4  -6 7.32707 1.03495   1
  -3  -4   6 4.63637 1.01894   2
  -3  -4   6 4.08858 0.69790   4
   3   4  -6 4.12053 1.09630   1
  -3   4   6 5.82806 1.21432   3
  -2  -4   6 10.2242 0.97651   4
  -2  -4   6 8.76637 1.06132   2
  -2  -4   6 9.40758 1.03396   1
   2  -4  -6 11.9138 0.87885   1
  -2   4   6 8.34628 0.82895   4
   2   4  -6 7.95785 1.14086   1
  -1  -4   6 883.276 21.3400   2
  -1  -4   6 872.500 23.3086   4
  -1  -4   6 850.025 22.2523   1
   1  -4  -6 887.826 21.9563   1
  -1   4   6 874.720 23.2592   4
   1   4  -6 853.459 22.3613   1
  -1   4   6 901.040 23.8852   3
   0  -4   6 144.243 4.57251   4
   0  -4  -6 139.775 4.10436   1
   0  -4   6 142.307 4.06179   2
   0   4  -6 145.069 4.08072   1
   0   4   6 142.216 4.62483   4
  -1  -4  -6 55.3947 2.31444   1
  -1  -4  -6 60.0579 1.61121   2
   1  -4   6 59.8270 2.13016   2
  -1   4  -6 58.4758 1.90881   1
   2  -4   6 54.7153 2.24202   2
  -2   4  -6 54.5207 2.28701   4
  -2   4  -6 50.7793 2.83732   3
  -3  -4  -6 9.13826 1.50369   1
   3  -4   6 6.86177 1.12994   2
  -3   4  -6 8.55966 1.16278   1
  -3   4  -6 7.19074 1.60805   3
  -4  -4  -6 5.22734 1.57601   1
  -4  -4  -6 5.07128 1.01499   4
  -4   4  -6 3.66848 1.80448   3
  -5  -4  -6 -1.0820 1.54983   1
  -5  -4  -6 -0.1790 0.82371   4
  -5   4  -6 -1.8419 1.76779   3
  -5  -5   6 -0.5159 1.50806   1
  -5  -5   6 -0.1765 0.67784   4
   5   5  -6 1.06520 1.43528   1
  -4  -5   6 -0.9318 0.95660   1
  -4  -5   6 0.43350 0.64157   4
   4   5  -6 -1.2610 0.96726   1
  -3  -5   6 7.44226 0.95014   4
  -3  -5   6 8.95203 1.43989   1
  -3  -5   6 10.2754 1.36802   2
   3  -5  -6 9.97313 1.07379   1
   3   5  -6 6.32741 1.31499   1
  -3   5   6 10.0441 1.46165   3
  -2  -5   6 19.6258 1.49148   1
  -2  -5   6 19.0896 1.37755   2
   2  -5  -6 20.4091 1.14940   1
  -2  -5   6 18.5908 1.35236   4
  -2   5   6 18.8325 1.34483   3
   2   5  -6 20.7735 1.58090   1
  -1  -5   6 609.733 15.0983   2
  -1  -5   6 603.169 15.7290   1
   1  -5  -6 591.668 15.2566   1
  -1  -5   6 601.498 16.5720   4
  -1   5   6 588.872 16.4392   4
   1   5  -6 607.385 15.8343   1
  -1   5   6 616.725 16.7545   3
   0  -5  -6 264.858 7.42566   1
   0  -5   6 277.315 8.13593   4
   0   5   6 280.619 8.22669   4
   0   5  -6 281.412 7.38774   1
   1  -5   6 95.3545 3.12924   2
  -1  -5  -6 97.5226 2.59426   2
  -1  -5  -6 91.9854 3.33814   1
  -1   5  -6 90.2844 2.73320   1
   1   5   6 95.3663 3.61307   4
   2  -5   6 124.597 4.01487   2
  -2   5  -6 114.568 3.66591   1
  -2   5  -6 124.722 4.94777   3
  -3  -5  -6 2.92923 1.09462   1
   3  -5   6 0.86749 0.84284   2
  -3   5  -6 2.62909 1.22696   3
  -4  -5  -6 2.26355 1.41465   1
  -4  -5  -6 1.78065 0.88433   4
  -4   5  -6 4.14009 1.94077   3
  -5  -5  -6 0.18812 0.96163   4
  -5  -5  -6 -0.9773 1.64949   1
  -5   5  -6 -1.0474 1.85522   3
  -5  -6   6 1.35557 0.86457   4
   5  -6  -6 -1.3373 1.24749   2
  -5  -6   6 0.63120 1.61446   1
   5   6  -6 2.46466 1.49039   1
  -4  -6   6 -0.5305 1.00881   1
  -4  -6   6 -0.4047 0.63175   4
   4   6  -6 -1.3442 0.93976   1
  -3  -6   6 6.91431 1.14151   2
  -3  -6   6 7.41719 1.06467   4
  -3  -6   6 9.07854 1.49707   1
  -3   6   6 9.44478 1.45787   3
   3   6  -6 8.35482 1.41240   1
  -2  -6   6 57.9550 2.76471   1
   2  -6  -6 62.3961 2.20188   1
  -2  -6   6 57.9836 2.56326   2
  -2  -6   6 59.0323 2.71802   4
   2   6  -6 58.4479 2.84522   1
  -2   6   6 59.0587 2.61794   3
   1  -6  -6 0.96309 0.30937   1
  -1  -6   6 0.74646 0.40025   4
  -1  -6   6 0.88009 0.41793   2
  -1  -6   6 0.41599 0.36839   1
  -1   6   6 0.44631 0.35452   4
  -1   6   6 1.42337 0.39838   3
   1   6  -6 0.95076 0.45038   1
   0  -6  -6 190.073 5.31027   2
   0  -6  -6 185.963 5.45187   1
   0  -6   6 196.878 6.13850   4
   0   6   6 190.566 6.20303   4
   0   6  -6 194.360 5.34685   1
   1  -6   6 622.720 15.6485   2
  -1  -6  -6 619.809 16.4503   1
  -1  -6  -6 647.133 15.0241   2
  -1   6  -6 599.341 15.5580   1
   1   6   6 645.146 17.4372   4
  -1   6  -6 597.653 17.9649   3
   2  -6   6 111.208 3.94729   2
  -2  -6  -6 110.901 4.36618   1
  -2   6  -6 115.905 4.80786   3
  -2   6  -6 112.656 3.44255   1
   3  -6   6 49.5436 2.66014   2
  -3  -6  -6 51.3842 3.10893   1
  -3   6  -6 53.4787 3.50519   3
  -4  -6  -6 0.24786 0.92130   4
  -4  -6  -6 0.23807 1.27553   1
  -4   6  -6 0.24390 1.52919   3
  -5  -6  -6 1.16727 1.96505   1
  -5  -6  -6 0.09059 1.02584   4
  -5   6  -6 -1.3031 1.88990   3
  -5  -7   6 -0.7389 0.90432   4
   5  -7  -6 0.74930 1.53980   2
  -4  -7   6 16.7491 2.26114   1
  -4  -7   6 11.7290 1.47987   4
   4   7  -6 10.8791 2.00074   1
  -3  -7   6 30.6603 2.39349   1
  -3  -7   6 32.3769 2.15239   2
  -3  -7   6 33.9499 2.23660   4
   3   7  -6 35.4351 2.59821   1
  -2  -7   6 21.5507 1.70939   4
  -2  -7   6 21.2056 1.54402   2
  -2  -7   6 21.1503 1.66056   1
   2   7  -6 19.8514 1.66885   1
  -2   7   6 20.5414 1.55376   3
  -1  -7   6 13.9511 1.07701   1
  -1  -7   6 13.9926 1.09582   2
   1  -7  -6 12.5374 0.73224   1
   1  -7  -6 11.7790 1.09017   2
  -1  -7   6 12.8512 1.24548   4
   1   7  -6 13.3428 1.09700   1
  -1   7   6 13.2122 1.04396   3
  -1   7   6 12.0346 1.15628   4
   0  -7  -6 108.818 4.15962   4
   0  -7   6 115.205 3.72291   2
   0  -7  -6 116.980 3.56464   2
   0  -7  -6 111.450 3.55076   1
   0  -7   6 113.881 4.21237   4
   0   7  -6 105.822 3.40215   1
   0   7   6 111.564 4.24823   4
   1  -7   6 142.833 4.54260   2
  -1  -7  -6 143.952 4.77673   1
  -1   7  -6 139.190 3.83942   1
  -1   7  -6 142.244 5.22989   3
   2  -7   6 5.39455 0.99335   2
  -2  -7  -6 3.88630 1.02821   1
  -2   7  -6 5.15762 1.17733   3
   3  -7   6 74.3882 3.43654   2
  -3  -7  -6 75.5495 3.96581   1
  -3  -7  -6 73.1593 3.73891   4
  -3   7  -6 80.9255 4.47313   3
  -4  -7  -6 0.43270 1.11033   4
  -4  -7  -6 1.66774 1.57084   1
   4  -7   6 2.87275 1.30911   2
  -4   7  -6 4.89446 2.06349   3
  -5  -7  -6 -0.1141 1.23330   4
  -5   7  -6 -0.2451 2.05969   3
  -5  -8   6 -1.7712 0.97445   4
   5  -8  -6 0.17914 1.46609   2
  -4  -8   6 11.3457 1.69140   4
   4  -8  -6 13.9315 2.15381   2
  -4  -8   6 16.6784 2.42173   1
   4   8  -6 12.1231 2.20694   1
  -3  -8   6 20.8661 1.90479   2
  -3  -8   6 21.5651 2.27918   1
  -3  -8   6 21.6437 2.12361   4
   3  -8  -6 23.1376 2.35708   2
   3   8  -6 19.5142 2.38804   1
  -2  -8   6 135.272 4.98175   1
  -2  -8   6 137.743 4.70043   2
  -2  -8   6 130.832 5.14433   4
   2  -8  -6 139.183 4.98204   2
   2   8  -6 130.597 5.02994   1
  -2   8   6 136.413 4.96096   3
   1  -8  -6 134.318 4.47977   2
   1  -8  -6 134.409 3.82850   1
  -1  -8   6 135.320 5.02120   4
  -1  -8   6 133.468 4.43338   1
  -1  -8   6 128.314 4.34267   2
   1   8  -6 129.989 4.49620   1
  -1   8   6 139.326 4.67497   3
   0  -8  -6 92.1406 3.18945   2
   0  -8  -6 93.4587 3.15753   1
   0  -8   6 95.9557 3.86877   4
   0  -8   6 90.7543 3.33147   2
   0  -8  -6 91.0761 3.78919   4
   1  -8   6 8.15551 1.05086   2
  -1  -8  -6 7.25400 1.08837   1
  -1  -8  -6 7.19539 1.06158   4
  -1  -8  -6 10.4148 0.83872   2
  -1   8  -6 9.25048 0.60149   1
  -1   8  -6 8.62371 1.21076   3
  -2  -8  -6 19.9308 1.99791   4
  -2  -8  -6 23.8734 1.96584   1
   2  -8   6 22.4335 1.80217   2
  -2   8  -6 23.0864 2.12556   3
  -3  -8  -6 2.48706 1.21073   4
  -3  -8  -6 2.30124 1.32482   1
   3  -8   6 5.92020 1.30168   2
  -3   8  -6 5.03341 1.60703   3
  -4  -8  -6 15.9970 2.13170   4
  -4  -8  -6 17.3399 2.69486   1
   4  -8   6 16.1840 2.07979   2
  -4   8  -6 15.8683 2.89573   3
   4  -9  -6 15.6154 2.29191   2
  -4  -9   6 14.6475 2.36419   1
  -4  -9   6 13.0000 1.94971   4
   4   9  -6 17.8024 2.61454   1
  -3  -9   6 401.689 12.5176   4
  -3  -9   6 392.075 11.3558   2
   3  -9  -6 406.177 11.9258   2
  -3  -9   6 402.430 12.3983   1
   3   9  -6 395.217 12.4844   1
  -2  -9   6 1.24390 1.02629   4
  -2  -9   6 4.65077 1.01399   2
  -2  -9   6 3.75900 1.11882   1
   2  -9  -6 3.46524 1.02308   2
   2   9  -6 4.95077 1.25946   1
  -2   9   6 6.09997 1.09050   3
  -1  -9   6 778.104 19.6964   2
  -1  -9   6 793.712 21.9724   4
   1  -9  -6 776.405 19.8088   2
  -1  -9   6 775.567 20.3868   1
  -1   9   6 790.110 22.1720   3
   1   9  -6 767.145 20.5030   1
   0  -9   6 3.05035 0.79108   4
   0  -9  -6 3.94866 0.68902   1
   0  -9   6 2.78025 0.73186   2
   0  -9  -6 2.94628 0.76377   4
   0  -9  -6 4.04526 0.74965   2
   0   9  -6 3.47653 0.58605   1
  -1  -9  -6 5.65653 0.74048   2
   1  -9   6 4.13345 0.81754   2
  -1  -9  -6 5.97541 1.02887   1
  -1  -9  -6 3.97284 0.92100   4
  -1   9  -6 6.07390 1.17951   3
  -2  -9  -6 5.15388 1.28680   4
  -2  -9  -6 9.83639 1.59053   1
   2  -9   6 6.76447 1.20544   2
  -2   9  -6 9.22998 1.56826   3
  -3  -9  -6 -2.0060 1.15560   1
  -3  -9  -6 0.31084 1.10543   4
   3  -9   6 1.48519 1.13950   2
  -3   9  -6 1.52013 1.31177   3
   4  -9   6 16.0866 2.21226   2
  -4  -9  -6 20.3814 2.96122   1
  -4  -9  -6 20.3884 2.45628   4
  -4   9  -6 26.3720 3.54433   3
  -4 -10   6 44.9848 3.61926   1
   4 -10  -6 38.6663 3.30994   2
  -4 -10   6 36.6548 3.11536   4
   4  10  -6 39.2208 3.37494   1
  -3 -10   6 1.88692 1.07767   2
  -3 -10   6 2.07286 1.21774   1
  -3 -10   6 1.06351 1.09757   4
   3 -10  -6 1.96450 1.13453   2
   3  10  -6 3.42226 1.42445   1
  -2 -10   6 319.472 10.4103   4
   2 -10  -6 324.258 9.60441   2
  -2 -10   6 310.738 9.22570   2
  -2 -10   6 310.968 9.70481   1
  -2  10   6 314.525 10.1884   3
   2  10  -6 314.095 9.82335   1
  -1 -10   6 13.1496 1.50756   2
   1 -10  -6 9.84026 1.39813   2
  -1 -10   6 9.66978 1.24170   1
  -1 -10   6 7.86669 1.33927   4
   1  10  -6 7.33036 1.15230   1
  -1  10   6 9.92791 1.29322   3
   0 -10   6 400.651 11.1019   2
   0 -10  -6 394.622 10.8231   2
   0 -10  -6 405.095 11.0525   1
   0 -10   6 417.999 12.5306   4
   0  10  -6 405.097 10.7904   1
  -1 -10  -6 0.72538 0.59049   1
  -1 -10  -6 1.87637 0.55180   2
   1 -10   6 0.28073 0.66277   2
  -1 -10  -6 -0.0413 0.60708   4
  -1  10  -6 0.64079 0.68536   3
  -2 -10  -6 0.81882 0.99093   4
   2 -10   6 1.57656 0.93237   2
  -2 -10  -6 0.09763 0.97395   1
  -2  10  -6 3.60759 1.19253   3
  -3 -10  -6 27.4935 2.73096   1
  -3 -10  -6 24.0529 2.63692   4
   3 -10   6 22.2375 2.34268   2
  -3  10  -6 23.6404 2.96208   3
   4 -10   6 5.03261 1.72949   2
  -4 -10  -6 7.86222 1.91023   4
  -4 -10  -6 8.83925 2.29145   1
  -4  10  -6 9.06381 2.54725   3
  -4 -11   6 -0.8692 1.25517   4
   4 -11  -6 0.42819 1.30168   2
  -4 -11   6 1.62560 1.40823   1
   4  11  -6 3.47753 1.53292   1
   3 -11  -6 0.43498 0.98685   2
  -3 -11   6 0.38201 1.07087   4
  -3 -11   6 1.12394 1.04346   1
   3  11  -6 1.41650 1.18331   1
   2 -11  -6 0.94313 0.92906   2
  -2 -11   6 2.00919 0.94605   1
  -2 -11   6 0.60579 0.78591   2
  -2 -11   6 0.60668 0.86656   4
  -2  11   6 1.26568 0.88270   3
   2  11  -6 1.24950 0.85809   1
  -1 -11   6 19.0638 2.03179   4
  -1 -11   6 21.8578 1.62310   1
   1 -11  -6 19.3112 1.81009   2
  -1 -11   6 19.8998 1.72136   2
   1  11  -6 21.4139 1.66227   1
  -1  11   6 18.6927 1.71040   3
   0 -11  -6 572.775 15.5385   1
   0 -11  -6 576.462 15.1148   2
   0 -11   6 587.681 15.3965   2
  -1 -11  -6 4.42966 1.27750   4
  -1 -11  -6 4.91855 0.85966   2
  -1 -11  -6 6.52346 1.21352   1
   1 -11   6 3.47424 0.98198   2
  -1  11  -6 5.98607 1.26546   3
   2 -11   6 -0.8740 0.88120   2
  -2 -11  -6 -0.1770 0.92146   4
  -2 -11  -6 -1.0347 0.92688   1
  -2  11  -6 0.39803 0.97588   3
   3 -11   6 40.3677 3.07782   2
  -3 -11  -6 45.6638 3.40066   1
  -3 -11  -6 53.1615 3.69093   4
  -3  11  -6 40.7159 3.91722   3
  -4 -11  -6 1.27807 1.58132   4
  -4 -11  -6 -1.1787 1.50384   1
   4 -11   6 0.96861 1.39712   2
  -4  11  -6 -0.3028 1.79578   3
  -4 -12   6 0.75844 1.40168   4
  -4 -12   6 2.03094 1.56552   1
   4 -12  -6 4.06436 1.60494   2
   4  12  -6 3.72518 1.73095   1
  -3 -12   6 1.62304 1.22344   1
  -3 -12   6 1.27076 1.30753   4
   3 -12  -6 2.51733 1.17139   2
   3  12  -6 1.52590 1.08990   1
  -2 -12   6 0.25617 0.78716   1
   2 -12  -6 1.41100 0.90469   2
  -2 -12   6 1.55815 0.90832   2
  -2 -12   6 1.73042 1.01305   4
   2  12  -6 2.47725 0.98953   1
   1 -12  -6 6.26141 1.20736   2
  -1 -12   6 5.34575 1.26729   4
  -1 -12   6 7.36082 1.17483   1
  -1 -12   6 6.75521 1.21430   2
  -1  12   6 5.79441 1.17106   3
   1  12  -6 6.12597 1.06298   1
   0 -12   6 0.08379 0.73259   2
   0 -12  -6 -0.3067 0.56408   2
  -1 -12  -6 126.619 4.80926   1
  -1 -12  -6 117.011 4.15726   2
  -1 -12  -6 129.637 5.68658   4
   1 -12   6 120.511 4.85598   2
  -1  12  -6 115.867 5.33053   3
  -2 -12  -6 5.79136 1.48415   1
   2 -12   6 3.44684 1.23761   2
  -2 -12  -6 5.05605 1.52222   4
  -2  12  -6 4.38361 1.49465   3
  -3 -12  -6 1.31803 1.29266   4
   3 -12   6 1.11698 1.33326   2
  -3 -12  -6 0.78582 1.26271   1
  -3  12  -6 -0.7320 1.47864   3
  -4 -12  -6 1.35793 1.74598   4
   4 -12   6 0.79689 1.47825   2
  -4 -12  -6 0.50582 1.77863   1
  -4  12  -6 -0.3439 1.87472   3
   4 -13  -6 0.98567 1.63060   2
  -4 -13   6 -0.4000 1.50074   4
  -3 -13   6 -0.2685 1.29372   4
   3 -13  -6 -0.6113 0.96384   2
  -3 -13   6 -1.4568 1.06935   1
   3  13  -6 0.34318 1.16280   1
  -2 -13   6 8.72453 1.58347   1
  -2 -13   6 6.37119 1.61862   4
   2 -13  -6 4.51650 1.39982   2
  -2 -13   6 7.05344 1.40957   2
   2  13  -6 9.46415 1.65620   1
   1 -13  -6 10.8633 1.57754   2
  -1 -13   6 9.29877 1.43796   2
  -1  13   6 7.67659 1.43502   3
   0 -13   6 5.89846 1.24845   2
   0 -13  -6 6.58578 1.17596   2
   1 -13   6 13.6397 1.78226   2
  -1  13  -6 17.1792 2.31313   3
  -2 -13  -6 4.79932 1.56997   4
   2 -13   6 4.14765 1.36472   2
  -2 -13  -6 3.08183 1.25830   1
  -2  13  -6 4.56745 1.67478   3
  -3 -13  -6 -0.1801 1.42616   4
   3 -13   6 1.68734 1.40682   2
  -3 -13  -6 0.93497 1.40353   1
  -3  13  -6 -1.1230 1.63778   3
  -3 -14   6 3.08721 1.76991   4
  -3 -14   6 2.91553 1.55107   1
   3 -14  -6 0.85523 1.30745   2
   3  14  -6 2.15267 1.36517   1
  -2 -14   6 1.57965 0.97845   2
   2 -14  -6 1.93368 1.05641   2
  -2 -14   6 1.00461 0.98713   1
  -2 -14   6 -0.2710 1.04677   4
   2  14  -6 1.64641 1.05411   1
  -1 -14   6 18.4496 1.91181   2
   1 -14  -6 20.1196 2.02027   2
  -1  14   6 16.9807 2.16157   3
   0 -14   6 0.42604 0.75742   2
   0 -14  -6 -0.1668 0.61613   2
   1 -14   6 7.29339 1.47306   2
  -1  14  -6 9.35378 1.88146   3
  -2 -14  -6 3.07087 1.51493   4
  -2 -14  -6 4.83298 1.45580   1
   2 -14   6 2.97336 1.29684   2
  -2  14  -6 4.51442 1.77993   3
  -3 -14  -6 -0.5157 1.32991   1
  -3 -14  -6 -2.7027 1.33699   4
   3 -14   6 0.46155 1.27585   2
  -3  14  -6 -0.9442 1.72297   3
  -3 -15   6 14.2321 2.27582   1
   3 -15  -6 18.5082 2.69009   2
  -3 -15   6 13.0387 2.61280   4
   3  15  -6 16.2139 2.48460   1
  -2 -15   6 0.68062 1.27234   4
   2 -15  -6 -0.3435 0.90586   2
  -2 -15   6 0.33445 0.91707   2
   1 -15  -6 3.79574 1.22116   2
  -1 -15   6 6.12134 1.38806   2
  -1  15   6 3.96303 1.40223   3
   0 -15  -6 10.1865 1.58978   2
   0 -15   6 5.80154 1.31861   2
   1 -15   6 -0.1683 0.88939   2
  -1  15  -6 -1.4024 1.06685   3
   2 -15   6 -0.0639 1.11657   2
  -2  15  -6 -1.5535 1.31995   3
   3 -15   6 1.25229 1.47933   2
  -3 -15  -6 1.52867 1.72314   1
  -3 -15  -6 0.35871 1.74503   4
  -3  15  -6 1.15939 1.98712   3
   2 -16  -6 23.8715 2.78529   2
   1 -16  -6 0.25510 0.94369   2
  -1 -16   6 1.20853 1.03321   2
   0 -16  -6 15.0554 2.01178   2
   0 -16   6 15.6867 2.24178   2
   1 -16   6 1.58943 1.19884   2
  -1  16  -6 4.88174 2.06016   3
   2 -16   6 -1.2175 0.96331   2
  -2  16  -6 -0.6494 1.48999   3
   2 -17  -6 0.65837 1.26901   2
  -1 -17   6 28.1045 2.71688   2
   1 -17  -6 32.1875 2.92275   2
   0 -17   6 3.59346 1.50872   2
   0 -17  -6 5.94258 1.46184   2
   0  17  -6 8.89680 2.60682   3
   1 -17   6 -1.5954 0.96512   2
  -1  17  -6 -1.0081 1.53165   3
   2 -17   6 -0.9771 1.05894   2
  -2  17  -6 0.48248 1.73552   3
   1 -18  -6 31.9908 3.06039   2
  -1 -18   6 37.7002 3.17992   2
   0 -18   6 11.5602 2.08954   2
   0  18  -6 19.9504 3.72549   3
   1 -18   6 -0.0166 1.22692   2
  -1  18  -6 -0.5502 1.72211   3
   5   0  -7 5.92223 1.84397   1
  -5   0   7 3.65893 1.70293   1
  -4   0   7 -0.6382 0.97230   1
   4   0  -7 -1.2949 0.93710   1
  -3   0   7 0.94617 0.35785   4
  -3   0   7 1.56270 0.86135   2
  -3   0   7 0.57881 0.71528   1
   3   0  -7 -0.0890 0.76497   1
  -2   0   7 0.31689 0.44232   1
   2   0  -7 -0.2007 0.41545   1
  -2   0   7 0.85426 0.54144   2
  -2   0   7 -0.1670 0.24733   4
  -1   0   7 -0.2472 0.17730   4
   1   0  -7 -0.1532 0.24564   1
  -1   0   7 -0.1051 0.11337   2
   0   0   7 0.41007 0.28546   2
   0   0   7 -0.2015 0.26291   4
   0   0  -7 0.19066 0.24517   3
  -1   0  -7 0.23303 0.51013   3
   1   0   7 1.22329 0.28803   2
   2   0   7 -1.7727 0.56052   2
  -3   0  -7 4.59990 1.17818   1
  -3   0  -7 4.75704 1.56101   3
  -4   0  -7 1.60279 1.19213   1
  -5   0  -7 0.82498 1.52058   1
  -5   0  -7 -0.1418 0.54787   4
  -5  -1   7 6.48081 1.88930   1
   5   1  -7 9.89730 2.06318   1
  -4  -1   7 -0.2768 1.15916   1
   4  -1  -7 -0.0506 1.12291   1
  -4  -1   7 0.18885 0.96476   2
   4   1  -7 -0.9078 1.13619   1
  -4   1   7 3.15138 1.24751   1
  -3  -1   7 24.0271 1.26841   4
   3  -1  -7 24.2324 1.86152   1
  -3  -1   7 24.2493 1.87234   2
  -3  -1   7 25.1493 1.86006   1
  -3   1   7 26.2113 1.13109   4
  -3   1   7 23.9625 1.90670   2
  -3   1   7 27.0715 1.81711   1
   3   1  -7 24.2760 1.92075   1
   2  -1  -7 28.0263 1.56285   1
  -2  -1   7 29.4898 1.62360   1
  -2  -1   7 28.2561 1.65531   2
  -2  -1   7 27.3493 1.31992   4
  -2   1   7 30.4260 1.32048   4
  -2   1   7 27.6452 1.47806   1
   2   1  -7 27.9154 1.66733   1
  -2   1   7 28.3693 1.74693   2
  -1  -1   7 211.373 6.07777   4
   1  -1  -7 207.839 5.85679   1
   1   1  -7 205.422 5.94153   1
  -1   1   7 219.802 6.09559   4
   0  -1   7 5.72672 0.50040   2
   0  -1  -7 6.70890 0.66418   1
   0  -1   7 5.13612 0.61659   4
   0  -1  -7 7.53830 0.53500   3
   0   1   7 6.68447 0.53130   2
   0   1  -7 5.46001 0.66391   1
   0   1  -7 6.80111 0.54144   3
   0   1   7 5.85415 0.62264   4
  -1  -1  -7 107.723 3.93857   3
   1  -1   7 115.673 3.01239   2
  -1   1  -7 105.876 3.90845   3
   2  -1   7 47.0568 1.70915   2
  -2  -1  -7 43.8321 2.83787   3
  -2  -1  -7 35.9182 2.27872   4
  -2  -1  -7 46.2842 2.29395   1
  -2   1  -7 47.4676 2.26139   4
  -2   1  -7 43.0631 2.10296   1
   2   1   7 39.5996 1.37901   2
  -3  -1  -7 109.182 4.97395   3
   3  -1   7 87.7435 3.25063   2
  -3  -1  -7 103.018 4.18861   1
  -3   1  -7 98.5987 4.89383   3
  -3   1  -7 97.0794 3.99178   1
  -4  -1  -7 3.33347 1.35119   1
  -4   1  -7 4.77463 1.74007   3
  -4   1  -7 4.23996 1.24506   1
  -5  -1  -7 -0.9583 0.63808   4
  -5  -1  -7 -0.2887 1.46552   1
  -5  -2   7 22.7705 2.84612   1
   5   2  -7 25.6614 2.83731   1
  -4  -2   7 34.4934 2.51232   2
   4  -2  -7 35.1110 2.53303   1
  -4  -2   7 33.1371 2.73447   1
  -4  -2   7 32.9081 1.51747   4
  -4   2   7 33.5666 2.40348   1
   4   2  -7 28.5534 2.70039   1
  -3  -2   7 25.4353 1.45000   4
  -3  -2   7 27.4950 1.97398   2
  -3  -2   7 30.8478 2.09579   1
   3  -2  -7 29.7356 1.93857   1
  -3   2   7 29.9775 1.84045   1
   3   2  -7 29.6982 2.14262   1
  -3   2   7 27.9790 1.19595   4
  -2  -2   7 508.931 14.1783   4
   2  -2  -7 529.535 13.8596   1
  -2  -2   7 526.201 13.6071   2
  -2  -2   7 524.383 14.1264   1
   2   2  -7 528.284 14.2603   1
  -2   2   7 518.802 13.6994   2
  -2   2   7 540.160 14.1198   4
   1  -2  -7 584.058 15.5037   1
  -1  -2   7 589.292 16.2802   4
  -1   2   7 610.614 15.1797   2
  -1   2   7 649.499 16.3657   4
   0  -2   7 939.027 24.2736   4
   0  -2  -7 889.249 23.0190   1
   0  -2   7 905.264 21.9770   2
   0   2  -7 901.348 23.0208   1
   0   2  -7 933.531 25.1581   3
   0   2   7 919.748 21.8991   2
   0   2   7 944.016 24.3277   4
  -1  -2  -7 545.338 16.1876   3
   1  -2   7 591.836 13.7980   2
  -1   2  -7 562.487 16.2665   3
  -1   2  -7 571.638 14.5275   1
   2  -2   7 37.3270 1.56345   2
  -2  -2  -7 27.8027 1.92363   4
  -2  -2  -7 28.2703 2.52556   3
  -2  -2  -7 37.8270 2.06153   1
  -2   2  -7 34.3325 1.81324   4
  -2   2  -7 35.2895 1.80207   1
  -2   2  -7 32.7668 2.39348   3
  -3  -2  -7 63.2728 3.19156   1
   3  -2   7 62.6064 2.52144   2
  -3   2  -7 59.1705 2.83265   1
  -3   2  -7 61.1357 3.93304   3
  -4  -2  -7 5.68503 1.63123   1
  -4   2  -7 6.23599 1.35239   1
  -4   2  -7 7.61721 2.00198   3
  -5  -2  -7 -0.3932 0.73343   4
  -5  -2  -7 1.32419 1.63949   1
  -5  -3   7 2.53952 1.64684   1
   5   3  -7 2.25446 1.50781   1
  -4  -3   7 26.2686 1.57979   4
   4  -3  -7 27.7386 2.18257   1
  -4  -3   7 22.6204 2.09175   2
  -4  -3   7 25.2048 2.50552   1
  -4   3   7 25.8256 2.08735   1
   4   3  -7 26.4052 2.57342   1
  -3  -3   7 136.290 5.02722   1
  -3  -3   7 133.091 4.33460   4
   3  -3  -7 131.395 4.57084   1
  -3  -3   7 127.227 4.69315   2
   3   3  -7 128.805 5.05120   1
  -3   3   7 137.971 4.97963   3
  -3   3   7 126.616 3.92795   4
  -2  -3   7 770.382 19.5956   2
  -2  -3   7 782.137 20.5287   1
   2  -3  -7 798.052 20.1112   1
  -2   3   7 791.619 21.8352   3
   2   3  -7 763.862 20.6032   1
  -2   3   7 779.349 19.7502   2
  -2   3   7 796.690 20.7850   4
   1  -3  -7 250.038 6.83607   1
  -1  -3   7 262.713 6.86317   2
  -1  -3   7 249.318 6.99526   1
  -1  -3   7 255.286 7.31469   4
  -1   3   7 246.412 7.24526   4
  -1   3   7 241.664 6.82699   2
   1   3  -7 252.105 7.09502   1
   0  -3  -7 4246.81 108.590   1
   0  -3   7 4353.40 103.120   2
   0  -3   7 4385.41 112.463   4
   0   3   7 4484.65 113.120   4
   0   3  -7 4346.02 118.637   3
   0   3  -7 4364.66 108.313   1
  -1  -3  -7 7.70320 0.77840   1
   1  -3   7 7.22959 0.67177   2
  -1   3  -7 6.84878 0.58447   1
  -1   3  -7 5.65140 0.82555   3
   2  -3   7 76.6451 2.66642   2
  -2  -3  -7 76.5217 3.18625   1
  -2   3  -7 76.3282 2.80029   1
  -2   3  -7 78.3384 3.67142   3
  -2   3  -7 78.3600 2.99241   4
  -3  -3  -7 1.31169 0.89363   1
   3  -3   7 1.40307 0.72760   2
  -3   3  -7 -1.5280 1.10108   3
  -3   3  -7 0.77305 0.72674   1
  -4  -3  -7 9.71409 1.90238   1
  -4   3  -7 8.75946 2.11862   3
  -5  -3  -7 3.80751 1.88102   1
  -5  -3  -7 4.69363 1.07473   4
  -5   3  -7 7.64862 2.49005   3
  -5  -4   7 0.49897 1.48622   1
   5   4  -7 1.33219 1.52021   1
  -4  -4   7 0.49203 0.93533   2
  -4  -4   7 4.36529 1.55305   1
  -4  -4   7 2.93086 0.77794   4
   4   4  -7 2.38394 1.31598   1
  -3  -4   7 3.27374 0.93220   2
  -3  -4   7 1.31138 0.51413   4
  -3  -4   7 1.72745 0.77541   1
   3  -4  -7 1.73170 0.69758   1
  -3   4   7 1.34565 0.89983   3
   3   4  -7 1.22732 0.89219   1
  -2  -4   7 22.1126 1.54793   1
   2  -4  -7 26.7579 1.37752   1
  -2  -4   7 29.2239 1.55103   4
  -2  -4   7 26.6896 1.63905   2
   2   4  -7 21.0726 1.55819   1
  -2   4   7 24.8739 1.52116   3
  -2   4   7 25.3781 1.38565   4
  -1  -4   7 206.371 5.82973   2
  -1  -4   7 202.876 5.94441   1
  -1  -4   7 202.542 6.24098   4
   1  -4  -7 209.175 5.74151   1
  -1   4   7 204.688 6.23429   4
   1   4  -7 207.000 6.05594   1
   0  -4  -7 244.851 6.73362   1
   0  -4   7 242.942 6.55538   2
   0  -4   7 249.203 7.31354   4
   0   4   7 253.246 7.40539   4
   0   4  -7 242.294 6.67032   1
  -1  -4  -7 143.226 4.56661   1
   1  -4   7 146.584 4.19734   2
  -1  -4  -7 153.322 3.60487   2
  -1   4  -7 140.900 4.08015   1
  -1   4  -7 136.904 4.99014   3
   2  -4   7 14.3489 1.15411   2
  -2   4  -7 12.2975 1.53800   3
  -2   4  -7 12.7337 0.99343   1
  -2   4  -7 10.4274 1.09503   4
   3  -4   7 10.8546 1.27603   2
  -3  -4  -7 10.7805 1.66324   1
  -3   4  -7 9.97520 1.23453   1
  -3   4  -7 7.88368 1.72391   3
  -4  -4  -7 4.19457 1.58770   1
  -4   4  -7 5.25497 1.99537   3
  -5  -4  -7 0.01399 0.90661   4
  -5  -4  -7 0.20861 1.70866   1
  -5   4  -7 2.52979 2.00047   3
  -5  -5   7 2.24162 0.80302   4
  -5  -5   7 3.42336 1.79358   1
   5   5  -7 3.33555 1.74816   1
  -4  -5   7 2.10525 1.32547   1
  -4  -5   7 1.54048 0.71088   4
   4   5  -7 -1.1281 0.85360   1
  -3  -5   7 7.96021 1.30547   1
  -3  -5   7 7.71708 1.22565   2
  -3  -5   7 10.3734 1.15805   4
   3  -5  -7 10.0817 1.06943   1
  -3   5   7 9.52800 1.41450   3
   3   5  -7 6.57690 1.28170   1
   2  -5  -7 35.6540 1.62793   1
  -2  -5   7 35.6488 1.99422   1
  -2  -5   7 35.0210 1.91217   4
  -2  -5   7 36.0293 1.93107   2
   2   5  -7 36.9443 2.11243   1
  -1  -5   7 38.5499 1.78782   2
   1  -5  -7 40.0207 1.57759   1
  -1  -5   7 38.1213 1.93162   4
  -1  -5   7 37.9813 1.76411   1
   1   5  -7 34.9614 1.77966   1
  -1   5   7 40.9594 1.59251   3
  -1   5   7 40.3228 1.92915   4
   0  -5   7 692.775 18.7359   4
   0  -5   7 675.838 16.8979   2
   0  -5  -7 683.043 17.5296   1
   0   5   7 673.898 18.7686   4
   0   5  -7 705.724 17.4709   1
   1  -5   7 3.62728 0.61763   2
  -1  -5  -7 4.38815 0.77674   1
  -1  -5  -7 4.67509 0.40867   2
  -1   5  -7 4.75927 0.51452   1
   1   5   7 3.09013 0.66852   4
  -2  -5  -7 0.35249 0.35778   1
   2  -5   7 2.64729 0.73888   2
  -2   5  -7 2.56646 0.93673   3
   3  -5   7 -0.2964 0.75185   2
  -3  -5  -7 1.03440 0.96662   1
  -3   5  -7 -0.3615 0.94182   3
  -4  -5  -7 0.16435 0.83421   4
  -4  -5  -7 1.79135 1.33661   1
  -4   5  -7 -0.5066 1.50330   3
  -5  -5  -7 -0.3135 1.66250   1
  -5  -5  -7 -0.5520 1.00072   4
  -5   5  -7 -0.2389 2.10228   3
  -5  -6   7 2.95165 0.96634   4
   5  -6  -7 3.19719 1.67833   2
  -5  -6   7 5.38600 2.01300   1
   5   6  -7 1.30861 1.47491   1
  -4  -6   7 -0.2197 0.65627   4
  -4  -6   7 -0.5532 1.06155   1
   4   6  -7 0.12885 0.88300   1
  -3  -6   7 11.5165 1.63115   1
  -3  -6   7 8.55849 1.15252   4
  -3  -6   7 11.1831 1.41999   2
   3   6  -7 8.14594 1.49338   1
  -2  -6   7 55.2066 2.66126   4
   2  -6  -7 56.1372 2.18980   1
  -2  -6   7 52.5437 2.49385   2
  -2  -6   7 56.1855 2.69149   1
   2   6  -7 59.4603 2.82134   1
  -2   6   7 55.8733 2.46787   3
  -1  -6   7 1.15117 0.49115   4
  -1  -6   7 0.90734 0.45067   2
  -1  -6   7 0.39736 0.36989   1
   1  -6  -7 0.90198 0.33680   1
  -1   6   7 0.67597 0.32359   3
  -1   6   7 0.83892 0.39167   4
   1   6  -7 1.39586 0.49882   1
   0  -6  -7 195.433 5.41600   2
   0  -6  -7 192.761 5.62821   1
   0  -6   7 202.196 6.31781   4
   0   6   7 193.667 6.36916   4
  -1  -6  -7 896.635 23.6096   1
  -1  -6  -7 928.042 21.7608   2
   1   6   7 932.300 24.9238   4
  -1   6  -7 899.831 22.7888   1
  -2  -6  -7 44.5948 2.57963   1
   2  -6   7 45.5273 2.26408   2
  -2   6  -7 49.5762 2.93098   3
  -2   6  -7 43.7894 1.79152   1
   3  -6   7 1.19506 0.85682   2
  -3  -6  -7 0.91756 0.93492   1
  -3   6  -7 0.17569 0.99295   3
  -4  -6  -7 0.47486 1.31441   1
  -4  -6  -7 0.15443 0.97310   4
  -4   6  -7 -0.8251 1.58222   3
  -5  -6  -7 0.44369 1.10505   4
  -5   6  -7 0.11459 2.08195   3
  -5  -7   7 1.26707 0.98300   4
   5  -7  -7 0.93233 1.48359   2
  -4  -7   7 3.87010 1.09352   4
  -4  -7   7 6.27741 1.73163   1
   4   7  -7 5.08770 1.45341   1
  -3  -7   7 7.65630 1.34545   1
  -3  -7   7 7.23640 1.16097   4
  -3  -7   7 9.66167 1.40959   2
   3   7  -7 9.28497 1.61016   1
  -2  -7   7 35.6609 2.04959   2
  -2  -7   7 37.8903 2.22043   1
  -2  -7   7 38.4011 2.27410   4
   2  -7  -7 34.7189 1.66896   1
   2   7  -7 35.5114 2.24186   1
  -2   7   7 36.0092 2.01449   3
  -1  -7   7 44.4145 2.10496   2
  -1  -7   7 43.5145 2.05981   1
   1  -7  -7 46.3586 1.71171   1
  -1  -7   7 48.7876 2.47688   4
  -1   7   7 47.4598 2.37975   4
   1   7  -7 47.5272 2.18917   1
  -1   7   7 47.5584 2.05472   3
   0  -7   7 115.347 4.29011   4
   0  -7  -7 115.471 3.62882   2
   0  -7  -7 111.627 3.68480   1
   0   7   7 119.930 4.42717   4
   1  -7   7 56.3265 2.41397   2
  -1  -7  -7 56.8592 2.54491   1
  -1  -7  -7 57.0406 1.91398   2
  -1   7  -7 50.8097 2.71276   3
  -1   7  -7 53.9870 1.82616   1
   1   7   7 54.5518 2.79582   4
  -2  -7  -7 49.9355 2.79590   1
   2  -7   7 51.0673 2.48698   2
  -2   7  -7 53.6895 3.13223   3
   3  -7   7 7.52894 1.38607   2
  -3  -7  -7 7.28905 1.55118   1
  -3  -7  -7 4.96836 1.29162   4
  -3   7  -7 9.16902 1.81482   3
  -4  -7  -7 -1.1578 1.10770   1
  -4  -7  -7 -1.6781 1.03644   4
  -4   7  -7 1.51251 1.81195   3
  -5  -7  -7 1.65949 1.31974   4
  -5   7  -7 2.22334 2.28715   3
   5  -8  -7 0.05182 1.48762   2
   4  -8  -7 -0.5566 1.27202   2
  -4  -8   7 0.27613 1.24334   1
  -4  -8   7 -2.2536 0.88668   4
   4   8  -7 0.71975 1.20751   1
  -3  -8   7 44.0497 2.90075   4
  -3  -8   7 46.4957 3.05344   1
  -3  -8   7 47.8580 2.71290   2
   3   8  -7 44.2326 3.06749   1
  -2  -8   7 15.2085 1.67929   4
  -2  -8   7 18.5006 1.59186   2
  -2  -8   7 16.0258 1.63263   1
   2   8  -7 16.8014 1.72681   1
  -2   8   7 20.3275 1.62006   3
   1  -8  -7 3.82526 0.54346   1
  -1  -8   7 3.79763 0.76179   1
  -1  -8   7 3.36043 0.87828   4
  -1  -8   7 3.08106 0.72374   2
   1  -8  -7 3.65127 0.81242   2
   1   8  -7 3.00769 0.71350   1
  -1   8   7 3.88063 0.68957   3
  -1   8   7 3.04124 0.72121   4
   0  -8  -7 58.6885 2.31830   1
   0  -8  -7 58.9783 2.89282   4
   0  -8   7 59.5760 2.84726   4
   0  -8   7 55.5429 2.42909   2
   0  -8  -7 60.0796 2.34196   2
   0   8  -7 50.0766 2.08511   1
   0   8   7 60.0201 2.91887   4
   1  -8   7 0.98884 0.56840   2
  -1  -8  -7 0.94015 0.61635   1
  -1  -8  -7 1.65112 0.44214   2
  -1   8  -7 1.48084 0.37063   1
  -2  -8  -7 4.42516 1.16054   4
   2  -8   7 8.76240 1.27286   2
  -2  -8  -7 7.99920 1.36977   1
  -2   8  -7 8.09503 1.45530   3
   3  -8   7 0.83333 1.02212   2
  -3  -8  -7 -0.8813 1.02512   1
  -3  -8  -7 -0.8099 1.01504   4
  -3   8  -7 1.57156 1.34511   3
   4  -8   7 1.50084 1.30940   2
  -4  -8  -7 1.06011 1.42641   4
  -4  -8  -7 2.86402 1.78001   1
  -4   8  -7 2.08435 1.89932   3
  -4  -9   7 -0.7561 1.21885   1
  -4  -9   7 -1.3909 1.09197   4
   4  -9  -7 -1.0911 1.16493   2
   4   9  -7 0.67047 1.19265   1
  -3  -9   7 15.3283 2.12500   4
  -3  -9   7 16.1139 2.13504   1
  -3  -9   7 21.2374 2.02259   2
   3  -9  -7 18.1839 2.18568   2
   3   9  -7 18.6016 2.35895   1
  -2  -9   7 0.54349 0.88533   1
   2  -9  -7 1.35447 0.90284   2
  -2  -9   7 1.54544 0.78263   2
  -2  -9   7 -0.3739 0.82431   4
   2   9  -7 -1.2280 0.79494   1
  -2   9   7 2.87622 0.84723   3
  -1  -9   7 28.9088 2.28301   4
   1  -9  -7 24.0923 1.93590   2
  -1  -9   7 26.8559 1.73007   1
  -1  -9   7 29.3503 1.91228   2
   1   9  -7 26.4813 1.78325   1
  -1   9   7 27.2243 1.74797   3
   0  -9   7 4.51527 0.96019   4
   0  -9  -7 5.52275 0.78629   1
   0  -9   7 5.33804 0.93377   2
   0  -9  -7 4.48079 0.98409   4
   0  -9  -7 4.38386 0.76696   2
   0   9  -7 5.31627 0.73731   1
  -1  -9  -7 23.1807 1.29179   2
  -1  -9  -7 21.5566 1.65488   1
  -1  -9  -7 23.1874 1.99329   4
  -1   9  -7 23.3287 1.96467   3
   2  -9   7 0.50632 0.82240   2
  -2  -9  -7 -1.1515 0.69604   1
  -2   9  -7 1.16313 0.94991   3
   3  -9   7 0.43939 1.02534   2
  -3  -9  -7 0.54435 1.06261   4
  -3   9  -7 0.54613 1.26471   3
  -4  -9  -7 -2.6175 1.52178   1
  -4  -9  -7 0.04889 1.38528   4
   4  -9   7 1.45445 1.37326   2
  -4   9  -7 5.08258 2.07370   3
   4 -10  -7 11.7083 2.10096   2
  -4 -10   7 12.4784 1.95461   4
  -4 -10   7 8.70759 1.95806   1
   4  10  -7 10.5370 2.12896   1
   3 -10  -7 0.62185 1.05022   2
  -3 -10   7 0.08589 1.06055   1
  -3 -10   7 0.88212 0.95496   2
  -3 -10   7 -1.0616 1.02460   4
   3  10  -7 0.12202 0.93341   1
  -2 -10   7 54.3546 2.95201   2
  -2 -10   7 57.3335 3.39781   4
   2 -10  -7 58.5617 3.13964   2
  -2 -10   7 57.9310 3.11541   1
   2  10  -7 60.1977 3.22261   1
  -2  10   7 56.9109 3.05492   3
   1 -10  -7 7.57037 1.20406   2
  -1 -10   7 7.52548 1.14220   1
  -1 -10   7 8.27472 1.24307   2
  -1 -10   7 5.35603 1.18701   4
  -1  10   7 5.58124 1.03054   3
   1  10  -7 5.03312 1.03550   1
   0 -10   7 633.655 16.6595   2
   0 -10  -7 632.631 16.3934   2
   0 -10   7 660.437 18.6302   4
   0 -10  -7 636.192 16.8740   1
   0  10  -7 643.225 16.6043   1
  -1 -10  -7 7.64862 1.38222   4
  -1 -10  -7 9.20869 0.96391   2
  -1 -10  -7 8.63780 1.28640   1
   1 -10   7 6.26379 1.17466   2
  -1  10  -7 8.89855 1.40879   3
   2 -10   7 4.73971 1.28850   2
  -2 -10  -7 5.60984 1.38291   1
  -2 -10  -7 5.40106 1.42089   4
  -2  10  -7 6.64263 1.51800   3
  -3 -10  -7 -1.3512 1.16706   1
   3 -10   7 1.30360 1.23806   2
  -3 -10  -7 0.25926 1.17650   4
  -3  10  -7 1.09105 1.42513   3
   4 -10   7 4.07703 1.57931   2
  -4 -10  -7 7.34011 1.90175   4
  -4 -10  -7 5.25121 2.05943   1
  -4  10  -7 4.95490 2.27472   3
   4 -11  -7 2.10955 1.38086   2
  -4 -11   7 -1.1774 1.18246   4
  -4 -11   7 2.03841 1.57636   1
   4  11  -7 1.18997 1.37588   1
  -3 -11   7 0.65875 1.04893   1
  -3 -11   7 0.32904 0.90444   2
   3 -11  -7 0.03537 0.95088   2
  -3 -11   7 -0.1304 1.06021   4
   3  11  -7 1.31810 1.07838   1
  -2 -11   7 34.8220 2.36350   2
  -2 -11   7 39.0395 2.89036   4
  -2 -11   7 36.7355 2.51688   1
   2 -11  -7 35.3600 2.54315   2
   2  11  -7 36.6889 2.53468   1
  -1 -11   7 37.4843 2.10857   1
   1 -11  -7 42.1240 2.43650   2
  -1 -11   7 34.9094 2.25089   2
  -1 -11   7 37.2221 2.74401   4
   1  11  -7 36.2615 2.16211   1
  -1  11   7 38.0794 2.30564   3
   0 -11   7 24.8944 1.98475   2
   0 -11  -7 25.2577 1.79397   2
   0 -11  -7 24.7886 1.70407   1
   1 -11   7 65.4856 3.29626   2
  -1 -11  -7 73.5019 3.34060   1
  -1 -11  -7 73.3647 3.99753   4
  -1 -11  -7 73.6473 2.83254   2
  -1  11  -7 71.9191 3.84184   3
  -2 -11  -7 5.26206 1.44854   1
   2 -11   7 2.48579 1.14465   2
  -2 -11  -7 3.33537 1.21965   4
  -2  11  -7 4.90599 1.53050   3
   3 -11   7 19.1592 2.30732   2
  -3 -11  -7 16.9154 2.33752   4
  -3 -11  -7 17.2873 2.45125   1
  -3  11  -7 20.7723 3.00923   3
   4 -11   7 0.36902 1.44593   2
  -4 -11  -7 -0.2762 1.51606   1
  -4 -11  -7 0.44387 1.50509   4
  -4  11  -7 2.47906 2.07019   3
  -4 -12   7 -0.2707 1.34740   1
   4 -12  -7 3.56201 1.57363   2
  -4 -12   7 2.40188 1.54216   4
   4  12  -7 3.74528 1.80639   1
  -3 -12   7 -0.0560 1.22680   4
  -3 -12   7 -0.0053 1.02925   1
   3 -12  -7 0.62229 1.04832   2
   3  12  -7 0.71675 1.15964   1
  -2 -12   7 0.99958 0.80377   1
  -2 -12   7 1.33640 0.84425   2
  -2 -12   7 0.32019 0.89219   4
   2 -12  -7 0.99770 0.91384   2
   2  12  -7 1.37036 0.85197   1
  -1 -12   7 20.1192 2.19362   4
  -1 -12   7 17.4656 1.69846   2
  -1 -12   7 17.7281 1.49266   1
   1 -12  -7 17.3654 1.91144   2
   1  12  -7 16.1265 1.47456   1
  -1  12   7 13.3719 1.61581   3
   0 -12   7 9.05732 1.36688   2
   0 -12  -7 7.60096 1.18591   2
  -1 -12  -7 17.3222 1.81555   1
  -1 -12  -7 16.2076 2.15642   4
   1 -12   7 17.2269 1.95339   2
  -1  12  -7 19.4555 2.31244   3
  -2 -12  -7 24.4024 2.34151   1
   2 -12   7 21.7819 2.27254   2
  -2 -12  -7 21.7556 2.62580   4
  -2  12  -7 20.0071 2.60348   3
   3 -12   7 7.89270 1.83121   2
  -3 -12  -7 7.31250 1.85886   1
  -3 -12  -7 4.38720 1.62961   4
  -3  12  -7 1.40833 1.74581   3
  -4 -12  -7 -0.2507 1.63911   4
   4 -12   7 -1.3835 1.42919   2
  -4  12  -7 0.48238 1.93231   3
   3 -13  -7 2.42473 1.30407   2
  -3 -13   7 0.17373 1.16657   1
  -3 -13   7 -0.6195 1.28089   4
   3  13  -7 -0.0632 1.10117   1
   2 -13  -7 5.57662 1.38929   2
  -2 -13   7 4.17578 1.18468   1
  -2 -13   7 3.79115 1.46692   4
  -2 -13   7 2.54596 1.05379   2
   2  13  -7 5.38168 1.33397   1
   1 -13  -7 5.85374 1.27053   2
  -1 -13   7 5.09328 1.16644   2
  -1  13   7 4.66430 1.14050   3
   0 -13   7 0.40165 0.68743   2
   0 -13  -7 -0.4999 0.55868   2
   1 -13   7 12.1042 1.72702   2
  -1  13  -7 11.4469 1.88886   3
   2 -13   7 10.0688 1.77576   2
  -2 -13  -7 9.55645 2.02798   4
  -2 -13  -7 11.8865 1.95517   1
  -2  13  -7 17.6438 2.72914   3
   3 -13   7 0.97807 1.29767   2
  -3 -13  -7 -1.5575 1.15371   1
  -3 -13  -7 -0.0566 1.49653   4
  -3  13  -7 1.25071 1.89349   3
  -3 -14   7 20.6015 2.68598   1
  -3 -14   7 24.8644 3.10789   4
   3 -14  -7 20.6809 2.65747   2
   3  14  -7 17.3976 2.40895   1
  -2 -14   7 0.23915 1.05796   4
  -2 -14   7 -0.7468 0.73620   2
   2 -14  -7 0.68082 0.99391   2
  -2 -14   7 0.15997 0.84139   1
   1 -14  -7 6.36830 1.36056   2
  -1 -14   7 2.51277 1.02284   2
  -1  14   7 3.57055 1.19965   3
   0 -14   7 3.81150 1.17126   2
   0 -14  -7 4.73549 1.13492   2
   1 -14   7 0.13861 0.85885   2
  -1  14  -7 0.03893 1.22222   3
   2 -14   7 1.95443 1.25610   2
  -2 -14  -7 -0.2622 1.13928   4
  -2 -14  -7 1.53453 1.12476   1
  -2  14  -7 0.08673 1.31569   3
  -3 -14  -7 0.72287 1.70943   4
  -3 -14  -7 0.47237 1.25973   1
   3 -14   7 2.86927 1.48443   2
  -3  14  -7 1.39755 2.00712   3
   3 -15  -7 4.19608 1.61449   2
  -3 -15   7 4.87410 1.63617   1
  -3 -15   7 1.80877 1.74542   4
   3  15  -7 6.67560 1.72100   1
  -2 -15   7 6.65437 1.98280   4
   2 -15  -7 4.52538 1.46049   2
  -2 -15   7 3.63432 1.38391   2
   1 -15  -7 0.82721 0.89414   2
  -1 -15   7 0.34119 0.84240   2
   0 -15   7 0.92732 0.92807   2
   0 -15  -7 2.30579 0.98068   2
   1 -15   7 3.17724 1.28501   2
  -1  15  -7 3.61518 1.79115   3
   2 -15   7 0.13091 1.08904   2
  -2  15  -7 0.26516 1.47362   3
   3 -15   7 2.60690 1.66438   2
  -3 -15  -7 5.02392 2.04974   4
  -3 -15  -7 3.54273 1.80535   1
  -3  15  -7 2.86481 2.24923   3
  -2 -16   7 0.73357 1.12553   2
   2 -16  -7 1.04106 1.24846   2
   1 -16  -7 6.07770 1.50739   2
  -1 -16   7 7.34411 1.59415   2
   0 -16   7 3.01466 1.25261   2
   0 -16  -7 1.63168 1.02270   2
   0  16  -7 6.01656 2.15009   3
   1 -16   7 1.57169 1.22778   2
  -1  16  -7 0.82964 1.52494   3
   2 -16   7 0.90937 1.26926   2
  -2  16  -7 -0.8562 1.46686   3
   2 -17  -7 0.88495 1.31425   2
  -1 -17   7 -0.6343 0.97811   2
   1 -17  -7 1.36815 1.20758   2
   0 -17   7 -0.3421 1.02925   2
   0  17  -7 -0.3217 1.75044   3
   1 -17   7 1.51769 1.29555   2
  -1  17  -7 2.04263 1.84622   3
   2 -17   7 2.64722 1.51452   2
  -2  17  -7 6.74628 2.53888   3
  -1 -18   7 1.62271 1.37430   2
   1 -18  -7 0.08991 1.18152   2
   0 -18   7 9.63789 2.06307   2
   0  18  -7 11.2224 3.07054   3
   1 -18   7 -1.2945 1.16383   2
  -1  18  -7 0.44061 1.95573   3
   5   0  -8 74.6650 4.46084   1
  -5   0   8 79.6009 4.42725   1
  -4   0   8 4.07165 1.31190   1
  -4   0   8 3.51692 1.27534   2
   4   0  -8 2.51112 1.31990   1
   3   0  -8 165.364 5.65390   1
  -3   0   8 152.149 5.47905   2
  -3   0   8 163.577 5.48547   1
  -3   0   8 157.239 4.75410   4
   2   0  -8 0.60610 0.46707   1
  -2   0   8 0.63878 0.47207   1
  -2   0   8 0.67113 0.34357   4
  -2   0   8 0.29389 0.48919   2
   1   0  -8 536.942 14.2538   1
  -1   0   8 564.241 14.8766   4
   0   0  -8 -0.1236 0.08630   1
   0   0  -8 0.01794 0.20224   3
   0   0   8 0.05389 0.21746   2
   0   0   8 0.08601 0.24475   4
  -1   0  -8 100.318 3.25170   1
  -1   0  -8 97.2257 3.69782   3
   1   0   8 100.641 2.67633   2
  -2   0  -8 7437.05 186.039   4
  -2   0  -8 7246.98 195.426   3
   2   0   8 7172.09 169.305   2
  -2   0  -8 7153.02 178.847   1
  -3   0  -8 20.2978 2.70317   3
  -3   0  -8 27.1725 2.17317   1
  -4   0  -8 37.6069 2.77972   1
  -5   0  -8 -0.1394 1.56012   1
  -5  -1   8 55.7864 3.81477   1
   5   1  -8 54.6804 3.90043   1
  -4  -1   8 90.8713 4.19058   2
  -4  -1   8 93.7034 4.36354   1
   4  -1  -8 85.5975 4.25320   1
  -4   1   8 94.5040 4.18875   1
   4   1  -8 93.0659 4.58886   1
  -3  -1   8 0.95917 0.44396   4
  -3  -1   8 1.40769 0.81923   1
  -3  -1   8 1.26177 0.78916   2
   3  -1  -8 -0.1952 0.62341   1
  -3   1   8 1.19301 0.84076   2
   3   1  -8 0.87889 0.79788   1
  -3   1   8 1.55499 0.75273   1
  -2  -1   8 71.1145 2.87468   2
  -2  -1   8 69.9675 2.55239   4
   2  -1  -8 69.4854 2.72742   1
  -2  -1   8 72.2284 2.82179   1
  -2   1   8 69.9668 2.95748   2
   2   1  -8 73.3974 2.93609   1
  -2   1   8 73.8358 2.54514   4
  -1  -1   8 328.800 9.30998   4
   1  -1  -8 332.202 8.96429   1
  -1   1   8 344.194 9.34254   4
   1   1  -8 324.858 9.02423   1
  -1   1   8 338.319 8.83602   2
   0  -1   8 117.596 3.81863   4
   0  -1   8 117.520 3.35393   2
   0  -1  -8 113.768 3.54203   1
   0  -1  -8 118.117 3.58456   3
   0   1   8 120.574 3.33123   2
   0   1  -8 115.266 3.65770   3
   0   1   8 122.315 3.86030   4
   0   1  -8 109.248 3.53537   1
   1  -1   8 269.882 6.54911   2
  -1  -1  -8 258.097 8.05919   3
  -1  -1  -8 260.920 7.26662   1
  -1   1  -8 252.139 8.02231   3
   2  -1   8 163.315 4.26615   2
  -2  -1  -8 164.178 5.19482   1
  -2  -1  -8 158.875 5.89896   3
  -2   1  -8 131.357 5.06229   4
  -2   1  -8 145.380 6.06033   3
  -2   1  -8 159.407 5.01466   1
  -3  -1  -8 577.004 18.0169   3
  -3  -1  -8 583.834 16.2708   1
  -3   1  -8 589.489 16.0789   1
  -3   1  -8 583.335 18.2006   3
  -4  -1  -8 7.68342 1.70456   1
  -4   1  -8 8.01214 2.02786   3
  -4   1  -8 5.85566 1.49164   1
  -5  -1  -8 0.34738 0.77393   4
  -5  -1  -8 0.06794 1.41943   1
  -5  -2   8 1.42769 1.52624   1
   5   2  -8 2.91050 1.50453   1
  -4  -2   8 55.5561 3.24017   2
   4  -2  -8 54.2919 3.16491   1
  -4  -2   8 60.1936 3.50150   1
  -4  -2   8 55.4237 2.23791   4
  -4   2   8 56.7755 3.08761   1
   4   2  -8 55.3754 3.54228   1
   3  -2  -8 0.19137 0.65659   1
  -3  -2   8 -0.5221 0.66308   1
  -3  -2   8 -0.8017 0.37733   4
  -3  -2   8 0.46302 0.71255   2
  -3   2   8 1.44448 0.81649   2
  -3   2   8 0.44629 0.32642   4
   3   2  -8 -0.5681 0.72122   1
  -3   2   8 -0.2950 0.60876   1
  -2  -2   8 10.4252 0.95849   4
  -2  -2   8 12.9446 1.22528   2
   2  -2  -8 10.2003 1.00571   1
  -2  -2   8 12.4937 1.17551   1
   2   2  -8 15.2256 1.29955   1
  -2   2   8 12.7738 0.95777   4
  -2   2   8 10.3819 1.22229   2
  -1  -2   8 2109.48 55.8479   4
   1  -2  -8 2099.11 53.3237   1
  -1   2   8 2146.54 51.2138   2
  -1   2   8 2274.50 55.9425   4
   0  -2   8 732.005 17.4115   2
   0  -2  -8 679.740 18.1808   1
   0  -2   8 726.255 19.2307   4
   0   2   8 735.634 19.2918   4
   0   2  -8 714.052 19.8172   3
   0   2  -8 711.188 18.2203   1
   0   2   8 722.345 17.3036   2
  -2  -2  -8 56.4846 3.30179   3
   2  -2   8 66.5591 2.25983   2
  -2  -2  -8 68.8974 2.89006   1
  -2   2  -8 58.8429 2.65613   4
  -2   2  -8 69.4192 2.67147   1
  -3  -2  -8 10.2242 1.64001   1
   3  -2   8 8.56521 1.09348   2
  -3   2  -8 1.67098 1.83207   3
  -3   2  -8 9.30554 1.38156   1
  -4  -2  -8 33.3367 2.90473   1
  -4   2  -8 32.3407 2.52856   1
  -4   2  -8 37.3096 3.61988   3
  -5  -2  -8 -0.2751 0.79304   4
  -5  -2  -8 -1.5729 1.40674   1
  -5  -3   8 0.64048 1.47787   1
   5   3  -8 2.25556 1.46053   1
  -4  -3   8 -0.4133 0.97010   2
  -4  -3   8 -0.9434 1.16979   1
   4  -3  -8 2.25215 0.98792   1
  -4  -3   8 0.72108 0.62581   4
   4   3  -8 1.21315 1.31563   1
  -3  -3   8 19.2001 1.80235   1
  -3  -3   8 16.2456 1.33072   4
   3  -3  -8 17.0401 1.44674   1
  -3  -3   8 17.0091 1.60284   2
   3   3  -8 12.9683 1.73490   1
  -3   3   8 14.3898 0.97861   4
  -2  -3   8 527.422 13.9304   2
   2  -3  -8 525.386 14.0778   1
  -2  -3   8 549.040 14.5456   1
   2   3  -8 548.258 14.6959   1
  -2   3   8 534.102 14.5888   4
  -2   3   8 535.153 14.0789   2
  -1  -3   8 0.65608 0.39107   4
   1  -3  -8 0.36349 0.47327   1
  -1  -3   8 1.04213 0.43935   2
  -1   3   8 0.47080 0.35866   4
  -1   3   8 0.37714 0.42086   2
   1   3  -8 0.72503 0.41492   1
   0  -3   8 252.629 6.68311   2
   0  -3  -8 253.082 6.93199   1
   0  -3   8 255.593 7.46381   4
   0   3  -8 235.256 6.88256   1
   0   3  -8 251.653 7.55932   3
   0   3   8 266.701 7.54006   4
   0   3   8 260.046 6.54936   2
  -1  -3  -8 1.48639 0.46156   1
   1  -3   8 1.35327 0.38850   2
  -1   3  -8 1.37735 0.36463   1
  -1   3  -8 1.70470 0.54945   3
  -2  -3  -8 -0.1652 0.54824   1
   2  -3   8 0.56199 0.46375   2
  -2   3  -8 0.91133 0.50399   4
  -2   3  -8 -0.2195 0.42006   3
  -2   3  -8 -0.1829 0.41745   1
  -3  -3  -8 28.9185 2.24843   1
   3  -3   8 25.6489 1.65951   2
  -3   3  -8 27.9619 1.91410   1
  -3   3  -8 24.8564 2.82096   3
  -4  -3  -8 -0.7071 1.16439   1
  -4   3  -8 0.45766 1.47799   3
  -5  -3  -8 1.47884 1.59814   1
  -5  -3  -8 0.63172 0.92868   4
  -5   3  -8 -0.8222 1.85858   3
  -5  -4   8 -0.4464 1.42613   1
   5   4  -8 0.73741 1.43378   1
  -4  -4   8 9.03938 1.09119   4
  -4  -4   8 7.56429 1.71599   1
  -4  -4   8 8.99340 1.52749   2
   4   4  -8 12.0423 2.04631   1
  -3  -4   8 5.19216 1.22714   1
   3  -4  -8 9.20097 1.20397   1
  -3  -4   8 7.11713 0.90343   4
  -3  -4   8 8.90357 1.32814   2
   3   4  -8 5.54824 1.32591   1
  -3   4   8 5.30786 0.69451   4
  -2  -4   8 14.0175 1.26893   2
   2  -4  -8 15.4135 1.11813   1
  -2  -4   8 14.9588 1.18975   4
  -2   4   8 12.7066 1.14333   3
  -2   4   8 11.3695 0.98158   4
  -1  -4   8 185.170 5.79252   4
   1  -4  -8 183.682 5.28067   1
  -1  -4   8 186.177 5.40013   2
   1   4  -8 182.397 5.53499   1
  -1   4   8 182.413 5.75827   4
   0  -4   8 185.088 5.69512   4
   0  -4  -8 178.002 5.13461   1
   0  -4   8 177.294 5.03632   2
   0   4   8 178.600 5.71780   4
   0   4  -8 174.742 5.66668   3
  -1  -4  -8 254.621 7.46176   1
  -1  -4  -8 272.711 6.26966   2
   1  -4   8 262.765 6.91818   2
   1   4   8 260.335 7.96149   4
  -1   4  -8 252.611 6.96127   1
  -1   4  -8 250.364 8.16308   3
   2  -4   8 128.083 4.04930   2
  -2   4  -8 129.790 4.10598   1
   3  -4   8 0.64991 0.72116   2
  -3  -4  -8 0.96004 0.89691   1
  -3   4  -8 -0.4885 0.61243   1
  -3   4  -8 -0.8138 1.07136   3
  -4  -4  -8 -0.6339 1.11091   1
  -4   4  -8 0.63478 1.61019   3
  -5  -4  -8 -0.1016 0.98139   4
  -5  -4  -8 2.99770 1.82525   1
  -5   4  -8 0.51837 2.03121   3
  -5  -5   8 0.34754 1.49743   1
  -5  -5   8 -0.6235 0.71351   4
   5   5  -8 0.55077 1.40349   1
  -4  -5   8 7.69474 1.69339   1
  -4  -5   8 9.22808 1.19607   4
  -4  -5   8 6.32472 1.49488   2
   4   5  -8 7.77225 1.77050   1
  -3  -5   8 0.30494 0.74904   1
  -3  -5   8 -0.1441 0.63388   2
  -3  -5   8 0.09732 0.43645   4
   3  -5  -8 0.11822 0.49728   1
   3   5  -8 -0.0026 0.82302   1
  -2  -5   8 2.78626 0.72114   2
   2  -5  -8 2.04863 0.60056   1
  -2  -5   8 2.31927 0.59731   4
   2   5  -8 4.27446 0.97337   1
  -2   5   8 1.49335 0.50676   3
   1  -5  -8 45.4127 1.77943   1
  -1  -5   8 43.9361 1.98628   2
  -1  -5   8 43.3652 1.93678   1
  -1  -5   8 44.4796 2.13973   4
  -1   5   8 43.6785 2.11634   4
   1   5  -8 44.6047 2.02559   1
   0  -5   8 1383.19 36.2016   4
   0  -5   8 1340.36 32.8189   2
   0  -5  -8 1371.02 34.2489   1
   0   5   8 1382.82 36.2997   4
   1  -5   8 -0.1252 0.37286   2
  -1  -5  -8 0.34654 0.20915   2
  -1  -5  -8 0.05352 0.39176   1
   1   5   8 0.22454 0.46118   4
  -1   5  -8 0.26510 0.31694   1
  -1   5  -8 -0.2692 0.37744   3
   2  -5   8 0.57818 0.61006   2
  -2  -5  -8 0.11001 0.29817   1
  -2   5  -8 0.86379 0.46282   1
  -2   5  -8 0.07785 0.39762   3
   3  -5   8 1.47495 0.85703   2
  -3  -5  -8 0.86538 0.92908   1
  -3   5  -8 0.58826 1.10461   3
  -4  -5  -8 -1.4741 1.14838   1
  -4   5  -8 -0.5998 1.61553   3
  -5  -5  -8 -2.1431 1.59551   1
  -5  -5  -8 0.09404 1.05297   4
  -5   5  -8 1.12197 2.10172   3
  -5  -6   8 1.21894 1.73617   1
  -5  -6   8 1.01031 0.89265   4
   5   6  -8 0.11853 1.31335   1
  -4  -6   8 -0.6481 1.15732   1
  -4  -6   8 -0.0255 0.73671   4
   4   6  -8 -0.1880 1.09714   1
  -3  -6   8 -0.5220 0.62111   2
  -3  -6   8 -0.2340 0.46379   4
  -3  -6   8 -0.0896 0.71652   1
   3   6  -8 0.16642 0.69218   1
  -2  -6   8 71.0696 3.08456   4
  -2  -6   8 70.1992 2.96498   2
   2  -6  -8 71.2054 2.62049   1
  -2  -6   8 73.3865 3.14220   1
  -2   6   8 59.2194 2.67470   3
   2   6  -8 72.3957 3.20520   1
  -1  -6   8 1.77045 0.54585   4
   1  -6  -8 2.26983 0.48532   1
  -1  -6   8 1.58282 0.50791   1
  -1  -6   8 2.93601 0.66498   2
  -1   6   8 2.38662 0.46526   3
   1   6  -8 1.49464 0.52090   1
  -1   6   8 1.15186 0.47944   4
   0  -6  -8 2.82097 0.53403   2
   0  -6  -8 2.28138 0.50928   1
   0  -6   8 2.08450 0.54248   2
   0  -6   8 2.55796 0.64453   4
   0   6   8 2.85237 0.71667   4
  -1  -6  -8 28.3868 1.74258   1
  -1  -6  -8 27.3040 1.13523   2
   1  -6   8 27.9194 1.61470   2
   1   6   8 32.6335 2.04521   4
  -1   6  -8 25.3807 1.79832   3
  -1   6  -8 27.2085 1.23849   1
   2  -6   8 1.76467 0.77204   2
  -2  -6  -8 0.80849 0.73645   1
  -2   6  -8 2.26899 0.97631   3
   3  -6   8 8.44401 1.33883   2
  -3  -6  -8 6.17371 1.42474   1
  -3   6  -8 9.87781 1.83251   3
  -4  -6  -8 0.35374 1.39274   1
  -4  -6  -8 -0.5474 0.96671   4
  -4   6  -8 0.56657 1.78262   3
  -5  -6  -8 0.41957 1.16213   4
  -5   6  -8 2.36833 2.28453   3
  -5  -7   8 -0.6039 0.93158   4
   5  -7  -8 3.97747 1.71135   2
  -4  -7   8 14.4700 2.26762   1
  -4  -7   8 11.6970 1.54880   4
   4   7  -8 10.2324 2.06043   1
  -3  -7   8 5.10683 1.15706   2
  -3  -7   8 2.55524 0.85074   4
  -3  -7   8 4.03723 1.21474   1
   3   7  -8 3.18364 1.13986   1
  -2  -7   8 101.663 4.05884   1
   2  -7  -8 102.580 3.39479   1
  -2  -7   8 102.793 4.17561   4
  -2  -7   8 102.927 3.89448   2
  -2   7   8 103.216 3.88168   3
  -2   7   8 106.885 4.02805   4
   2   7  -8 97.7672 4.12991   1
   1  -7  -8 72.6128 2.38378   1
  -1  -7   8 67.5900 3.10064   4
  -1  -7   8 67.2108 2.78421   2
  -1  -7   8 66.8016 2.71539   1
   1   7  -8 71.3557 2.86028   1
  -1   7   8 68.9278 3.10895   4
   0  -7   8 -0.1309 0.14028   2
   0  -7  -8 0.41877 0.34170   2
   0  -7  -8 0.61037 0.36937   1
   0  -7   8 -0.0372 0.35440   4
   0   7   8 0.37292 0.50020   4
   0   7  -8 0.14546 0.37504   1
  -1  -7  -8 68.9303 2.19069   2
  -1  -7  -8 65.3387 2.84118   1
   1  -7   8 65.0085 2.68818   2
  -1   7  -8 66.1252 2.20609   1
   1   7   8 66.0795 3.19918   4
   2  -7   8 26.3994 1.85618   2
  -2  -7  -8 23.2720 1.97673   1
  -2   7  -8 25.6747 2.29873   3
  -3  -7  -8 5.85480 1.52826   1
   3  -7   8 6.49016 1.26770   2
  -3   7  -8 8.32673 1.80520   3
  -4  -7  -8 -0.9753 1.14770   4
  -4  -7  -8 -0.6384 1.46409   1
  -4   7  -8 1.42396 1.86903   3
  -5   7  -8 -1.2322 2.03409   3
  -4  -8   8 4.23724 1.56508   1
  -4  -8   8 6.07196 1.44384   4
   4  -8  -8 8.11136 1.84497   2
   4   8  -8 7.02513 1.80901   1
  -3  -8   8 34.6700 2.68783   4
  -3  -8   8 43.2506 2.66117   2
  -3  -8   8 42.0891 2.92185   1
   3   8  -8 40.6814 2.95012   1
  -2  -8   8 68.9505 3.32793   1
  -2  -8   8 73.6340 3.55026   4
  -2  -8   8 72.4902 3.23369   2
   2   8  -8 73.3282 3.48930   1
  -2   8   8 74.5845 3.17132   3
   1  -8  -8 92.1587 2.93631   1
  -1  -8   8 92.5067 3.92064   4
  -1  -8   8 86.1864 3.38444   2
  -1  -8   8 91.6740 3.36469   1
   1  -8  -8 91.7984 3.45738   2
   1   8  -8 81.5959 3.35957   1
  -1   8   8 86.3473 3.79245   4
  -1   8   8 94.8393 3.40520   3
   0  -8  -8 75.3086 2.77380   1
   0  -8  -8 70.9867 3.28656   4
   0  -8   8 72.4574 3.31670   4
   0  -8  -8 72.3984 2.70134   2
   0   8   8 72.0695 3.40551   4
   0   8  -8 73.7546 2.63758   1
  -1  -8  -8 15.1935 0.95319   2
  -1  -8  -8 14.3525 1.33697   1
   1  -8   8 15.3082 1.37683   2
  -1   8  -8 14.0684 0.88196   1
   1   8   8 14.1049 1.55114   4
   2  -8   8 80.4814 3.37314   2
  -2  -8  -8 70.1621 3.53957   1
  -2   8  -8 73.5214 3.91323   3
   3  -8   8 -0.1153 0.93945   2
  -3  -8  -8 -1.7017 0.93015   4
  -3  -8  -8 -0.5555 1.00856   1
  -3   8  -8 0.06993 1.15418   3
  -4  -8  -8 -0.8172 1.32468   4
  -4  -8  -8 -0.9942 1.34830   1
  -4   8  -8 1.39170 1.94507   3
   4  -9  -8 4.44745 1.62619   2
  -4  -9   8 -0.7106 1.16233   4
  -4  -9   8 2.33424 1.55747   1
   4   9  -8 2.59227 1.54079   1
  -3  -9   8 31.6780 2.37794   2
  -3  -9   8 29.2880 2.76119   4
   3  -9  -8 33.9215 2.73513   2
  -3  -9   8 31.7633 2.71447   1
   3   9  -8 31.4605 2.74397   1
  -2  -9   8 253.734 7.82933   2
  -2  -9   8 252.641 8.66145   4
   2  -9  -8 256.531 8.02187   2
  -2  -9   8 250.572 8.12736   1
   2   9  -8 256.823 8.31295   1
  -1  -9   8 605.272 15.5643   2
  -1  -9   8 583.547 15.8707   1
   1  -9  -8 569.550 15.4223   1
  -1  -9   8 619.640 17.3736   4
   1  -9  -8 591.535 15.5388   2
   1   9  -8 599.736 16.0407   1
   0  -9  -8 16.3864 1.29073   2
   0  -9  -8 18.8873 1.77207   4
   0  -9  -8 18.3805 1.30655   1
   0  -9   8 17.1853 1.68570   4
   0   9  -8 16.8552 1.20181   1
   0   9   8 18.2520 1.80906   4
  -1  -9  -8 79.1699 3.35529   1
   1  -9   8 77.2857 3.24822   2
  -1  -9  -8 78.4075 2.69005   2
  -1  -9  -8 76.8667 3.74437   4
  -1   9  -8 77.1408 3.74515   3
  -2  -9  -8 1.82517 0.89503   1
  -2  -9  -8 -0.4683 0.91217   4
   2  -9   8 1.62667 0.88936   2
  -2   9  -8 1.42873 0.97620   3
   3  -9   8 -0.8756 0.94421   2
  -3  -9  -8 -1.0006 0.93141   4
  -3  -9  -8 -2.2832 1.08377   1
  -3   9  -8 1.29865 1.39950   3
  -4  -9  -8 7.73413 2.34078   1
  -4  -9  -8 12.4967 2.14753   4
   4  -9   8 8.26509 1.82404   2
  -4   9  -8 12.9127 2.76197   3
  -4 -10   8 0.81624 1.41762   1
   4 -10  -8 1.44758 1.34495   2
  -4 -10   8 -2.9543 1.01755   4
   4  10  -8 1.20392 1.39996   1
  -3 -10   8 1.08190 1.19905   1
   3 -10  -8 0.67854 0.97884   2
  -3 -10   8 2.00156 1.09355   2
  -3 -10   8 0.39209 1.02924   4
   3  10  -8 0.78730 1.13425   1
  -2 -10   8 27.5503 2.16905   2
  -2 -10   8 27.3117 2.17729   1
  -2 -10   8 28.5254 2.51596   4
   2 -10  -8 29.3245 2.22136   2
   2  10  -8 28.3705 2.27262   1
  -1 -10   8 303.849 8.93078   2
   1 -10  -8 309.368 8.96429   2
  -1 -10   8 305.089 8.91946   1
  -1 -10   8 317.245 10.1685   4
   1  10  -8 303.191 9.05425   1
   0 -10   8 585.591 15.4806   2
   0 -10  -8 578.577 15.6439   1
   0 -10  -8 595.070 15.1947   2
   0 -10   8 595.174 17.2481   4
   0  10  -8 588.866 15.3833   1
  -1 -10  -8 36.1703 2.65733   4
   1 -10   8 29.2150 2.16622   2
  -1 -10  -8 34.3820 2.21001   1
  -1 -10  -8 34.0842 1.70696   2
  -1  10  -8 35.1486 2.53799   3
  -2 -10  -8 5.60801 1.43131   4
  -2 -10  -8 7.28672 1.48328   1
   2 -10   8 6.36060 1.32080   2
  -2  10  -8 4.06429 1.36719   3
  -3 -10  -8 -1.9155 1.13150   1
  -3 -10  -8 2.04044 1.31534   4
   3 -10   8 -0.4728 1.16076   2
  -3  10  -8 1.85313 1.49460   3
   4 -10   8 0.98910 1.41978   2
  -4 -10  -8 3.14470 1.69280   4
  -4 -10  -8 4.02974 1.98543   1
  -4  10  -8 3.28635 2.19696   3
  -4 -11   8 4.17291 1.73281   1
  -4 -11   8 4.30891 1.61315   4
   4 -11  -8 4.06039 1.66560   2
   4  11  -8 4.10806 1.66980   1
   3 -11  -8 9.88080 1.77424   2
  -3 -11   8 5.63054 1.54002   4
  -3 -11   8 7.49119 1.52138   2
  -3 -11   8 7.64126 1.68509   1
   3  11  -8 8.70589 1.78763   1
  -2 -11   8 8.94910 1.49534   2
  -2 -11   8 9.68506 1.57192   1
  -2 -11   8 9.31207 1.67861   4
   2 -11  -8 8.96215 1.52720   2
   2  11  -8 8.78148 1.46946   1
  -1 -11   8 45.8128 2.55640   2
  -1 -11   8 43.7125 2.96607   4
   1 -11  -8 42.5118 2.49948   2
   1  11  -8 42.9183 2.34651   1
  -1  11   8 44.2939 2.48550   3
   0 -11   8 32.7892 2.18705   2
   0 -11  -8 34.6277 1.95219   1
   0 -11  -8 33.2835 2.01440   2
   1 -11   8 51.6601 2.90438   2
  -1 -11  -8 53.0108 2.81554   1
  -1 -11  -8 54.7862 3.56559   4
  -1  11  -8 51.2833 3.28260   3
   2 -11   8 29.2037 2.45325   2
  -2 -11  -8 27.5560 2.72608   4
  -2 -11  -8 29.2502 2.47802   1
  -2  11  -8 31.1295 2.96551   3
   3 -11   8 -0.3146 1.23522   2
  -3 -11  -8 -0.1547 1.25949   4
  -3 -11  -8 -1.4167 1.19576   1
  -3  11  -8 1.47549 1.69797   3
   4 -11   8 -0.1261 1.42466   2
  -4 -11  -8 3.65083 1.91415   1
  -4 -11  -8 2.25926 1.65623   4
  -4  11  -8 0.60244 2.06599   3
  -4 -12   8 -0.3244 1.31063   4
   4 -12  -8 0.31633 1.38693   2
  -4 -12   8 0.65272 1.50538   1
   4  12  -8 0.62196 1.60109   1
   3 -12  -8 -1.0739 0.91172   2
  -3 -12   8 0.67365 1.08734   1
  -3 -12   8 -0.7201 1.10744   4
   3  12  -8 0.78995 1.17356   1
  -2 -12   8 0.03318 0.89526   4
  -2 -12   8 0.58542 0.82839   1
   2 -12  -8 0.57741 0.84264   2
  -2 -12   8 -0.2384 0.71079   2
   2  12  -8 0.72836 0.82665   1
   1 -12  -8 10.0145 1.47656   2
  -1 -12   8 12.1658 1.62609   2
  -1 -12   8 10.3590 1.70030   4
  -1  12   8 10.2925 1.41221   3
   1  12  -8 11.8881 1.40545   1
   0 -12   8 15.2742 1.78519   2
   0 -12  -8 11.2823 1.39867   2
  -1 -12  -8 192.263 6.62224   1
   1 -12   8 191.269 6.56873   2
  -1  12  -8 188.947 7.51558   3
  -2 -12  -8 -0.8826 0.88530   1
  -2 -12  -8 -1.1925 1.06710   4
   2 -12   8 1.25067 1.16662   2
  -2  12  -8 1.74372 1.21111   3
  -3 -12  -8 0.02992 1.26908   1
   3 -12   8 0.64513 1.32348   2
  -3 -12  -8 1.15932 1.47176   4
  -3  12  -8 1.12532 1.80474   3
   4 -12   8 -1.1012 1.50586   2
  -4 -12  -8 -0.3108 1.54106   4
  -4  12  -8 0.58937 2.03353   3
  -3 -13   8 0.85165 1.39877   4
  -3 -13   8 1.02442 1.14553   1
   3 -13  -8 1.38707 1.20144   2
   3  13  -8 1.15653 1.23171   1
  -2 -13   8 -1.0426 0.88027   4
  -2 -13   8 0.02813 0.74413   1
   2 -13  -8 -0.0869 0.81322   2
  -2 -13   8 -0.8397 0.61607   2
   2  13  -8 -0.0078 0.71033   1
   1 -13  -8 52.7754 2.94740   2
  -1 -13   8 49.4344 2.85553   2
  -1  13   8 46.0140 2.87119   3
   0 -13  -8 -0.3069 0.54228   2
   0 -13   8 -0.4413 0.65680   2
  -1 -13  -8 5.32251 1.33391   1
   1 -13   8 7.70692 1.45632   2
  -1  13  -8 8.03260 1.74435   3
  -2 -13  -8 11.1090 2.06908   4
  -2 -13  -8 14.3358 2.12700   1
   2 -13   8 9.16036 1.67808   2
  -2  13  -8 11.2488 2.22043   3
  -3 -13  -8 -1.4151 1.32940   4
   3 -13   8 -0.7633 1.23228   2
  -3 -13  -8 1.45565 1.49687   1
  -3  13  -8 0.22002 1.69839   3
   3 -14  -8 0.37277 1.15373   2
  -3 -14   8 -0.7792 1.03421   1
  -3 -14   8 0.59282 1.50351   4
   3  14  -8 0.89414 1.11749   1
   2 -14  -8 8.23656 1.72631   2
  -2 -14   8 7.52536 1.74527   4
  -2 -14   8 5.78376 1.42372   2
  -2 -14   8 8.09856 1.60256   1
  -1 -14   8 0.68999 0.79294   2
   1 -14  -8 1.57726 0.90135   2
   0 -14  -8 8.32409 1.34101   2
   0 -14   8 9.64680 1.58357   2
   1 -14   8 -0.3906 0.83135   2
  -1  14  -8 0.14706 1.23569   3
   2 -14   8 1.52772 1.21556   2
  -2 -14  -8 0.99893 1.12374   1
  -2  14  -8 -1.2775 1.27876   3
   3 -14   8 -0.2800 1.37172   2
  -3 -14  -8 -0.0726 1.36206   1
  -3 -14  -8 0.16050 1.61627   4
  -3  14  -8 -1.2163 1.85873   3
  -3 -15   8 1.91696 1.79085   4
   3 -15  -8 -0.5102 1.24329   2
  -3 -15   8 -0.4701 1.21251   1
   3  15  -8 1.76381 1.24009   1
   2 -15  -8 -0.0202 0.98280   2
  -2 -15   8 -0.8044 0.84931   2
   1 -15  -8 1.78943 1.03142   2
  -1 -15   8 3.45477 1.20225   2
   0 -15   8 -0.2736 0.79414   2
   0 -15  -8 -1.0743 0.59348   2
   0  15  -8 -1.0368 1.05796   3
   1 -15   8 0.00235 0.92237   2
  -1  15  -8 0.26748 1.48556   3
   2 -15   8 0.92706 1.19400   2
  -2  15  -8 0.43360 1.52960   3
  -3 -15  -8 0.67730 1.58452   1
   3 -15   8 -0.2034 1.31162   2
  -3 -15  -8 -0.2004 1.64819   4
  -3  15  -8 0.08558 2.16324   3
   2 -16  -8 3.45753 1.39828   2
  -2 -16   8 4.04688 1.51131   2
   1 -16  -8 8.54930 1.65247   2
  -1 -16   8 12.3347 2.00313   2
   0 -16  -8 -0.7185 0.76352   2
   0 -16   8 -0.6563 0.89744   2
   0  16  -8 0.97242 1.62682   3
   1 -16   8 16.6587 2.45522   2
  -1  16  -8 21.4380 3.22429   3
   2 -16   8 0.53391 1.30424   2
  -2  16  -8 1.79721 1.83656   3
   2 -17  -8 12.7959 2.32542   2
   1 -17  -8 2.79793 1.31458   2
  -1 -17   8 0.93204 1.13466   2
   0 -17   8 35.1978 3.13154   2
   0  17  -8 43.0986 4.65262   3
   1 -17   8 -0.4570 1.13946   2
  -1  17  -8 1.23130 1.81493   3
   2 -17   8 -0.6952 1.28092   2
  -2  17  -8 1.27573 1.94636   3
   1 -18  -8 11.1980 2.16821   2
  -1 -18   8 10.5079 2.05732   2
   0 -18   8 -0.3697 1.03246   2
   0  18  -8 -0.1612 2.05825   3
   1 -18   8 -1.2238 1.05185   2
  -1  18  -8 0.85272 1.96865   3
   5   0  -9 6.85626 1.75386   1
  -5   0   9 4.10985 1.68201   1
  -4   0   9 -0.6875 1.00148   2
   4   0  -9 2.26403 1.21652   1
  -4   0   9 2.65492 1.25538   1
  -3   0   9 -0.1905 0.70468   2
   3   0  -9 0.68597 0.76461   1
  -3   0   9 0.11150 0.68922   1
  -3   0   9 0.24022 0.42755   4
  -2   0   9 -0.1806 0.28203   4
  -2   0   9 0.35139 0.51490   2
   2   0  -9 -0.4784 0.38650   1
  -1   0   9 -0.3375 0.27195   4
   1   0  -9 -0.4193 0.35841   1
  -1   0   9 -0.1937 0.33859   2
   0   0   9 -0.1650 0.20643   2
   0   0  -9 -0.2765 0.08292   1
   0   0  -9 1.14853 0.29461   3
   0   0   9 0.01583 0.23646   4
  -1   0  -9 0.07364 0.47670   3
   1   0   9 1.19615 0.31533   2
  -1   0  -9 0.21245 0.38631   1
   2   0   9 24.4941 1.18675   2
  -3   0  -9 2.21394 1.18907   1
  -3   0  -9 -0.2059 1.45822   3
  -4   0  -9 -0.8372 1.12566   1
  -4   0  -9 4.89535 1.74276   3
  -5  -1   9 1.44651 1.55356   1
   5   1  -9 4.73683 1.66843   1
   4  -1  -9 66.9202 3.68292   1
  -4  -1   9 70.4434 3.70155   2
  -4  -1   9 61.9229 2.35975   4
  -4  -1   9 74.4842 3.86747   1
  -4   1   9 72.2845 3.61298   1
   4   1  -9 69.1140 3.99088   1
  -3  -1   9 10.5032 1.02358   4
  -3  -1   9 8.96881 1.38117   2
   3  -1  -9 11.5094 1.49126   1
  -3  -1   9 8.93688 1.34481   1
  -3   1   9 10.4410 1.48711   2
  -3   1   9 12.7091 1.34832   1
  -3   1   9 10.9543 0.99831   4
   3   1  -9 10.1930 1.52881   1
  -2  -1   9 6.69672 0.98579   2
   2  -1  -9 5.73141 0.89327   1
  -2  -1   9 5.72865 0.71049   4
  -2  -1   9 5.56718 0.87708   1
  -2   1   9 6.69069 0.75269   4
   2   1  -9 7.61090 1.04570   1
  -2   1   9 5.78895 0.96143   2
   1  -1  -9 755.986 19.9548   1
  -1  -1   9 805.306 20.9530   4
  -1   1   9 790.572 19.3692   2
  -1   1   9 801.700 20.9153   4
   1   1  -9 763.505 20.0358   1
   0  -1  -9 81.1638 2.72709   3
   0  -1  -9 80.4952 2.78960   1
   0  -1   9 81.4110 2.61965   2
   0  -1   9 88.6657 3.09758   4
   0   1   9 84.8331 2.60237   2
   0   1   9 84.4091 3.04761   4
   0   1  -9 84.7635 2.83345   3
   1  -1   9 23.5169 1.00451   2
  -1  -1  -9 22.0007 1.29133   1
  -1  -1  -9 20.2215 1.49113   3
  -1   1  -9 20.6161 1.49096   3
  -1   1  -9 21.0910 1.20632   1
   1   1   9 23.9816 0.84988   2
  -2  -1  -9 87.0221 3.45402   1
   2  -1   9 87.4988 2.62719   2
  -2  -1  -9 91.7619 4.07081   3
  -2   1  -9 79.7118 4.30406   3
  -2   1  -9 75.5773 3.38645   4
  -2   1  -9 87.7519 3.33730   1
  -3  -1  -9 109.409 4.67621   1
  -3  -1  -9 116.941 5.41607   3
  -3   1  -9 107.587 4.47081   1
  -3   1  -9 109.989 5.56842   3
  -4  -1  -9 5.44226 1.54192   1
  -4   1  -9 4.60560 1.46344   1
  -4   1  -9 8.77105 2.16047   3
  -5  -1  -9 1.02717 1.60794   1
  -5  -2   9 1.58507 1.60761   1
   5   2  -9 3.34140 1.51912   1
  -4  -2   9 0.81084 1.18505   2
  -4  -2   9 0.37542 0.65535   4
  -4  -2   9 4.25282 1.45003   1
   4  -2  -9 2.07318 1.11433   1
   4   2  -9 2.63643 1.34597   1
   3  -2  -9 1.90174 0.87212   1
  -3  -2   9 0.51758 0.49710   4
  -3  -2   9 0.37259 0.71169   2
  -3  -2   9 1.16712 0.89612   1
   3   2  -9 1.91862 0.97266   1
  -3   2   9 0.87973 0.86315   2
  -3   2   9 1.38960 0.45712   4
  -2  -2   9 17.4697 1.34470   1
   2  -2  -9 15.7682 1.20850   1
  -2  -2   9 18.1136 1.39851   2
  -2   2   9 17.9548 1.17338   4
   2   2  -9 17.1200 1.39533   1
  -2   2   9 13.7181 1.35809   2
  -1  -2   9 -0.0727 0.12974   2
   1  -2  -9 0.48797 0.46646   1
  -1  -2   9 0.04017 0.32371   4
  -1   2   9 0.04270 0.33738   2
  -1   2   9 0.13057 0.32814   4
   1   2  -9 0.31007 0.31023   1
   0  -2   9 46.0337 1.73499   2
   0  -2  -9 45.0782 1.81657   1
   0  -2   9 42.7621 1.96051   4
   0   2   9 42.8068 2.00022   4
   0   2  -9 45.6136 1.83903   3
   0   2   9 45.0776 1.67144   2
   1  -2   9 85.1042 2.50765   2
  -1  -2  -9 71.8922 3.12114   3
  -1   2  -9 79.6678 2.69654   1
  -1   2  -9 79.8889 3.22797   3
   2  -2   9 3.45511 0.60631   2
  -2  -2  -9 4.65337 0.88519   1
  -2  -2  -9 3.23939 1.10013   3
  -2   2  -9 2.64193 0.72823   1
  -2   2  -9 3.20176 0.74586   4
  -2   2  -9 -0.6700 0.98304   3
  -3  -2  -9 123.232 4.88758   1
  -3   2  -9 119.475 4.60156   1
  -3   2  -9 112.793 5.81561   3
  -4  -2  -9 7.04851 1.77700   1
  -4   2  -9 6.31398 2.04438   3
  -4   2  -9 3.72020 1.35737   1
  -5  -2  -9 -1.5025 1.46477   1
  -5  -3   9 0.84752 1.51701   1
   5   3  -9 2.21508 1.37986   1
   4  -3  -9 64.9484 3.27539   1
  -4  -3   9 62.9240 2.68545   4
  -4  -3   9 54.5212 3.31650   2
  -4  -3   9 62.6086 3.61335   1
   4   3  -9 65.4548 3.87205   1
   3  -3  -9 29.7653 1.92273   1
  -3  -3   9 32.3020 2.23451   1
  -3  -3   9 28.1656 1.68735   4
  -3  -3   9 29.9478 2.08965   2
  -3   3   9 30.0816 1.50536   4
   3   3  -9 23.9868 2.04180   1
  -2  -3   9 32.4371 1.86604   1
  -2  -3   9 38.9162 2.01621   2
  -2  -3   9 30.6210 1.73091   4
   2  -3  -9 39.5982 1.83146   1
   2   3  -9 28.1917 1.85332   1
  -2   3   9 37.7688 2.08013   2
  -2   3   9 36.9454 1.75663   4
   1  -3  -9 2721.02 66.3567   1
  -1  -3   9 2696.07 63.5640   2
  -1  -3   9 2698.21 69.5678   4
   1   3  -9 2635.39 66.5204   1
  -1   3   9 2654.94 63.5876   2
  -1   3   9 2715.39 69.5821   4
   0  -3   9 5.87798 0.78941   4
   0  -3  -9 5.49715 0.69314   1
   0  -3   9 7.38825 0.70261   2
   0   3   9 5.12851 0.59492   2
   0   3  -9 5.76504 0.68526   3
   0   3   9 4.95164 0.71532   4
  -1  -3  -9 11.0422 0.99792   1
   1  -3   9 12.4179 0.88389   2
  -1   3  -9 10.6934 1.15156   3
   2  -3   9 3.08887 0.63201   2
  -2  -3  -9 3.76763 0.87520   1
  -2   3  -9 2.92582 0.65693   1
   3  -3   9 15.7933 1.42217   2
  -3  -3  -9 17.4061 1.90647   1
  -3   3  -9 14.2192 2.31200   3
  -3   3  -9 17.7768 1.64974   1
  -4  -3  -9 4.89122 1.68405   1
  -4   3  -9 7.59261 2.10711   3
  -5  -3  -9 0.67099 0.94843   4
  -5  -3  -9 -0.4119 1.47630   1
  -5   3  -9 2.75294 2.09196   3
  -5  -4   9 7.95511 2.01610   1
   5   4  -9 6.42025 1.86077   1
  -4  -4   9 2.51659 0.76517   4
  -4  -4   9 2.99629 1.36669   1
  -4  -4   9 0.61575 1.00162   2
   4   4  -9 4.04099 1.41176   1
  -3  -4   9 24.9176 1.92497   2
  -3  -4   9 22.3240 1.95441   1
  -3  -4   9 22.9592 1.60677   4
   3  -4  -9 21.7020 1.59515   1
   3   4  -9 20.3517 2.01792   1
  -3   4   9 19.4480 1.30810   4
   2  -4  -9 8.21002 0.96852   1
  -2  -4   9 9.91733 1.17925   2
  -1  -4   9 31.7780 1.73497   4
  -1  -4   9 31.4434 1.66242   2
   1  -4  -9 33.4060 1.59749   1
   1   4  -9 31.9824 1.66126   1
  -1   4   9 34.2174 1.78614   4
   0  -4   9 743.019 18.2704   2
   0  -4  -9 738.135 19.0004   1
   0  -4   9 745.258 20.2056   4
   0   4  -9 741.864 20.8836   3
   0   4   9 752.850 20.2976   4
  -1  -4  -9 1.92951 0.25120   2
   1  -4   9 1.93020 0.52709   2
  -1  -4  -9 3.60096 0.71210   1
  -1   4  -9 2.19778 0.65984   3
   1   4   9 2.37296 0.62722   4
   2  -4   9 6.30557 0.89142   2
  -3  -4  -9 11.1537 1.63452   1
   3  -4   9 11.4125 1.31630   2
  -3   4  -9 12.0178 2.08035   3
  -3   4  -9 12.4430 1.45767   1
  -4  -4  -9 -0.1723 1.33071   1
  -4   4  -9 -1.2442 1.53190   3
  -5  -4  -9 1.42231 1.69553   1
  -5  -4  -9 0.81867 1.08888   4
  -5   4  -9 0.82064 2.25190   3
  -5  -5   9 1.63714 1.62116   1
  -5  -5   9 0.29824 0.77490   4
   5   5  -9 0.52857 1.43528   1
  -4  -5   9 7.17197 1.46709   2
  -4  -5   9 5.59853 1.03256   4
  -4  -5   9 6.19346 1.72326   1
   4   5  -9 5.85887 1.63683   1
  -3  -5   9 0.97744 0.74239   1
  -3  -5   9 0.20974 0.46306   4
   3  -5  -9 1.09853 0.62525   1
  -3  -5   9 0.78699 0.76678   2
   3   5  -9 0.84952 0.84758   1
  -3   5   9 0.07263 0.42628   4
  -2  -5   9 13.9451 1.30725   2
  -2  -5   9 13.3421 1.23347   4
   2  -5  -9 14.6435 1.22348   1
  -2  -5   9 13.7509 1.31978   1
   2   5  -9 12.2474 1.31686   1
  -1  -5   9 0.48857 0.36346   4
   1  -5  -9 1.17916 0.44503   1
  -1  -5   9 0.77107 0.42411   2
  -1   5   9 0.47062 0.38459   4
   1   5  -9 0.97291 0.45627   1
   0  -5   9 333.471 8.70987   2
   0  -5  -9 322.738 8.90395   1
   0  -5   9 341.905 9.74501   4
   0   5  -9 315.342 9.83664   3
   0   5   9 319.877 9.74136   4
   0   5  -9 330.433 8.86632   1
  -1  -5  -9 24.1455 0.89555   2
   1  -5   9 22.9432 1.35918   2
  -1  -5  -9 22.7842 1.49299   1
  -1   5  -9 24.4098 1.72699   3
   1   5   9 23.4740 1.66959   4
  -3  -5  -9 12.3649 1.85333   1
   3  -5   9 11.4090 1.37290   2
  -3   5  -9 12.0160 1.94992   3
  -4  -5  -9 -0.2511 1.18749   1
  -4   5  -9 -1.9583 1.54902   3
  -5  -5  -9 -1.1199 1.05837   4
  -5  -5  -9 1.84447 1.90488   1
  -5   5  -9 0.74811 2.25081   3
  -5  -6   9 0.70292 0.88755   4
  -4  -6   9 8.78821 1.76394   1
  -4  -6   9 12.0225 1.75107   2
  -4  -6   9 7.84194 1.30550   4
   4   6  -9 6.11181 1.71506   1
  -3  -6   9 5.14133 1.25488   1
  -3  -6   9 4.40527 1.09076   2
  -3  -6   9 3.34656 0.82054   4
   3   6  -9 3.06797 1.13078   1
  -2  -6   9 77.1338 3.25229   2
   2  -6  -9 80.7938 2.95547   1
  -2  -6   9 78.7466 3.37340   1
  -2  -6   9 76.5174 3.35417   4
   2   6  -9 83.4177 3.54166   1
  -1  -6   9 41.3403 2.20107   4
   1  -6  -9 42.4480 1.75520   1
  -1  -6   9 38.6290 1.97302   2
  -1   6   9 42.7942 1.70891   3
  -1   6   9 41.3367 2.18201   4
   1   6  -9 38.8254 1.95097   1
   0  -6   9 222.414 6.42750   2
   0  -6   9 229.337 7.23265   4
   0  -6  -9 226.822 6.51758   1
   0   6   9 228.117 7.30525   4
   0   6  -9 227.056 6.42478   1
  -1  -6  -9 28.0727 1.72929   1
  -1  -6  -9 30.9963 1.15618   2
   1  -6   9 28.2256 1.60703   2
   1   6   9 26.8270 1.91217   4
  -1   6  -9 27.0463 1.90877   3
  -2  -6  -9 23.1777 1.89931   1
   2  -6   9 23.8068 1.67239   2
  -2   6  -9 22.6701 1.33031   1
  -2   6  -9 22.1929 2.16504   3
  -3  -6  -9 43.9831 2.98330   1
   3  -6   9 43.1985 2.49851   2
  -3   6  -9 48.0353 3.50070   3
  -4  -6  -9 0.90617 1.42535   1
  -4   6  -9 1.34362 1.88033   3
  -5  -6  -9 -0.6915 1.18308   4
  -5   6  -9 -1.9037 1.98276   3
  -5  -7   9 0.03097 0.96409   4
   5  -7  -9 0.24074 1.49579   2
  -4  -7   9 9.82908 1.48229   4
  -4  -7   9 8.61888 1.89641   1
   4   7  -9 9.74822 1.99140   1
  -3  -7   9 13.6129 1.61464   4
  -3  -7   9 21.0566 2.07502   1
  -3  -7   9 18.7716 1.79274   2
   3   7  -9 14.9964 2.01460   1
  -2  -7   9 19.5998 1.71919   4
  -2  -7   9 21.6199 1.69381   2
  -2  -7   9 18.1467 1.64239   1
   2  -7  -9 21.6609 1.44152   1
  -2   7   9 20.6778 1.61832   4
   2   7  -9 20.4929 1.77649   1
   1  -7  -9 144.041 4.24930   1
  -1  -7   9 142.634 4.68937   2
  -1  -7   9 139.521 5.11668   4
   1   7  -9 139.349 4.67735   1
  -1   7   9 137.574 5.10163   4
   0  -7  -9 5.33021 0.73068   2
   0  -7  -9 5.82848 0.81978   1
   0  -7   9 3.50257 0.74532   4
   0  -7   9 5.27310 0.83697   2
   0   7   9 4.73914 0.86107   4
   0   7  -9 6.23751 0.80793   1
  -1  -7  -9 123.438 4.39515   1
   1  -7   9 125.099 4.11623   2
  -1  -7  -9 123.470 3.49360   2
  -1   7  -9 121.419 3.67682   1
   1   7   9 118.545 4.77739   4
   2  -7   9 2.10624 0.84633   2
  -2  -7  -9 1.22180 0.87202   1
  -2   7  -9 1.70121 0.96253   3
   3  -7   9 11.5845 1.51775   2
  -3  -7  -9 13.7724 2.04588   1
  -3   7  -9 13.7735 2.25216   3
  -4  -7  -9 9.63217 2.20513   1
  -4  -7  -9 8.56978 1.80922   4
  -4   7  -9 12.0668 2.83855   3
  -4  -8   9 -0.8734 1.20066   1
  -4  -8   9 -1.0932 0.92791   4
   4   8  -9 0.44154 1.22057   1
  -3  -8   9 36.3123 2.74384   1
  -3  -8   9 37.7188 2.55740   2
  -3  -8   9 29.8233 2.50854   4
   3   8  -9 38.4388 2.87656   1
  -2  -8   9 321.453 9.73173   1
  -2  -8   9 319.635 9.36837   2
  -2  -8   9 321.687 10.1747   4
  -2   8   9 323.353 9.94235   4
   2   8  -9 321.659 9.86943   1
  -1  -8   9 0.67018 0.60655   4
  -1  -8   9 0.71597 0.58347   2
   1  -8  -9 -0.0182 0.59093   2
   1  -8  -9 0.08226 0.36722   1
  -1   8   9 0.14899 0.51721   4
   1   8  -9 0.07909 0.47317   1
  -1   8   9 0.86717 0.43993   3
   0  -8  -9 81.0324 2.98649   1
   0  -8   9 78.7557 3.55804   4
   0  -8  -9 81.1498 2.90788   2
   0   8   9 77.9919 3.60813   4
   0   8  -9 76.5212 2.82835   1
  -1  -8  -9 37.0035 1.58351   2
  -1  -8  -9 40.8196 2.20632   1
   1  -8   9 41.6302 2.15296   2
  -1   8  -9 39.6446 1.61196   1
   2  -8   9 6.24109 1.14881   2
  -2  -8  -9 7.68737 1.37149   1
  -2   8  -9 7.49226 1.50712   3
  -3  -8  -9 0.62883 1.19786   1
   3  -8   9 0.19342 1.00153   2
  -3   8  -9 2.33646 1.39243   3
  -4  -8  -9 -0.1925 1.52043   1
  -4  -8  -9 0.80087 1.47066   4
  -4   8  -9 -0.1418 1.77143   3
  -4  -9   9 -2.3428 0.98913   4
  -4  -9   9 -0.2923 1.20890   1
   4  -9  -9 0.82383 1.29906   2
   4   9  -9 0.63578 1.30635   1
  -3  -9   9 44.4734 2.88895   2
  -3  -9   9 51.8400 3.27477   1
   3  -9  -9 52.4374 3.25670   2
  -3  -9   9 43.4847 3.11431   4
   3   9  -9 47.3666 3.27269   1
  -2  -9   9 11.9048 1.56340   2
   2  -9  -9 11.8969 1.65478   2
  -2  -9   9 7.73262 1.51282   4
  -2  -9   9 10.2837 1.65951   1
   2   9  -9 6.99109 1.49299   1
   1  -9  -9 9.20374 0.93791   1
  -1  -9   9 12.3414 1.48113   2
  -1  -9   9 7.74435 1.36844   4
   1  -9  -9 9.16381 1.25570   2
  -1   9   9 7.45446 1.19768   4
   1   9  -9 8.53287 1.19598   1
   0  -9  -9 202.020 7.14098   4
   0  -9   9 201.749 7.04076   4
   0  -9  -9 189.296 5.84355   2
   0  -9  -9 196.411 6.05419   1
   0   9  -9 196.487 5.86114   1
   0   9   9 201.385 7.09103   4
  -1  -9  -9 21.9358 1.75133   1
  -1  -9  -9 19.8707 1.19427   2
   1  -9   9 20.3805 1.64772   2
  -1   9  -9 20.1980 1.90187   3
  -2  -9  -9 -0.3227 0.74112   1
   2  -9   9 0.31887 0.82717   2
  -2   9  -9 -0.1215 0.84862   3
  -3  -9  -9 -0.9566 1.00926   1
   3  -9   9 -0.2460 1.03520   2
  -3  -9  -9 -0.6410 1.00193   4
  -3   9  -9 0.17311 1.23211   3
  -4  -9  -9 3.87070 1.64835   4
  -4  -9  -9 2.78342 1.95650   1
  -4   9  -9 6.11869 2.39389   3
  -4 -10   9 0.28128 1.24754   4
   4 -10  -9 2.88843 1.41883   2
  -4 -10   9 1.25440 1.32322   1
   4  10  -9 4.56286 1.65007   1
  -3 -10   9 2.11873 1.02516   2
  -3 -10   9 0.23916 1.05548   1
  -3 -10   9 2.37564 1.13507   4
   3 -10  -9 1.51718 1.10385   2
   3  10  -9 0.69131 1.09339   1
   2 -10  -9 20.9764 1.95389   2
  -2 -10   9 21.4797 2.38159   4
  -2 -10   9 19.7392 1.95076   1
  -2 -10   9 18.3037 1.88498   2
   2  10  -9 19.6158 1.93160   1
   1 -10  -9 0.23403 0.64706   2
  -1 -10   9 2.65383 0.94909   4
  -1 -10   9 2.33312 0.90325   2
   1  10  -9 1.45295 0.74184   1
   0 -10   9 79.5858 3.36196   2
   0 -10  -9 70.1729 3.01134   1
   0 -10  -9 71.9515 3.03430   2
   0  10  -9 77.0904 2.90217   1
  -1 -10  -9 45.9618 3.07438   4
  -1 -10  -9 45.3684 2.54893   1
   1 -10   9 37.7479 2.47817   2
  -1  10  -9 45.2054 2.94830   3
  -2 -10  -9 10.5199 1.75908   4
  -2 -10  -9 11.0307 1.67841   1
   2 -10   9 9.61643 1.52862   2
  -2  10  -9 12.1922 2.01228   3
  -3 -10  -9 -1.0992 1.05507   4
   3 -10   9 -0.1995 1.09756   2
  -3 -10  -9 -0.0696 1.26498   1
  -3  10  -9 2.81415 1.62926   3
  -4 -10  -9 6.46434 1.87589   4
  -4 -10  -9 5.61510 2.08381   1
  -4  10  -9 7.62348 2.45157   3
  -4 -11   9 4.01090 1.66822   1
  -4 -11   9 0.78140 1.29234   4
   4 -11  -9 1.79675 1.46662   2
   4  11  -9 1.00689 1.37298   1
  -3 -11   9 5.27930 1.46795   2
  -3 -11   9 3.01083 1.38503   4
   3 -11  -9 4.78175 1.40346   2
  -3 -11   9 6.09710 1.57730   1
   3  11  -9 6.30476 1.54385   1
  -2 -11   9 -0.6303 0.66033   2
   2 -11  -9 0.86955 0.82969   2
  -2 -11   9 -1.3200 0.70713   4
  -2 -11   9 0.50502 0.80131   1
   2  11  -9 0.83350 0.80230   1
  -1 -11   9 99.2870 4.07260   2
  -1 -11   9 103.169 4.76649   4
   1 -11  -9 96.5446 4.00963   2
  -1  11   9 100.508 4.09421   3
   1  11  -9 100.917 3.92551   1
   0 -11  -9 15.1735 1.60593   2
   0 -11  -9 15.4485 1.39766   1
   0 -11   9 16.0703 1.66264   2
  -1 -11  -9 10.6988 1.55052   1
   1 -11   9 9.22620 1.46198   2
  -1 -11  -9 10.4978 1.92274   4
  -1  11  -9 10.8717 1.85596   3
  -2 -11  -9 6.89698 1.61572   1
   2 -11   9 8.04876 1.58237   2
  -2 -11  -9 5.41889 1.53498   4
  -2  11  -9 6.51716 1.68619   3
   3 -11   9 -0.2712 1.19463   2
  -3 -11  -9 -0.6902 1.21057   4
  -3 -11  -9 0.49467 1.44731   1
  -3  11  -9 4.18186 1.90560   3
  -4 -11  -9 -0.3470 1.65387   1
   4 -11   9 0.66356 1.53304   2
  -4 -11  -9 1.17133 1.60581   4
  -4  11  -9 0.84083 2.12931   3
   4 -12  -9 11.1900 2.24099   2
  -4 -12   9 14.5724 2.33368   4
   3 -12  -9 0.21523 1.02389   2
  -3 -12   9 -0.9687 1.10303   4
  -3 -12   9 0.42255 0.94232   2
  -3 -12   9 -0.6049 0.88782   1
   3  12  -9 0.20082 1.07440   1
  -2 -12   9 -0.2055 0.79234   1
  -2 -12   9 -0.6292 0.82118   4
  -2 -12   9 0.03287 0.71169   2
   2 -12  -9 -0.1508 0.78069   2
   2  12  -9 0.41681 0.72518   1
  -1 -12   9 15.2611 1.83176   2
  -1 -12   9 11.4736 1.76459   4
   1 -12  -9 11.7694 1.58984   2
   1  12  -9 12.4523 1.33941   1
  -1  12   9 12.0963 1.46734   3
   0 -12   9 0.24679 0.74564   2
   0 -12  -9 0.44117 0.58183   2
   1 -12   9 1.55865 1.00587   2
  -1 -12  -9 0.28002 0.78775   1
  -1  12  -9 1.46780 1.11892   3
   2 -12   9 53.0933 3.35908   2
  -2 -12  -9 54.3366 3.46900   1
  -2 -12  -9 50.7236 3.83103   4
  -2  12  -9 59.1691 4.17029   3
  -3 -12  -9 12.3829 2.27611   4
  -3 -12  -9 11.8359 2.23471   1
   3 -12   9 10.5634 1.98758   2
  -3  12  -9 9.85025 2.47158   3
  -4 -12  -9 0.01170 1.57187   4
   4 -12   9 -1.1919 1.42564   2
  -4  12  -9 1.71381 2.26264   3
   3 -13  -9 43.6651 3.29711   2
  -3 -13   9 49.1328 3.85615   4
  -3 -13   9 39.8670 3.21519   1
   3  13  -9 43.1170 3.42661   1
   2 -13  -9 18.4925 2.29957   2
  -2 -13   9 14.9878 2.33929   4
  -2 -13   9 18.6027 2.23296   2
  -2 -13   9 17.1567 2.07493   1
   2  13  -9 18.5029 1.98083   1
  -1 -13   9 11.2506 1.67761   2
   1 -13  -9 7.45948 1.34149   2
   0 -13   9 32.4798 2.39548   2
   0 -13  -9 32.0952 2.14647   2
   1 -13   9 12.9583 1.77014   2
  -1 -13  -9 15.1593 2.00209   1
  -1  13  -9 15.5359 2.25075   3
   2 -13   9 1.43568 1.21219   2
  -2 -13  -9 -0.3881 1.24267   4
  -2 -13  -9 0.04962 1.13053   1
  -2  13  -9 1.23505 1.51665   3
  -3 -13  -9 1.61806 1.67497   4
   3 -13   9 2.60042 1.53579   2
  -3 -13  -9 4.55878 1.76641   1
  -3  13  -9 4.70475 2.32100   3
  -3 -14   9 0.67516 1.19770   1
   3 -14  -9 0.27558 1.28099   2
  -3 -14   9 -0.2938 1.40345   4
   3  14  -9 3.44876 1.38953   1
   2 -14  -9 5.99403 1.55531   2
  -2 -14   9 9.53827 1.80551   1
  -2 -14   9 8.74003 1.69441   2
  -2 -14   9 8.40414 1.93817   4
   1 -14  -9 0.67979 0.82186   2
  -1 -14   9 1.40486 0.91894   2
   0 -14  -9 1.55960 0.80470   2
   0 -14   9 1.80213 0.99191   2
   0  14  -9 2.76005 1.37085   3
   1 -14   9 0.66495 0.98667   2
  -1  14  -9 -1.2623 1.03483   3
  -2 -14  -9 -0.5089 1.04247   1
   2 -14   9 0.70116 1.16546   2
  -2  14  -9 -0.9643 1.42756   3
  -3 -14  -9 0.35815 1.44754   1
   3 -14   9 0.20073 1.32526   2
  -3 -14  -9 0.69071 1.60144   4
  -3  14  -9 2.55512 2.20172   3
  -3 -15   9 2.48461 1.86520   4
  -3 -15   9 2.72092 1.70860   1
   3 -15  -9 -0.9498 1.33880   2
   3  15  -9 3.07120 1.48442   1
  -2 -15   9 5.30566 1.58587   2
   2 -15  -9 5.38827 1.50140   2
   1 -15  -9 30.3050 2.51967   2
  -1 -15   9 27.5031 2.50350   2
   0 -15  -9 0.99834 0.90014   2
   0 -15   9 1.07479 0.97096   2
   0  15  -9 0.72713 1.35235   3
   1 -15   9 0.50895 0.96654   2
  -1  15  -9 0.82117 1.46515   3
   2 -15   9 0.09178 1.13282   2
  -2  15  -9 -0.8254 1.44135   3
   3 -15   9 -1.0780 1.31603   2
  -3 -15  -9 -0.5152 1.33515   1
  -3 -15  -9 -0.1573 1.70830   4
  -3  15  -9 -2.6274 1.98485   3
  -2 -16   9 5.63483 1.65638   2
   2 -16  -9 6.32955 1.70023   2
   1 -16  -9 17.0399 2.28592   2
  -1 -16   9 17.1692 2.34802   2
   0 -16   9 13.7569 2.10553   2
   0  16  -9 23.2315 3.51490   3
   1 -16   9 3.71485 1.41995   2
  -1  16  -9 4.57635 2.00703   3
   2 -16   9 -2.0618 0.99886   2
  -2  16  -9 -0.8266 1.72601   3
   2 -17  -9 -2.0161 1.02379   2
  -2 -17   9 0.36880 1.16237   2
   1 -17  -9 -0.2559 0.93989   2
  -1 -17   9 -0.5524 0.96446   2
   0 -17   9 11.6629 2.09584   2
   0  17  -9 13.5191 2.97037   3
   1 -17   9 12.8940 2.30596   2
  -1  17  -9 19.5247 3.37426   3
  -2  17  -9 14.0698 3.07819   3
  -1 -18   9 10.2785 2.06211   2
   1 -18  -9 6.56502 1.78326   2
   0 -18   9 2.90858 1.46377   2
   0  18  -9 2.28469 2.31259   3
  -1  18  -9 0.78142 2.24900   3
   5   0 -10 39.2653 3.18531   1
  -4   0  10 10.7697 1.79729   2
   4   0 -10 9.07673 1.74532   1
  -4   0  10 11.7508 1.79815   1
  -3   0  10 87.1859 3.12299   4
  -3   0  10 87.2385 3.84696   2
   3   0 -10 84.1539 3.69924   1
  -2   0  10 171.887 5.54647   2
  -2   0  10 171.779 5.34495   4
   2   0 -10 173.458 5.50000   1
  -1   0  10 873.093 23.2090   4
  -1   0  10 869.442 21.4108   2
   1   0 -10 865.504 22.2169   1
   0   0  10 26.6007 1.48749   4
   0   0 -10 24.2417 1.17967   3
   0   0  10 24.5709 1.19774   2
  -1   0 -10 1824.16 50.2950   3
  -1   0 -10 1806.29 45.7396   1
   1   0  10 1878.72 43.1347   2
  -2   0 -10 2.65503 0.89023   1
  -2   0 -10 4.38488 1.28401   3
  -3   0 -10 3.63441 1.44674   3
  -3   0 -10 2.65124 1.16273   1
  -4   0 -10 12.0607 2.38123   3
  -4   0 -10 9.20689 1.79320   1
  -5  -1  10 2.56646 1.65008   1
   5   1 -10 5.18574 1.63000   1
  -4  -1  10 66.5198 3.71389   2
  -4  -1  10 66.1959 3.63193   1
  -4  -1  10 65.6079 2.51698   4
   4  -1 -10 71.7270 3.73913   1
  -4   1  10 67.8822 3.71691   2
   4   1 -10 64.8049 3.78821   1
   3  -1 -10 71.2547 3.29159   1
  -3  -1  10 76.1152 2.88909   4
  -3  -1  10 73.3723 3.33685   1
  -3  -1  10 76.7456 3.52137   2
  -3   1  10 75.5665 2.80106   4
  -3   1  10 73.8538 3.49427   2
   3   1 -10 74.8139 3.51292   1
  -2  -1  10 -0.0039 0.19954   4
   2  -1 -10 0.65905 0.51590   1
  -2  -1  10 1.35283 0.62486   2
   2   1 -10 0.84456 0.59293   1
  -2   1  10 1.13646 0.63446   2
  -2   1  10 0.71509 0.41555   4
   1  -1 -10 169.162 5.16800   1
  -1  -1  10 178.564 5.45970   4
  -1  -1  10 172.907 5.15808   2
   1   1 -10 170.477 5.21432   1
  -1   1  10 171.455 5.17683   2
  -1   1  10 177.616 5.43669   4
   0  -1 -10 13.2368 0.97863   1
   0  -1  10 14.9349 1.12283   4
   0  -1 -10 13.8042 0.85472   3
   0  -1  10 13.6603 0.88682   2
   0   1  10 13.0525 0.85596   2
   0   1  10 15.7456 1.13334   4
   0   1 -10 14.6259 1.08071   1
   0   1 -10 13.9850 0.89519   3
  -1  -1 -10 -0.6213 0.59442   3
  -1  -1 -10 1.33643 0.49462   1
   1  -1  10 1.59625 0.40088   2
  -1   1 -10 0.09861 0.60749   3
   1   1  10 0.71636 0.27014   2
  -1   1 -10 0.54199 0.41008   1
  -2  -1 -10 2.18860 0.95266   3
   2  -1  10 0.68040 0.43732   2
  -2  -1 -10 0.91366 0.67919   1
  -2   1 -10 -1.5673 0.95606   3
  -2   1 -10 -0.4429 0.62014   1
  -3  -1 -10 2.89782 1.26996   1
  -3  -1 -10 6.13906 1.60118   3
  -3   1 -10 3.52466 1.24695   1
  -3   1 -10 1.53412 1.45006   3
  -4  -1 -10 1.90427 1.32852   1
  -4   1 -10 1.32705 1.31966   1
  -4   1 -10 4.11849 1.82437   3
  -5  -1 -10 1.51784 1.69122   1
  -5  -2  10 1.51384 1.60250   1
   5   2 -10 3.92317 1.57946   1
   4  -2 -10 2.47131 1.13823   1
  -4  -2  10 0.22944 1.19605   1
  -4  -2  10 0.41823 0.67812   4
  -4  -2  10 -0.6247 1.08195   2
   4   2 -10 3.39063 1.38545   1
   3  -2 -10 3.10455 0.98137   1
  -3  -2  10 2.28564 0.62822   4
  -3  -2  10 4.70012 1.16934   2
  -3  -2  10 4.17185 1.11986   1
   3   2 -10 2.81904 1.08790   1
  -3   2  10 3.10118 0.63270   4
  -3   2  10 3.98707 1.09022   2
  -2  -2  10 47.4319 2.30836   2
   2  -2 -10 46.5830 2.13331   1
  -2   2  10 42.7739 2.01731   4
   2   2 -10 47.4041 2.33245   1
  -2   2  10 46.2353 2.39298   2
   1  -2 -10 84.1056 2.97151   1
  -1  -2  10 83.7184 3.12406   4
   1   2 -10 78.1824 2.93505   1
  -1   2  10 84.6928 3.05869   2
  -1   2  10 84.8216 3.11335   4
   0  -2 -10 36.6526 1.67445   1
   0  -2  10 38.4285 1.90095   4
   0  -2  10 37.1890 1.59335   2
   0   2  10 38.0719 1.53307   2
   0   2 -10 35.0145 1.67493   1
   0   2  10 40.9938 1.95260   4
   0   2 -10 36.7637 1.65097   3
  -1  -2 -10 396.785 12.0692   3
   1  -2  10 419.154 10.2296   2
  -1   2 -10 403.474 12.1811   3
  -1   2 -10 413.649 10.8626   1
   2  -2  10 1.03800 0.45160   2
  -2  -2 -10 1.00149 0.67603   1
  -2  -2 -10 0.98587 0.88289   3
  -2   2 -10 0.17723 0.56931   1
  -2   2 -10 -0.9706 0.88796   3
  -3  -2 -10 8.97909 1.56251   1
  -3   2 -10 9.38538 1.48854   1
  -3   2 -10 7.44098 1.94203   3
  -4  -2 -10 2.26065 1.42443   1
  -4   2 -10 0.78858 1.15366   1
  -4   2 -10 1.17015 1.69529   3
  -5  -2 -10 0.25408 1.63745   1
  -5  -3  10 -0.6199 1.43055   1
   5   3 -10 1.12355 1.24705   1
  -4  -3  10 3.69613 0.89619   4
  -4  -3  10 3.60038 1.36965   1
   4  -3 -10 3.69863 1.08916   1
  -4  -3  10 1.17538 1.20230   2
   4   3 -10 6.12453 1.61390   1
  -3  -3  10 97.8031 3.69017   4
  -3  -3  10 102.558 4.21727   1
  -3  -3  10 103.033 4.15172   2
   3  -3 -10 100.183 3.86896   1
   3   3 -10 98.3902 4.34548   1
  -3   3  10 95.2782 3.44563   4
  -2  -3  10 8.76501 0.94986   4
   1  -3 -10 84.9964 2.98554   1
  -1  -3  10 80.2746 3.11588   4
  -1   3  10 80.5704 3.00583   2
  -1   3  10 81.5091 3.16099   4
   1   3 -10 80.2598 3.01767   1
   0  -3  10 4.51851 0.71741   4
   0  -3  10 5.68573 0.75733   2
   0  -3 -10 6.87689 0.82268   1
   0   3 -10 6.11745 0.71806   3
   0   3  10 4.65177 0.72443   4
   0   3  10 4.61884 0.60601   2
   0   3 -10 5.63371 0.80318   1
   1  -3  10 44.5732 1.75743   2
  -1  -3 -10 44.2639 2.05465   1
  -1   3 -10 44.6056 1.83803   1
  -1   3 -10 40.9999 2.25632   3
   1   3  10 38.7916 2.14011   4
   2  -3  10 0.28965 0.43066   2
  -2  -3 -10 0.62289 0.58251   1
  -2   3 -10 0.09406 0.33620   3
  -2   3 -10 -0.4619 0.39976   1
  -3  -3 -10 4.50687 1.22434   1
  -3   3 -10 2.00100 1.49873   3
  -3   3 -10 5.43028 1.13667   1
  -4  -3 -10 5.82865 1.70841   1
  -4   3 -10 4.30105 2.20483   3
  -5  -3 -10 0.21729 0.98317   4
  -5  -3 -10 1.14000 1.72695   1
  -5   3 -10 0.98978 2.09404   3
  -5  -4  10 4.63619 1.87616   1
  -5  -4  10 0.74180 0.62401   4
   5   4 -10 2.69233 1.42348   1
  -4  -4  10 4.66872 1.48335   1
  -4  -4  10 1.63657 1.20185   2
  -4  -4  10 3.48945 0.90277   4
   4   4 -10 6.50333 1.59224   1
  -3  -4  10 18.6085 1.52606   4
   3  -4 -10 20.6560 1.59777   1
  -3  -4  10 18.4288 1.83952   1
  -3  -4  10 17.2197 1.75790   2
  -3   4  10 19.6097 1.39317   4
   3   4 -10 18.3977 1.95857   1
  -1  -4  10 4.86992 0.73827   4
   1  -4 -10 6.62870 0.87236   1
  -1  -4  10 4.14704 0.75756   2
   1   4 -10 5.30982 0.78300   1
  -1   4  10 4.20101 0.75409   4
  -1   4  10 6.41705 0.91688   2
   0  -4  10 1016.47 24.6119   2
   0  -4  10 1018.88 27.1762   4
   0  -4 -10 995.422 25.6412   1
   0   4 -10 996.327 28.1165   3
   0   4  10 1032.29 27.3034   4
   0   4 -10 1022.77 25.6783   1
  -1  -4 -10 47.6476 2.18211   1
  -1  -4 -10 44.6614 1.32006   2
   1  -4  10 46.6784 1.90039   2
  -1   4 -10 45.2485 1.84584   1
  -1   4 -10 41.6816 2.31694   3
   1   4  10 38.9849 2.24013   4
  -3  -4 -10 6.82334 1.38436   1
   3  -4  10 7.43294 1.11878   2
  -3   4 -10 8.44388 1.89406   3
  -3   4 -10 10.1917 1.38185   1
  -4  -4 -10 1.93722 1.41275   1
  -4   4 -10 -0.9475 1.68822   3
  -5  -4 -10 -0.3190 1.03815   4
  -5  -4 -10 1.24044 1.73738   1
  -5   4 -10 1.88440 2.29828   3
  -5  -5  10 13.1776 2.36859   1
  -5  -5  10 8.62356 1.17760   4
   5   5 -10 10.3831 2.19469   1
  -4  -5  10 0.86671 0.80383   4
  -4  -5  10 0.68037 1.07258   2
  -4  -5  10 -0.7820 1.01232   1
   4   5 -10 1.23124 1.15129   1
   3  -5 -10 17.4526 1.48557   1
  -3  -5  10 19.0902 1.62132   4
  -3  -5  10 17.1807 1.87231   2
  -3  -5  10 24.2614 2.01274   1
   3   5 -10 16.9881 1.88012   1
  -3   5  10 18.6847 1.44653   4
   2  -5 -10 0.87232 0.65097   1
  -2  -5  10 0.67576 0.56905   2
  -2  -5  10 0.39837 0.46250   4
  -2  -5  10 0.40292 0.49525   1
  -2   5  10 0.16912 0.21511   4
   2   5 -10 -0.2088 0.42761   1
   1  -5 -10 100.242 3.30690   1
  -1  -5  10 95.2319 3.72717   4
  -1  -5  10 96.2156 3.48649   2
  -1   5  10 98.8175 3.77493   4
   1   5 -10 96.5840 3.50847   1
   0  -5  10 231.321 6.45468   2
   0  -5 -10 231.314 6.59886   1
   0  -5  10 232.881 7.24415   4
   0   5 -10 224.616 7.27859   3
   0   5 -10 234.005 6.58200   1
   0   5  10 220.624 7.25103   4
  -1  -5 -10 104.839 3.73007   1
  -1  -5 -10 97.5334 2.71128   2
   1  -5  10 100.223 3.36456   2
  -1   5 -10 100.445 4.07835   3
  -1   5 -10 97.8328 3.21807   1
   1   5  10 101.156 3.99419   4
   3  -5  10 31.0877 2.01441   2
  -3  -5 -10 31.6045 2.56855   1
  -3   5 -10 33.2837 3.08347   3
  -4  -5 -10 1.50663 1.48322   1
  -4   5 -10 0.65039 1.79994   3
  -5  -5 -10 -1.2928 1.13584   4
  -5   5 -10 -0.1929 2.01325   3
  -5  -6  10 0.55235 0.94153   4
  -4  -6  10 4.12956 1.07733   4
  -4  -6  10 3.46785 1.21813   2
  -4  -6  10 4.34999 1.56860   1
   4   6 -10 2.64256 1.37360   1
  -3  -6  10 -0.5700 0.48482   4
  -3  -6  10 -0.1307 0.74806   1
  -3  -6  10 -0.0314 0.72836   2
   3   6 -10 0.47895 0.81952   1
  -3   6  10 -0.0392 0.46887   4
   2  -6 -10 8.62284 1.09127   1
  -2  -6  10 6.81885 1.02547   4
  -2  -6  10 9.93948 1.27795   2
  -2  -6  10 10.3402 1.36867   1
  -2   6  10 6.78508 0.97103   4
   2   6 -10 7.14102 1.24451   1
  -1  -6  10 197.527 6.06400   2
  -1  -6  10 201.555 6.65176   4
   1  -6 -10 206.914 5.85205   1
  -1   6  10 198.453 6.61356   4
   1   6 -10 198.410 6.17074   1
   0  -6 -10 1.41837 0.48010   1
   0  -6  10 1.43806 0.52721   2
   0  -6  10 1.29019 0.54917   4
   0   6 -10 1.12774 0.51474   1
   0   6 -10 1.27968 0.54863   3
   0   6  10 0.02394 0.41032   4
  -1  -6 -10 92.7763 2.60190   2
   1  -6  10 91.4243 3.23214   2
  -1  -6 -10 88.7667 3.49166   1
   1   6  10 86.4755 3.78711   4
  -1   6 -10 88.7403 3.85666   3
   2  -6  10 106.711 3.85138   2
  -2  -6 -10 105.706 4.38054   1
  -2   6 -10 111.749 3.63106   1
  -2   6 -10 111.184 4.94816   3
  -3  -6 -10 17.1524 2.21331   1
   3  -6  10 17.0741 1.74672   2
  -3   6 -10 18.8533 2.49557   3
  -4  -6 -10 11.8059 2.36031   1
  -4   6 -10 9.91086 2.60975   3
  -5  -6 -10 -0.0503 1.28798   4
  -5   6 -10 -1.4051 2.15436   3
  -5  -7  10 2.17896 1.11075   4
  -4  -7  10 1.65620 1.35868   1
  -4  -7  10 -1.1047 0.85252   4
  -4  -7  10 -1.7584 0.84143   2
   4   7 -10 0.93954 1.10471   1
  -3  -7  10 66.2731 3.55940   1
  -3  -7  10 67.6573 3.35868   2
  -3  -7  10 63.9665 3.37925   4
   3   7 -10 67.6508 3.70179   1
  -2  -7  10 41.1383 2.35246   2
  -2  -7  10 38.4235 2.31689   1
  -2  -7  10 37.7659 2.41470   4
   2  -7 -10 41.9450 2.05994   1
   2   7 -10 41.7299 2.45408   1
  -2   7  10 40.9397 2.34933   4
   1  -7 -10 101.807 3.29600   1
  -1  -7  10 97.0120 3.64938   2
  -1  -7  10 97.5539 4.04594   4
  -1   7  10 94.9826 3.96735   4
   1   7 -10 96.7587 3.63468   1
   0  -7  10 22.6968 1.47438   2
   0  -7 -10 24.0937 1.40477   1
   0  -7  10 24.7299 1.77759   4
   0  -7 -10 24.7055 1.35688   2
   0   7  10 24.7619 1.81451   4
   0   7 -10 21.3065 1.63501   3
   0   7 -10 23.6470 1.42244   1
   1  -7  10 0.44134 0.56036   2
  -1  -7 -10 0.27659 0.31698   2
  -1  -7 -10 0.56665 0.57638   1
  -1   7 -10 0.11506 0.45425   3
   1   7  10 -0.2862 0.53928   4
  -1   7 -10 -0.1669 0.27012   1
  -2  -7 -10 26.5538 2.12845   1
   2  -7  10 26.8052 1.90154   2
  -2   7 -10 27.8349 2.50023   3
  -3  -7 -10 1.36766 1.19452   1
   3  -7  10 -1.1539 0.81197   2
  -3   7 -10 1.21435 1.20997   3
  -4  -7 -10 9.90706 1.90844   4
  -4  -7 -10 11.2751 2.36885   1
  -4   7 -10 15.0381 3.04115   3
  -4  -8  10 3.32360 1.62814   1
  -4  -8  10 4.25521 1.34438   4
   4   8 -10 3.61159 1.49219   1
  -3  -8  10 10.6481 1.65239   2
  -3  -8  10 8.95348 1.53888   4
  -3  -8  10 13.5120 2.03313   1
   3   8 -10 14.4195 2.10934   1
  -2  -8  10 58.6850 3.25624   4
  -2  -8  10 59.7573 3.05719   1
  -2  -8  10 63.7095 3.08156   2
   2   8 -10 63.4990 3.20394   1
  -2   8  10 55.3676 3.00150   4
   1  -8 -10 214.276 5.98666   1
  -1  -8  10 207.030 7.13450   4
  -1  -8  10 203.015 6.41158   2
   1   8 -10 195.996 6.39383   1
  -1   8  10 205.747 7.12263   4
   0  -8  10 52.7193 2.80066   4
   0  -8 -10 49.8422 2.15684   2
   0  -8 -10 47.5250 2.21701   1
   0   8  10 46.0830 2.76883   4
   0   8 -10 50.2303 2.17112   1
  -1  -8 -10 0.16476 0.52838   1
  -1  -8 -10 -0.1054 0.24899   2
   1  -8  10 -0.0947 0.59485   2
  -1   8 -10 -0.1538 0.37836   3
  -1   8 -10 -0.3145 0.20039   1
   2  -8  10 0.30551 0.79433   2
  -2  -8 -10 1.40337 0.86884   1
  -2   8 -10 1.71039 1.03925   3
  -3  -8 -10 1.56242 1.26601   1
   3  -8  10 3.04416 1.16925   2
  -3   8 -10 5.29483 1.66521   3
  -4  -8 -10 -1.4579 1.40715   1
  -4  -8 -10 0.35826 1.35170   4
  -4   8 -10 0.74722 1.94197   3
  -4  -9  10 -2.1990 0.96871   4
   4  -9 -10 -0.7779 1.16951   2
  -4  -9  10 0.30557 1.29783   1
   4   9 -10 -0.5979 1.14228   1
  -3  -9  10 28.9506 2.57590   1
  -3  -9  10 27.7959 2.36118   2
  -3  -9  10 22.1635 2.43745   4
   3   9 -10 30.0047 2.62104   1
  -2  -9  10 685.246 19.7531   4
  -2  -9  10 673.992 18.6878   1
  -2  -9  10 678.804 18.1161   2
   2   9 -10 695.716 18.9383   1
   1  -9 -10 12.5242 1.48763   2
  -1  -9  10 10.3035 1.51942   4
  -1  -9  10 13.6522 1.56206   2
   1  -9 -10 13.8945 1.10179   1
  -1   9  10 14.9469 1.72321   4
   1   9 -10 13.7827 1.34278   1
   0  -9 -10 710.769 18.2096   2
   0  -9 -10 718.521 19.0411   1
   0  -9  10 733.859 20.7677   4
   0   9  10 745.453 20.8766   4
   0   9 -10 722.354 18.8239   1
  -1  -9 -10 -0.0458 0.58087   1
   1  -9  10 -0.8375 0.61062   2
  -1   9 -10 1.16416 0.75738   3
   2  -9  10 1.52974 0.97941   2
  -2  -9 -10 0.79593 0.85952   1
  -2   9 -10 1.21910 1.06794   3
   3  -9  10 3.43994 1.32579   2
  -3  -9 -10 3.59660 1.34911   4
  -3  -9 -10 2.86663 1.47223   1
  -3   9 -10 2.54976 1.63475   3
  -4  -9 -10 0.09996 1.40281   4
  -4  -9 -10 -1.2008 1.51780   1
  -4   9 -10 1.32817 2.07178   3
  -4 -10  10 0.22941 1.21559   4
   4 -10 -10 2.91059 1.48139   2
  -4 -10  10 -1.3728 1.09626   1
   4  10 -10 1.13424 1.35842   1
   3 -10 -10 58.5841 3.58248   2
  -3 -10  10 58.8169 3.57729   1
  -3 -10  10 58.6648 3.38638   2
  -3 -10  10 60.0360 3.66878   4
   3  10 -10 63.9249 3.75814   1
   2 -10 -10 10.7670 1.64139   2
  -2 -10  10 10.7378 1.62882   2
  -2 -10  10 13.0989 1.78615   1
  -2 -10  10 10.3865 1.69633   4
   2  10 -10 13.1241 1.74467   1
  -1 -10  10 412.841 12.5634   4
  -1 -10  10 387.529 11.1776   2
   1 -10 -10 401.120 11.1443   2
   1  10 -10 394.614 11.3014   1
  -1  10  10 385.223 12.3992   4
   0 -10 -10 8.17122 1.15413   2
   0 -10 -10 8.39931 1.19732   1
   0 -10  10 8.06765 1.28862   2
   0  10  10 9.25404 1.58067   4
   0  10 -10 7.56656 1.10107   1
  -1 -10 -10 213.975 7.07061   1
   1 -10  10 198.510 6.68083   2
  -1 -10 -10 220.135 7.83705   4
  -1  10 -10 212.318 7.85523   3
  -2 -10 -10 1.80499 1.11560   4
   2 -10  10 0.30771 1.04153   2
  -2 -10 -10 2.69974 1.18687   1
  -2  10 -10 3.79049 1.39030   3
  -3 -10 -10 0.35086 1.12328   4
   3 -10  10 -0.2988 1.14774   2
  -3 -10 -10 -0.8756 1.19775   1
  -3  10 -10 -0.1068 1.45629   3
  -4 -10 -10 2.94341 1.69551   4
  -4 -10 -10 4.71181 2.00114   1
  -4  10 -10 2.95037 2.20275   3
  -4 -11  10 -0.7934 1.22771   1
  -4 -11  10 0.58443 1.28288   4
   4 -11 -10 -0.5877 1.16980   2
   4  11 -10 1.07629 1.31875   1
  -3 -11  10 -0.5582 0.91519   1
   3 -11 -10 -0.2223 0.90047   2
  -3 -11  10 -0.4336 0.98083   2
  -3 -11  10 -0.0163 1.05927   4
   3  11 -10 0.72613 1.09239   1
  -2 -11  10 0.87238 0.87736   4
  -2 -11  10 1.63007 0.95008   1
   2 -11 -10 1.31405 0.90085   2
  -2 -11  10 1.52626 0.95348   2
   2  11 -10 2.24951 0.96199   1
   1 -11 -10 1.24531 0.78068   2
  -1 -11  10 0.39810 0.72205   4
  -1 -11  10 0.59433 0.72450   2
   1  11 -10 1.23732 0.63004   1
   0 -11  10 33.7726 2.28298   2
   0 -11 -10 34.1272 2.04729   2
   0 -11 -10 39.1456 2.13404   1
  -1 -11 -10 273.957 9.54219   4
   1 -11  10 260.177 8.20070   2
  -1 -11 -10 268.208 8.50620   1
  -1  11 -10 256.518 9.45114   3
   2 -11  10 16.9337 2.07256   2
  -2 -11 -10 17.5585 2.30774   4
  -2 -11 -10 16.0832 2.08489   1
  -2  11 -10 20.4048 2.65904   3
  -3 -11 -10 -0.6467 1.33748   4
  -3 -11 -10 -0.2124 1.33132   1
   3 -11  10 -0.2318 1.27443   2
  -3  11 -10 0.43309 1.68114   3
  -4 -11 -10 5.82717 2.12509   4
  -4  11 -10 2.77401 2.31215   3
  -4 -12  10 1.58652 1.45036   4
   4 -12 -10 1.31698 1.46477   2
  -3 -12  10 0.57958 1.07351   2
   3 -12 -10 -0.2301 0.98006   2
  -3 -12  10 -0.1567 1.03062   1
  -3 -12  10 -1.3333 1.01134   4
   3  12 -10 2.69544 1.33594   1
  -2 -12  10 11.9430 1.81669   2
  -2 -12  10 15.0288 2.14909   4
  -2 -12  10 17.5115 2.08040   1
   2 -12 -10 12.8556 1.80846   2
   2  12 -10 16.1167 1.75821   1
   1 -12 -10 7.76810 1.30476   2
  -1 -12  10 6.74819 1.34850   2
  -1 -12  10 4.63418 1.25191   4
   1  12 -10 6.90767 1.15015   1
   0 -12 -10 0.10408 0.58418   2
   0 -12  10 0.67907 0.77193   2
   0  12 -10 0.27509 0.87144   3
  -1 -12 -10 0.68505 0.82917   1
   1 -12  10 0.40524 0.90120   2
  -1  12 -10 0.07197 1.01099   3
  -2 -12 -10 59.3015 3.68700   1
  -2 -12 -10 66.0234 4.38421   4
   2 -12  10 61.1136 3.53400   2
  -2  12 -10 71.2490 4.59051   3
  -3 -12 -10 0.10860 1.36143   1
   3 -12  10 0.74325 1.37825   2
  -3 -12 -10 -1.2548 1.34001   4
  -3  12 -10 1.17856 1.83051   3
   4 -12  10 -0.3053 1.57780   2
  -4  12 -10 -1.2553 2.02908   3
  -3 -13  10 1.36559 1.38700   1
  -3 -13  10 0.52668 1.23797   2
  -3 -13  10 1.64992 1.38993   4
   3 -13 -10 0.44951 1.24246   2
   3  13 -10 2.79425 1.30253   1
  -2 -13  10 1.53250 0.99274   2
   2 -13 -10 -0.8744 0.70028   2
  -2 -13  10 0.20524 0.88820   4
   2  13 -10 1.00794 0.83390   1
  -1 -13  10 13.0419 1.79063   2
   1 -13 -10 12.4081 1.80981   2
   0 -13 -10 12.5283 1.57456   2
   0 -13  10 11.4810 1.70745   2
   0  13 -10 9.18439 1.72732   3
  -1 -13 -10 9.86895 1.64550   1
   1 -13  10 7.56120 1.53095   2
  -1  13 -10 10.7211 1.98686   3
  -2 -13 -10 1.84927 1.41878   4
  -2 -13 -10 1.67563 1.18169   1
   2 -13  10 2.87542 1.31001   2
  -2  13 -10 3.06550 1.80439   3
  -3 -13 -10 6.50997 1.93538   1
   3 -13  10 5.94390 1.76081   2
  -3 -13 -10 2.45023 1.82842   4
  -3  13 -10 8.61308 2.51541   3
   3 -14 -10 1.04626 1.18199   2
  -3 -14  10 3.75091 1.63176   1
  -3 -14  10 1.81859 1.68922   4
   3  14 -10 4.10116 1.34672   1
  -2 -14  10 13.3965 2.06156   2
   2 -14 -10 9.69550 1.75737   2
  -2 -14  10 7.88455 1.78342   4
  -1 -14  10 5.44310 1.35877   2
   1 -14 -10 6.39054 1.34965   2
   0 -14 -10 12.9256 1.64235   2
   0 -14  10 12.5983 1.77786   2
   0  14 -10 12.0741 2.24730   3
   1 -14  10 -0.5461 0.82480   2
  -1  14 -10 -0.9247 1.21266   3
   2 -14  10 6.81174 1.64037   2
  -2 -14 -10 7.76619 1.78672   1
  -2  14 -10 7.09822 2.21857   3
  -3 -14 -10 2.74195 1.87031   4
   3 -14  10 0.71179 1.49047   2
  -3 -14 -10 1.86391 1.52427   1
  -3  14 -10 0.15120 1.99994   3
  -3 -15  10 1.07444 1.52196   1
  -3 -15  10 -0.2101 1.49005   4
   3 -15 -10 -0.5670 1.30977   2
   3  15 -10 0.89341 1.21265   1
   2 -15 -10 21.9916 2.70471   2
  -2 -15  10 23.5418 2.77013   2
   1 -15 -10 3.88997 1.20788   2
  -1 -15  10 4.28097 1.33642   2
   0 -15 -10 2.24549 1.05309   2
   0 -15  10 4.21219 1.33374   2
   0  15 -10 4.30062 1.79261   3
   1 -15  10 9.97047 1.90540   2
  -1  15 -10 8.64690 2.14800   3
   2 -15  10 -1.8213 1.01752   2
  -2  15 -10 -1.2184 1.75585   3
  -3 -15 -10 0.01484 1.49369   1
   3 -15  10 -0.4576 1.44806   2
  -3 -15 -10 -1.2892 1.55007   4
  -3  15 -10 1.24451 2.31790   3
   2 -16 -10 1.61435 1.28274   2
  -2 -16  10 -0.7157 0.94058   2
   1 -16 -10 39.0574 3.08051   2
  -1 -16  10 40.2847 3.15832   2
   0 -16  10 -0.2034 0.98113   2
   0  16 -10 -0.5265 1.65448   3
   1 -16  10 9.49595 1.86668   2
  -1  16 -10 16.6799 2.91430   3
   2 -16  10 5.14618 1.77174   2
  -2  16 -10 7.11850 2.65543   3
  -2 -17  10 3.48367 1.61468   2
   2 -17 -10 4.06001 1.49735   2
   1 -17 -10 -1.7281 0.89683   2
  -1 -17  10 0.92297 1.16650   2
   0 -17  10 40.8756 3.34621   2
   0  17 -10 43.6040 4.60664   3
   1 -17  10 4.90479 1.70915   2
  -1  17 -10 8.49946 2.74904   3
   1 -18 -10 5.23681 1.65434   2
  -1 -18  10 4.13091 1.55081   2
   0 -18  10 32.2170 3.22867   2
   0  18 -10 42.1662 4.93660   3
  -1  18 -10 9.53373 2.94050   3
   5   0 -11 3.15966 1.33026   1
  -4   0  11 2.18157 1.29967   2
  -4   0  11 0.66152 0.59841   4
   4   0 -11 4.28278 1.36605   1
  -3   0  11 -0.8861 0.46212   4
  -3   0  11 0.31341 0.77735   2
   3   0 -11 0.07349 0.81378   1
  -2   0  11 0.63036 0.59873   2
  -2   0  11 -0.0156 0.14345   4
   2   0 -11 0.24737 0.53326   1
  -1   0  11 0.42874 0.41329   2
  -1   0  11 -0.0021 0.30998   4
   1   0 -11 -0.1680 0.42549   1
   0   0 -11 -0.1835 0.24154   3
   0   0  11 -0.1178 0.30192   4
   0   0 -11 -0.4572 0.16901   1
   0   0  11 0.01779 0.28458   2
   1   0  11 1.18393 0.37246   2
  -1   0 -11 1.42427 0.66943   3
  -1   0 -11 1.48478 0.55385   1
  -2   0 -11 1.04967 0.99766   3
   2   0  11 0.44590 0.35329   2
  -2   0 -11 -0.0477 0.67509   1
  -3   0 -11 5.45068 1.54289   3
  -3   0 -11 1.33165 1.22838   1
  -4   0 -11 5.27062 1.91082   3
  -4   0 -11 2.93651 1.42081   1
   5   1 -11 3.91640 1.45888   1
  -4  -1  11 3.44517 0.82199   4
  -4  -1  11 6.55219 1.63466   2
   4  -1 -11 6.28282 1.45074   1
  -4  -1  11 8.35142 1.73241   1
   4   1 -11 5.14561 1.57453   1
  -4   1  11 2.09435 0.53530   4
  -4   1  11 4.73060 1.48422   2
  -3  -1  11 9.21029 1.48118   2
  -3  -1  11 10.9418 1.22427   4
   3  -1 -11 11.0355 1.52429   1
   3   1 -11 11.4079 1.62208   1
  -3   1  11 13.3559 1.23249   4
  -3   1  11 11.3376 1.59255   2
  -2  -1  11 187.627 5.87697   2
   2  -1 -11 187.958 5.75895   1
   2   1 -11 185.253 5.89189   1
  -2   1  11 169.381 5.80836   2
  -1  -1  11 34.9927 1.80387   4
  -1  -1  11 37.4770 1.82126   2
   1  -1 -11 37.8494 1.81782   1
  -1   1  11 35.4852 1.81669   4
   1   1 -11 34.8309 1.78944   1
  -1   1  11 35.9745 1.84105   2
   0  -1 -11 65.2795 2.56081   1
   0  -1  11 71.6184 2.42488   2
   0  -1 -11 68.0475 2.44726   3
   0  -1  11 71.5366 2.84645   4
   0   1  11 68.5120 2.36608   2
   0   1 -11 68.8191 2.52483   3
   0   1 -11 67.7039 2.61047   1
   0   1  11 70.9837 2.85641   4
  -1  -1 -11 62.0236 2.52082   1
   1  -1  11 65.7273 2.11358   2
  -1  -1 -11 59.5964 2.85090   3
   1   1  11 64.6476 1.94438   2
  -1   1 -11 64.4235 2.46444   1
  -1   1 -11 61.5655 2.83927   3
   2  -1  11 27.8880 1.26258   2
  -2  -1 -11 29.6341 1.90444   1
  -2  -1 -11 27.8887 2.26830   3
  -2   1 -11 27.2063 2.41308   3
  -2   1 -11 26.6541 1.80588   1
  -3  -1 -11 24.2081 2.79119   3
  -3  -1 -11 24.4336 2.27351   1
  -3   1 -11 21.9060 2.07676   1
  -3   1 -11 24.3927 2.94971   3
  -4  -1 -11 24.4011 2.60012   1
  -4   1 -11 24.7697 3.28449   3
  -4   1 -11 18.3028 2.29051   1
  -5  -1 -11 2.02987 1.70582   1
   5   2 -11 3.84874 1.51051   1
  -4  -2  11 81.7024 4.10353   1
   4  -2 -11 85.2222 3.96552   1
  -4  -2  11 74.3452 3.09336   4
  -4  -2  11 78.4570 4.07193   2
   4   2 -11 82.4543 4.25428   1
  -4   2  11 73.6039 2.52770   4
  -3  -2  11 49.2745 2.71715   1
   3  -2 -11 44.9254 2.54195   1
  -3  -2  11 47.2689 2.78152   2
  -3  -2  11 47.7093 2.34236   4
  -3   2  11 48.7509 2.20925   4
   3   2 -11 47.3199 2.83404   1
  -3   2  11 46.1615 2.83371   2
  -1  -2  11 1222.40 32.9909   4
   1  -2 -11 1264.87 31.5332   1
  -1  -2  11 1259.98 30.3096   2
  -1   2  11 1249.09 33.0331   4
  -1   2  11 1297.46 30.4002   2
   1   2 -11 1193.34 31.5369   1
   0  -2  11 468.203 11.6360   2
   0  -2 -11 450.979 12.1553   1
   0  -2  11 455.234 12.9249   4
   0   2  11 460.443 11.4962   2
   0   2 -11 463.089 12.2172   1
   0   2 -11 447.612 13.0420   3
   0   2  11 455.943 12.9908   4
  -1  -2 -11 250.490 8.02330   3
   1  -2  11 270.382 6.73472   2
   1   2  11 250.252 6.30326   2
   1   2  11 248.588 7.81646   4
  -1   2 -11 255.527 7.16766   1
  -1   2 -11 250.453 8.10532   3
  -2  -2 -11 6.47280 1.29643   3
   2  -2  11 6.25334 0.73540   2
  -2  -2 -11 6.20197 1.06791   1
  -2   2 -11 5.92020 1.35888   3
  -2   2 -11 5.67966 0.92634   1
  -3  -2 -11 6.14419 1.40750   1
  -3   2 -11 2.46093 1.61578   3
  -3   2 -11 4.91982 1.21598   1
  -4  -2 -11 21.4986 2.64206   1
  -4   2 -11 21.7222 2.22603   1
  -4   2 -11 24.3004 3.28837   3
  -5  -2 -11 5.84182 2.04110   1
  -5  -3  11 0.11936 1.55041   1
   5   3 -11 2.38330 1.37104   1
   4  -3 -11 11.0559 1.63834   1
  -4  -3  11 6.97723 1.05802   4
  -4  -3  11 7.50492 1.73261   2
  -4  -3  11 9.58836 1.80962   1
   4   3 -11 11.4682 1.89619   1
   3  -3 -11 102.379 4.06144   1
  -3  -3  11 110.515 4.44406   1
  -3  -3  11 110.722 4.02844   4
  -3  -3  11 101.986 4.29916   2
  -3   3  11 109.913 4.55318   2
  -3   3  11 104.494 3.78701   4
   3   3 -11 108.265 4.60126   1
   1  -3 -11 759.018 19.1367   1
  -1  -3  11 711.153 20.0598   4
  -1   3  11 746.349 18.5444   2
  -1   3  11 738.290 20.1388   4
   1   3 -11 734.198 19.2094   1
   0  -3 -11 28.7720 1.52379   1
   0  -3  11 29.3792 1.70614   4
   0  -3  11 28.9905 1.47914   2
   0   3  11 27.4982 1.73512   4
   0   3 -11 28.6421 1.58831   1
   0   3  11 26.0947 1.34550   2
   0   3 -11 28.5198 1.52667   3
   1  -3  11 908.529 21.6555   2
  -1  -3 -11 887.635 23.0461   1
   1   3  11 895.653 24.2651   4
  -1   3 -11 886.059 22.7152   1
  -1   3 -11 883.897 25.2720   3
   2  -3  11 0.62824 0.47727   2
  -2  -3 -11 0.12473 0.51428   1
  -2   3 -11 0.29990 0.48350   1
  -2   3 -11 -0.6692 0.73255   3
  -3  -3 -11 17.5854 1.94187   1
  -3   3 -11 17.3527 2.43902   3
  -3   3 -11 14.9416 1.63867   1
  -4  -3 -11 1.03430 1.34522   1
  -4   3 -11 -0.8253 1.78561   3
  -5  -3 -11 3.02992 1.82751   1
  -5   3 -11 6.17914 2.50812   3
  -5  -4  11 -0.3309 1.53608   1
  -5  -4  11 -0.2592 0.62679   4
   5   4 -11 2.89315 1.44063   1
  -4  -4  11 2.68699 1.22974   2
  -4  -4  11 4.88262 1.57530   1
  -4  -4  11 3.92331 0.93225   4
   4   4 -11 5.60971 1.54306   1
  -3  -4  11 3.15328 0.79326   4
  -3  -4  11 4.74549 1.12396   1
   3  -4 -11 5.42805 1.05011   1
  -3  -4  11 6.34142 1.28243   2
  -3   4  11 2.87131 0.76418   4
   3   4 -11 3.96904 1.10934   1
  -2  -4  11 11.9777 1.26203   2
   2  -4 -11 11.8256 1.20927   1
   1  -4 -11 69.1357 2.65538   1
  -1  -4  11 67.7030 2.86376   4
  -1   4  11 65.7509 2.84840   4
  -1   4  11 64.8133 2.66330   2
   1   4 -11 63.5372 2.63368   1
   0  -4 -11 142.523 4.57835   1
   0  -4  11 153.212 4.55467   2
   0  -4  11 146.617 5.08641   4
   0   4 -11 143.129 4.96893   3
   0   4  11 151.471 5.19575   4
   0   4 -11 151.785 4.66472   1
   1  -4  11 38.7113 1.74799   2
  -1  -4 -11 40.3197 2.04088   1
  -1   4 -11 36.8652 2.19312   3
  -1   4 -11 38.4771 1.74401   1
   1   4  11 34.7382 2.12097   4
  -2   4 -11 14.0671 1.59151   3
  -3  -4 -11 2.97379 1.18702   1
  -3   4 -11 2.75581 0.96768   1
  -3   4 -11 0.93149 1.28772   3
  -4  -4 -11 6.58470 1.80463   1
  -4   4 -11 6.55387 2.38874   3
  -5  -4 -11 -0.0117 1.14345   4
  -5  -4 -11 1.11090 1.75504   1
  -5   4 -11 -0.7218 2.06083   3
  -5  -5  11 3.46328 1.00808   4
   5   5 -11 6.31788 2.03723   1
  -4  -5  11 8.30028 1.28103   4
  -4  -5  11 11.4210 2.01996   1
  -4  -5  11 10.7481 1.79751   2
   4   5 -11 12.7284 2.10034   1
  -3  -5  11 0.08540 0.53461   4
  -3  -5  11 -0.4501 0.68308   2
   3  -5 -11 0.52692 0.66465   1
  -3  -5  11 0.11226 0.77331   1
  -3   5  11 -0.9176 0.43535   4
   3   5 -11 0.54285 0.85326   1
   2  -5 -11 15.4687 1.42589   1
  -2  -5  11 13.2931 1.32633   1
  -2  -5  11 15.3747 1.45699   2
  -2  -5  11 15.6331 1.42069   4
   2   5 -11 14.1403 1.44512   1
  -1  -5  11 80.8522 3.40253   4
  -1  -5  11 83.6734 3.18984   2
   1  -5 -11 83.2098 2.98953   1
   1   5 -11 78.6367 3.13461   1
  -1   5  11 82.7718 3.40393   4
   0  -5  11 24.0550 1.64440   4
   0  -5  11 26.0109 1.47534   2
   0  -5 -11 25.0597 1.41563   1
   0   5 -11 22.5779 1.43724   1
   0   5  11 25.5891 1.75799   4
   0   5 -11 24.4736 1.55986   3
   1  -5  11 94.8405 3.77925   4
  -1  -5 -11 93.7384 3.56236   1
   1  -5  11 92.3382 3.23606   2
  -1  -5 -11 89.4683 2.54868   2
  -1   5 -11 96.3622 3.16810   1
  -1   5 -11 89.0932 3.87872   3
   1   5  11 88.8986 3.81414   4
  -2  -5 -11 0.68002 0.73368   1
   2  -5  11 -0.3954 0.55028   2
  -2   5 -11 0.81011 0.79162   3
  -2   5 -11 -0.2330 0.41716   1
  -3  -5 -11 9.20873 1.69230   1
   3  -5  11 8.45541 1.23839   2
  -3   5 -11 9.83234 1.93387   3
  -4  -5 -11 0.75050 1.29905   1
  -4   5 -11 -1.2757 1.71228   3
  -5  -5 -11 1.40947 1.27711   4
  -5   5 -11 0.41785 2.25584   3
  -5  -6  11 5.52770 1.28305   4
  -4  -6  11 9.75205 1.90920   1
  -4  -6  11 7.64361 1.33309   4
  -4  -6  11 6.21841 1.48011   2
   4   6 -11 10.0657 2.02304   1
  -3  -6  11 0.49166 0.84065   1
  -3  -6  11 0.73257 0.82161   2
  -3  -6  11 1.16856 0.70013   4
  -3   6  11 0.51977 0.53921   4
   3   6 -11 1.51133 1.01470   1
  -2  -6  11 15.0142 1.53059   4
   2  -6 -11 16.8432 1.49252   1
  -2  -6  11 18.0998 1.56066   2
  -2  -6  11 17.5392 1.52917   1
   2   6 -11 16.2407 1.57824   1
  -2   6  11 17.7377 1.50583   4
   1  -6 -11 104.163 3.54486   1
  -1  -6  11 107.582 4.19330   4
  -1  -6  11 102.838 3.80927   2
  -1   6  11 109.255 4.20605   4
   1   6 -11 102.935 3.82120   1
   0  -6 -11 20.4957 1.32674   1
   0  -6  11 21.2857 1.60820   4
   0  -6  11 20.3197 1.35338   2
   0   6  11 19.9552 1.60447   4
   0   6 -11 18.5722 1.35476   1
   0   6 -11 19.5129 1.48816   3
  -1  -6 -11 105.926 3.97801   1
   1  -6  11 109.909 3.69659   2
  -1  -6 -11 103.215 2.97578   2
  -1   6 -11 107.175 4.40708   3
  -1   6 -11 105.879 3.46856   1
   1   6  11 105.716 4.35953   4
  -2  -6 -11 124.234 4.84713   1
   2  -6  11 120.038 4.19235   2
  -2   6 -11 121.903 4.00390   1
  -2   6 -11 119.733 5.32139   3
   3  -6  11 6.31231 1.23357   2
  -3  -6 -11 3.01125 1.28265   1
  -3   6 -11 5.35829 1.69038   3
  -4  -6 -11 -1.1294 1.29620   1
  -4   6 -11 -0.2559 2.02113   3
  -4  -7  11 1.03606 1.03596   4
  -4  -7  11 2.16589 1.19114   2
  -4  -7  11 3.31095 1.49434   1
   4   7 -11 3.81056 1.48757   1
  -3  -7  11 9.21605 1.44807   4
  -3  -7  11 16.2964 1.94755   2
  -3  -7  11 14.6574 2.00204   1
  -3   7  11 10.1611 1.27197   4
   3   7 -11 12.5816 1.91239   1
  -2  -7  11 3.51026 0.92217   4
  -2  -7  11 4.52551 1.05388   1
   2  -7 -11 5.53452 1.00654   1
  -2  -7  11 5.45954 1.11854   2
   2   7 -11 5.83317 1.12095   1
  -2   7  11 3.27407 0.84756   4
  -1  -7  11 38.2282 2.13750   2
   1  -7 -11 39.0039 1.83279   1
  -1  -7  11 38.6246 2.37660   4
   1   7 -11 38.0139 2.11025   1
  -1   7  11 40.2747 2.38376   4
   0  -7  11 14.0910 1.23388   2
   0  -7 -11 15.0848 1.15574   1
   0  -7 -11 16.0992 1.11729   2
   0  -7  11 12.4127 1.37860   4
   0   7 -11 13.5218 1.19265   1
   0   7 -11 16.4112 1.45711   3
   0   7  11 12.7023 1.43217   4
  -1  -7 -11 11.1398 0.76055   2
  -1  -7 -11 12.9420 1.28282   1
   1  -7  11 11.7876 1.24626   2
  -1   7 -11 12.1982 1.03889   1
   1   7  11 11.3220 1.45088   4
  -1   7 -11 12.9155 1.52184   3
  -2  -7 -11 23.1985 1.96883   1
   2  -7  11 24.6619 1.81149   2
  -2   7 -11 25.1944 2.45944   3
   3  -7  11 3.98147 1.18050   2
  -3  -7 -11 3.95425 1.50577   1
  -3   7 -11 4.43205 1.55174   3
  -4  -7 -11 -0.1668 1.44714   1
  -4   7 -11 3.90987 2.26554   3
  -4  -8  11 -1.0795 1.27529   1
  -4  -8  11 -0.9875 1.02089   4
   4   8 -11 0.97772 1.25214   1
  -3  -8  11 1.19062 1.03128   4
  -3  -8  11 2.23313 1.08053   2
  -3  -8  11 1.15293 1.15536   1
   3   8 -11 2.26218 1.16750   1
  -2  -8  11 88.4690 3.80975   2
  -2  -8  11 84.5428 4.04356   4
  -2  -8  11 85.3548 3.78829   1
   2   8 -11 86.2197 3.89533   1
  -2   8  11 85.4334 3.86176   4
  -1  -8  11 117.471 4.36787   2
   1  -8 -11 124.313 3.97309   1
  -1  -8  11 116.633 4.90812   4
   1   8 -11 118.138 4.34433   1
  -1   8  11 124.985 4.94592   4
   0  -8  11 0.16046 0.57310   4
   0  -8 -11 -0.1209 0.42675   1
   0  -8  11 -0.1111 0.21230   2
   0  -8 -11 0.32088 0.40287   2
   0   8  11 -0.7256 0.46929   4
   0   8 -11 0.88757 0.63149   3
   0   8 -11 0.47009 0.56573   1
   1  -8  11 45.4646 2.36720   2
  -1  -8 -11 43.9295 2.41511   1
  -1   8 -11 43.1773 2.70578   3
  -1   8 -11 43.6909 1.89498   1
   2  -8  11 0.12902 0.76473   2
  -2  -8 -11 0.76900 0.79677   1
  -2   8 -11 0.69280 1.04212   3
  -3  -8 -11 -1.1297 0.99553   1
   3  -8  11 -0.3163 0.98758   2
  -3   8 -11 -0.0996 1.26565   3
  -4  -8 -11 -1.7905 1.26846   4
  -4  -8 -11 -3.9834 1.31957   1
  -4   8 -11 0.71958 1.96180   3
  -4  -9  11 0.18767 1.28698   1
  -4  -9  11 -1.5704 0.98827   4
   4   9 -11 1.77728 1.34558   1
  -3  -9  11 0.34892 1.09179   1
  -3  -9  11 -0.7163 0.85674   4
  -3  -9  11 0.39172 0.85779   2
   3   9 -11 1.92816 1.05455   1
  -2  -9  11 77.6753 4.08256   4
  -2  -9  11 79.1561 3.74201   1
  -2  -9  11 84.0165 3.81616   2
  -2   9  11 82.7577 3.95536   4
   2   9 -11 83.8883 3.92516   1
   1  -9 -11 0.85111 0.54218   1
  -1  -9  11 -0.5918 0.59441   4
  -1  -9  11 0.13316 0.67872   2
   1  -9 -11 -0.4717 0.59972   2
   1   9 -11 0.91497 0.65451   1
  -1   9  11 0.96512 0.74684   4
   0  -9 -11 1.20559 0.70720   1
   0  -9 -11 0.60562 0.65602   2
   0  -9  11 -1.1753 0.73465   4
   0  -9  11 1.65069 0.84373   2
   0   9 -11 2.03269 0.91309   3
   0   9 -11 2.10655 0.76418   1
   0   9  11 1.40558 0.86233   4
   1  -9  11 2.80156 0.97053   2
  -1  -9 -11 3.91253 1.01061   1
  -1   9 -11 5.42110 1.20551   3
  -2  -9 -11 12.7288 1.79771   1
   2  -9  11 12.2382 1.61751   2
  -2   9 -11 10.5444 1.83838   3
   3  -9  11 -0.8995 0.99690   2
  -3  -9 -11 -1.0339 1.23868   1
  -3   9 -11 -0.1614 1.40597   3
  -4  -9 -11 0.80890 1.46356   4
  -4  -9 -11 0.03107 1.70605   1
  -4   9 -11 2.64406 2.20508   3
  -4 -10  11 0.10139 1.27077   1
  -4 -10  11 -1.3999 1.10818   4
   4 -10 -11 1.12435 1.33574   2
   4  10 -11 -0.0957 1.13261   1
  -3 -10  11 28.2734 2.69872   4
   3 -10 -11 26.5175 2.56575   2
  -3 -10  11 27.2274 2.47468   2
  -3 -10  11 30.1656 2.64307   1
   3  10 -11 28.1883 2.56398   1
   2 -10 -11 0.34809 0.77815   2
  -2 -10  11 -0.2754 0.69851   4
  -2 -10  11 0.77132 0.84878   2
  -2 -10  11 0.92426 0.89715   1
   2  10 -11 0.66081 0.79648   1
  -1 -10  11 112.182 4.97288   4
  -1 -10  11 106.453 4.34184   2
   1 -10 -11 111.220 4.24385   2
  -1  10  11 104.989 4.84164   4
   1  10 -11 108.082 4.17793   1
   0 -10 -11 5.40249 0.97384   2
   0 -10 -11 6.99422 1.12104   1
   0 -10  11 6.03609 1.19491   2
   0  10 -11 7.99746 1.49188   3
   0  10  11 5.30004 1.27066   4
   0  10 -11 6.86663 1.07291   1
   1 -10  11 284.942 8.86872   2
  -1 -10 -11 301.418 9.25366   1
  -1  10 -11 303.728 10.3011   3
  -2 -10 -11 23.1167 2.25450   1
  -2 -10 -11 15.5198 2.02155   4
   2 -10  11 21.3973 2.15733   2
  -2  10 -11 18.2591 2.42060   3
   3 -10  11 1.94672 1.30023   2
  -3 -10 -11 2.65385 1.45525   4
  -3 -10 -11 1.16352 1.45712   1
  -3  10 -11 3.43024 1.84624   3
  -4 -10 -11 -0.0066 1.53943   4
  -4 -10 -11 1.30719 1.83964   1
  -4  10 -11 3.46520 2.33761   3
  -4 -11  11 0.28979 1.42749   1
   4 -11 -11 0.99104 1.36794   2
  -4 -11  11 -0.4732 1.24323   4
   4  11 -11 1.60437 1.47690   1
  -3 -11  11 0.01511 0.93693   2
  -3 -11  11 1.01482 1.09417   4
  -3 -11  11 1.32635 1.23389   1
   3 -11 -11 1.99400 1.15147   2
   3  11 -11 2.74807 1.21850   1
  -2 -11  11 0.69582 0.79044   2
  -2 -11  11 0.13208 0.80855   4
   2 -11 -11 0.82921 0.79465   2
   2  11 -11 0.24801 0.73887   1
  -1 -11  11 38.1938 2.87623   4
  -1 -11  11 37.8467 2.44184   2
   1 -11 -11 37.3716 2.35296   2
   1  11 -11 38.6896 2.27782   1
   0 -11  11 42.1527 2.53911   2
   0 -11 -11 41.1774 2.25081   2
   0 -11 -11 41.4376 2.28306   1
   0  11 -11 44.4213 3.00061   3
   1 -11  11 21.9572 2.15660   2
  -1 -11 -11 17.6707 1.91735   1
  -1  11 -11 14.3269 2.06107   3
  -2 -11 -11 33.9660 2.78824   1
  -2 -11 -11 37.7561 3.37158   4
   2 -11  11 33.6843 2.69318   2
  -2  11 -11 38.2294 3.45109   3
   3 -11  11 -0.5236 1.22642   2
  -3 -11 -11 -0.4293 1.39845   4
  -3 -11 -11 1.20469 1.41542   1
  -3  11 -11 1.68586 1.78426   3
  -4 -11 -11 2.14957 1.82535   4
  -4  11 -11 1.90911 2.36679   3
  -4 -12  11 0.68895 1.35943   4
  -3 -12  11 13.7101 2.22939   1
  -3 -12  11 11.3325 2.04416   2
  -3 -12  11 16.0761 2.32583   4
   3 -12 -11 12.0517 2.07053   2
   3  12 -11 11.9046 2.07961   1
  -2 -12  11 1.63967 1.04094   4
   2 -12 -11 0.28643 0.75599   2
  -2 -12  11 0.38895 0.83601   2
   2  12 -11 1.06588 0.83853   1
   1 -12 -11 1.04822 0.72791   2
  -1 -12  11 0.41730 0.74707   2
  -1 -12  11 -0.4546 0.74054   4
   1  12 -11 -0.1322 0.52836   1
   0 -12  11 17.6257 1.78784   2
   0 -12 -11 15.4876 1.49834   2
   0  12 -11 18.6200 2.49734   3
   1 -12  11 3.62492 1.16655   2
  -1 -12 -11 1.67941 0.93575   1
  -1  12 -11 1.66023 1.29315   3
  -2 -12 -11 5.29564 1.71570   4
   2 -12  11 4.72869 1.47055   2
  -2 -12 -11 3.85262 1.48747   1
  -2  12 -11 6.10545 1.93292   3
  -3 -12 -11 2.90831 1.76904   4
   3 -12  11 3.81670 1.59316   2
  -3 -12 -11 5.89995 2.00684   1
  -3  12 -11 5.59253 2.25386   3
  -3 -13  11 0.16155 1.23919   1
  -3 -13  11 1.00978 1.28700   4
  -3 -13  11 -1.5107 1.01196   2
   3 -13 -11 0.96546 1.20616   2
   3  13 -11 1.65312 1.15469   1
  -2 -13  11 0.74498 1.07461   4
  -2 -13  11 0.61763 0.96645   2
   2 -13 -11 0.10068 0.92708   2
   2  13 -11 2.51156 0.98699   1
   1 -13 -11 3.53103 1.06235   2
  -1 -13  11 3.10752 1.06059   2
   0 -13 -11 1.43871 0.73906   2
   0 -13  11 0.82627 0.85493   2
   0  13 -11 1.21510 1.11621   3
   1 -13  11 2.28401 1.09134   2
  -1 -13 -11 1.17250 0.89222   1
  -1  13 -11 2.32152 1.33989   3
   2 -13  11 5.29921 1.49700   2
  -2 -13 -11 8.72841 1.99368   4
  -2 -13 -11 5.04516 1.60736   1
  -2  13 -11 5.78777 2.04708   3
  -3 -13 -11 1.92488 1.65948   1
   3 -13  11 0.76763 1.37565   2
  -3 -13 -11 0.56592 1.67260   4
  -3  13 -11 3.82537 2.29921   3
   3 -14 -11 -0.5653 1.05780   2
  -3 -14  11 0.45627 1.49636   4
   3  14 -11 2.09387 1.18877   1
  -2 -14  11 45.6928 3.32386   2
  -2 -14  11 52.4479 3.97771   4
   2 -14 -11 47.8801 3.30841   2
   1 -14 -11 -1.5356 0.58471   2
  -1 -14  11 0.36697 0.78769   2
   0 -14  11 1.44852 0.90311   2
   0 -14 -11 0.45149 0.73182   2
   0  14 -11 0.17605 1.20217   3
   1 -14  11 0.79823 0.89381   2
  -1  14 -11 2.64274 1.67043   3
   2 -14  11 0.00977 1.10618   2
  -2 -14 -11 0.20087 1.20896   1
  -2  14 -11 0.31697 1.72956   3
   3 -14  11 -0.5380 1.35680   2
  -3 -14 -11 1.74915 1.50252   1
  -3 -14 -11 2.00392 1.71152   4
  -3  14 -11 0.36312 2.20896   3
  -3 -15  11 13.9644 2.61439   4
   2 -15 -11 3.31815 1.57068   2
  -2 -15  11 4.38698 1.51219   2
  -1 -15  11 8.72694 1.76890   2
   1 -15 -11 9.63006 1.66990   2
   0 -15  11 1.14845 1.04186   2
   0  15 -11 0.78685 1.43526   3
   1 -15  11 3.98305 1.37047   2
  -1  15 -11 5.28877 1.96328   3
   2 -15  11 -0.3579 1.18213   2
  -2  15 -11 -0.2362 1.64743   3
  -2 -16  11 0.71762 1.24135   2
   2 -16 -11 0.16831 1.04426   2
  -1 -16  11 0.74809 1.03859   2
   1 -16 -11 0.65120 1.07154   2
   0 -16  11 1.31628 1.15420   2
   0  16 -11 3.11849 1.98257   3
   1 -16  11 1.68300 1.26955   2
  -1  16 -11 4.14334 2.15008   3
   2 -16  11 -1.8812 1.17096   2
  -2  16 -11 2.22266 2.07939   3
   1 -17 -11 1.02184 1.22295   2
  -1 -17  11 0.56390 1.18009   2
   0 -17  11 -0.1770 1.15236   2
   0  17 -11 -0.4136 1.88818   3
   1 -17  11 -0.1857 1.25161   2
  -1  17 -11 0.97352 1.95551   3
   0 -18  11 -0.8820 1.12469   2
   0  18 -11 1.82924 2.48716   3
   5   0 -12 24.0903 2.56828   1
   4   0 -12 187.449 6.82588   1
  -4   0  12 173.305 5.45809   4
  -4   0  12 172.726 6.74048   2
   3   0 -12 13.2232 1.68103   1
  -3   0  12 11.6556 1.32514   4
  -3   0  12 11.1133 1.61091   2
  -2   0  12 309.507 8.95422   2
  -1   0  12 10.6806 1.05076   4
  -1   0  12 10.6223 1.01311   2
   1   0 -12 10.7714 1.08781   1
   0   0  12 600.093 15.9701   4
   0   0 -12 512.003 14.9276   1
   0   0  12 601.886 14.2650   2
   0   0 -12 569.378 15.9457   3
   1   0  12 39.3262 1.49105   2
  -1   0 -12 38.3077 2.18005   3
  -1   0 -12 38.7409 1.88043   1
   1   0  12 36.3970 2.08372   4
  -2   0 -12 1.51672 0.74068   1
   2   0  12 1.38325 0.37056   2
  -2   0 -12 0.89295 0.96545   3
  -3   0 -12 620.702 16.9647   1
  -3   0 -12 586.235 18.8192   3
  -4   0 -12 6.19365 1.77168   1
  -4   0 -12 10.6258 2.52964   3
   5   1 -12 6.26302 1.62165   1
  -4  -1  12 148.824 4.94297   4
   4  -1 -12 156.340 5.98476   1
  -4  -1  12 154.099 6.19101   2
   4   1 -12 154.690 6.09532   1
  -4   1  12 150.984 6.11340   2
  -4   1  12 145.591 4.68167   4
   3  -1 -12 231.631 7.55642   1
  -3  -1  12 239.735 7.26283   4
  -3  -1  12 242.441 7.75064   2
   3   1 -12 231.058 7.67762   1
  -3   1  12 233.284 7.73072   2
  -3   1  12 231.504 7.15078   4
   2  -1 -12 1.25953 0.63083   1
  -2  -1  12 -0.1462 0.13869   4
  -2  -1  12 0.17359 0.66292   2
  -2   1  12 -0.1925 0.17297   2
   2   1 -12 0.94804 0.70766   1
  -2   1  12 0.20784 0.19611   4
  -1  -1  12 10.0679 1.14468   2
  -1  -1  12 6.98379 0.90680   4
   1  -1 -12 8.89795 1.05738   1
  -1   1  12 8.35374 1.08825   2
  -1   1  12 8.50608 0.94836   4
   1   1 -12 9.95181 0.98414   1
   0  -1  12 73.9170 3.05952   4
   0  -1  12 73.8924 2.59802   2
   0  -1 -12 73.0150 2.63996   3
   0  -1 -12 75.9442 2.82125   1
   0   1 -12 77.3012 2.86136   1
   0   1  12 73.1761 3.05052   4
   0   1 -12 69.6378 2.67696   3
   0   1  12 71.6952 2.54156   2
  -1  -1 -12 161.775 5.01439   1
   1  -1  12 165.078 4.39790   2
  -1  -1 -12 157.895 5.52490   3
   1  -1  12 160.208 5.44633   4
   1   1  12 133.730 5.22603   4
  -1   1 -12 153.994 5.46901   3
   1   1  12 158.189 4.18918   2
  -1   1 -12 160.742 4.89709   1
  -2  -1 -12 1.77653 0.74571   1
  -2  -1 -12 2.87908 1.06463   3
   2  -1  12 3.13013 0.54012   2
  -2   1 -12 2.51647 0.81289   1
  -2   1 -12 3.85527 1.19360   3
  -3  -1 -12 28.1304 2.45094   1
  -3  -1 -12 31.7592 3.21134   3
  -3   1 -12 31.5434 2.37009   1
  -3   1 -12 23.7422 3.11286   3
  -4  -1 -12 90.6392 4.84109   1
  -4   1 -12 111.982 6.14601   3
  -4   1 -12 91.2452 4.67062   1
  -5  -1 -12 0.15694 1.59890   1
   5   2 -12 1.43886 1.25245   1
   4  -2 -12 3.37277 1.16806   1
  -4  -2  12 0.96763 1.28934   2
  -4  -2  12 0.69828 0.72538   4
   4   2 -12 2.88444 1.29594   1
  -3  -2  12 179.211 5.84554   4
  -3  -2  12 174.315 6.20501   2
   3  -2 -12 183.104 6.05477   1
  -3   2  12 173.500 5.68904   4
   3   2 -12 175.767 6.29542   1
  -3   2  12 171.003 6.31082   2
  -2  -2  12 0.32899 0.51337   2
  -2  -2  12 0.07856 0.38214   4
   2  -2 -12 0.66830 0.62465   1
   2   2 -12 0.48075 0.62199   1
  -2   2  12 0.10540 0.17868   4
  -2   2  12 -0.0215 0.22338   2
  -1  -2  12 10.0668 1.16402   2
  -1  -2  12 7.01626 0.93258   4
   1  -2 -12 9.63951 1.17033   1
   1   2 -12 7.34219 1.02586   1
  -1   2  12 10.0176 1.03668   4
  -1   2  12 10.0149 1.19886   2
   0  -2 -12 1283.48 33.4045   1
   0  -2  12 1330.71 35.2137   4
   0  -2  12 1363.27 31.9188   2
   0   2 -12 1333.24 36.3469   3
   0   2  12 1344.18 31.7694   2
   0   2  12 1332.16 35.2994   4
   0   2 -12 1299.23 33.4308   1
   1  -2  12 149.718 4.18116   2
  -1  -2 -12 138.112 5.06167   3
   1  -2  12 145.720 5.21690   4
  -1   2 -12 140.731 5.14666   3
   1   2  12 136.333 5.01487   4
  -1   2 -12 145.923 4.53107   1
   1   2  12 146.491 3.82030   2
  -2  -2 -12 29.7530 2.32859   3
  -2  -2 -12 28.8806 1.93907   1
   2  -2  12 26.9809 1.37491   2
  -2   2 -12 29.0745 2.41519   3
  -2   2 -12 28.5912 1.81993   1
  -3  -2 -12 5.88992 1.34165   1
  -3   2 -12 8.70464 1.49797   1
  -3   2 -12 6.91195 2.01287   3
  -4  -2 -12 6.36861 1.89783   1
  -4   2 -12 4.51607 2.26380   3
  -4   2 -12 7.32453 1.69451   1
  -5  -2 -12 7.21118 2.09725   1
   5   3 -12 2.42580 1.29306   1
   4  -3 -12 3.67926 1.07755   1
  -4  -3  12 5.34280 1.54103   1
  -4  -3  12 0.51158 1.16584   2
  -4  -3  12 1.18989 0.76909   4
   4   3 -12 4.39621 1.44088   1
  -3  -3  12 0.70564 0.67323   4
   3  -3 -12 1.87400 0.88330   1
  -3  -3  12 0.45494 0.90231   2
  -3   3  12 1.56335 0.72892   4
  -3   3  12 0.66664 0.99498   2
   3   3 -12 0.52875 1.05060   1
  -1  -3  12 501.682 13.2787   2
  -1  -3  12 515.864 14.4393   4
   1  -3 -12 515.431 13.6852   1
   1   3 -12 512.165 13.7731   1
  -1   3  12 512.136 13.3232   2
  -1   3  12 509.831 14.4448   4
   0  -3 -12 1.28493 0.54106   1
   0  -3  12 1.03577 0.50676   2
   0  -3  12 -0.1649 0.38714   4
   0   3 -12 0.63842 0.57241   1
   0   3  12 0.45094 0.50844   4
   0   3 -12 0.43847 0.41787   3
   0   3  12 0.80083 0.45067   2
  -1  -3 -12 137.358 4.56805   1
   1  -3  12 135.826 4.08256   2
   1  -3  12 123.957 4.81564   4
  -1   3 -12 137.181 5.03655   3
   1   3  12 138.043 4.89911   4
  -1   3 -12 135.407 4.30434   1
  -2  -3 -12 10.1235 1.35397   1
   2  -3  12 8.39627 0.93749   2
  -2   3 -12 7.92299 1.41809   3
  -2   3 -12 8.49304 1.08394   1
  -3  -3 -12 -0.5554 0.83756   1
  -3   3 -12 -0.3431 0.81629   1
  -3   3 -12 -0.6544 1.25974   3
  -4  -3 -12 5.02448 1.73434   1
  -4   3 -12 3.03836 2.12165   3
  -5  -3 -12 2.03240 1.81805   1
  -5   3 -12 3.77054 2.46300   3
  -5  -4  12 -0.8570 0.64578   4
   5   4 -12 0.91503 1.21251   1
  -4  -4  12 -0.3879 0.71325   4
  -4  -4  12 0.63298 1.14907   2
  -4  -4  12 1.74454 1.32498   1
   4   4 -12 -0.2138 1.00613   1
  -3  -4  12 46.3125 2.87260   2
   3  -4 -12 49.9602 2.62371   1
  -3  -4  12 56.4619 2.72310   4
  -3  -4  12 50.8064 2.92335   1
  -3   4  12 50.8622 2.50792   4
   3   4 -12 54.8702 3.11388   1
  -2  -4  12 6.76700 1.12192   2
  -2  -4  12 6.41749 0.95469   4
   2  -4 -12 6.99655 1.11314   1
  -1  -4  12 57.0222 2.64874   4
   1  -4 -12 55.4802 2.44906   1
  -1   4  12 57.1176 2.48807   2
   1   4 -12 56.6397 2.50081   1
  -1   4  12 57.7967 2.67243   4
   0  -4  12 7.06508 1.00555   4
   0  -4 -12 5.85372 0.81309   1
   0  -4  12 7.55025 0.94259   2
   0   4 -12 7.53686 1.02659   1
   0   4  12 7.25108 0.85305   2
   0   4 -12 6.97216 0.92882   3
   0   4  12 5.73397 0.92711   4
   1  -4  12 47.7073 2.02965   2
   1  -4  12 43.4784 2.42160   4
  -1  -4 -12 48.7746 2.31913   1
   1   4  12 43.4938 2.42725   4
  -1   4 -12 47.4556 2.55377   3
  -1   4 -12 44.5789 2.01273   1
   2  -4  12 32.4490 1.70789   2
  -2   4 -12 33.4085 1.87303   1
  -2   4 -12 32.5963 2.50119   3
  -3  -4 -12 20.6175 2.15310   1
  -3   4 -12 15.0732 2.30716   3
  -3   4 -12 20.8869 1.78867   1
  -4  -4 -12 0.91546 1.43700   1
  -4   4 -12 -1.2887 1.83437   3
  -5   4 -12 1.46999 2.21477   3
  -5  -5  12 -0.3204 0.87911   4
  -4  -5  12 1.80049 0.93529   4
  -4  -5  12 -0.5692 1.05539   2
  -4  -5  12 2.04691 1.39508   1
   4   5 -12 2.02627 1.23055   1
   3  -5 -12 25.6827 1.82698   1
  -3  -5  12 25.7471 2.13885   1
  -3  -5  12 23.8372 1.89128   4
  -3  -5  12 25.4505 2.10843   2
  -3   5  12 23.7696 1.72856   4
   3   5 -12 20.6556 2.06332   1
  -2  -5  12 1.51987 0.71949   2
   2  -5 -12 2.08755 0.80242   1
  -2  -5  12 1.28948 0.61627   4
  -2   5  12 0.59294 0.54933   4
   2   5 -12 0.37487 0.57699   1
  -1  -5  12 2.67815 0.66281   4
   1  -5 -12 2.44568 0.69581   1
   1   5 -12 2.32657 0.66581   1
  -1   5  12 2.34305 0.65650   4
   0  -5  12 5.81035 0.86934   4
   0  -5  12 8.96818 1.03998   2
   0  -5 -12 8.20852 0.99192   1
   0   5  12 5.38567 0.93786   4
   0   5 -12 6.89773 0.97324   3
   0   5 -12 6.66018 0.96364   1
  -1  -5 -12 280.902 7.12547   2
  -1  -5 -12 289.004 8.52749   1
   1  -5  12 289.282 7.88194   2
   1  -5  12 284.483 9.05696   4
  -1   5 -12 294.019 8.04398   1
   1   5  12 282.027 9.07140   4
  -1   5 -12 288.008 9.31235   3
  -2  -5 -12 1.75928 0.77225   1
   2  -5  12 3.32627 0.79779   2
  -2   5 -12 3.36862 1.11092   3
  -2   5 -12 2.85063 0.74496   1
   3  -5  12 -0.0465 0.79260   2
  -3  -5 -12 -0.6033 0.82425   1
  -3   5 -12 0.22871 1.13147   3
  -4  -5 -12 -0.0938 1.32397   1
  -4   5 -12 -0.0882 1.86978   3
  -5   5 -12 -4.3727 1.94718   3
  -5  -6  12 1.56837 1.04778   4
  -4  -6  12 1.35295 0.98367   4
  -4  -6  12 2.04199 1.32836   1
  -4  -6  12 1.00927 1.09775   2
   4   6 -12 -0.6241 1.00836   1
  -3  -6  12 0.59328 0.84002   1
  -3  -6  12 -0.3215 0.64257   4
  -3  -6  12 -0.3550 0.71093   2
  -3   6  12 -0.3414 0.51253   4
   3   6 -12 -0.6117 0.74730   1
   2  -6 -12 0.15262 0.72407   1
  -2  -6  12 0.41822 0.56524   4
  -2  -6  12 0.25903 0.55828   2
  -2   6  12 0.36228 0.52479   4
   2   6 -12 0.72225 0.71000   1
  -1  -6  12 119.027 4.62719   4
   1  -6 -12 120.031 3.96729   1
   1   6 -12 112.797 4.13509   1
  -1   6  12 117.786 4.58480   4
   0  -6 -12 3.15791 0.65703   1
   0  -6  12 4.13278 0.79597   2
   0  -6  12 2.82317 0.67780   4
   0   6  12 2.89120 0.74609   4
   0   6 -12 4.31536 0.85486   1
   0   6 -12 4.39186 0.90791   3
  -1  -6 -12 26.9341 1.14856   2
   1  -6  12 29.4760 1.72328   2
  -1  -6 -12 29.4029 1.87545   1
   1   6  12 28.1721 2.08077   4
  -1   6 -12 28.9503 1.55631   1
  -1   6 -12 26.8242 2.06643   3
  -2  -6 -12 23.2412 1.99051   1
   2  -6  12 20.1706 1.62100   2
  -2   6 -12 20.1286 1.44744   1
  -2   6 -12 23.4940 2.35228   3
   3  -6  12 0.23524 0.85349   2
  -3  -6 -12 0.99316 1.05069   1
  -3   6 -12 1.19351 1.31888   3
  -4  -6 -12 0.65241 1.33690   1
  -4   6 -12 -0.8885 1.88025   3
  -4  -7  12 6.71849 1.41008   4
  -4  -7  12 9.62194 2.05966   1
  -4  -7  12 3.69635 1.43681   2
   4   7 -12 7.09546 1.75669   1
  -3  -7  12 60.1043 3.37218   4
  -3  -7  12 58.5927 3.42278   1
  -3  -7  12 58.1446 3.26829   2
  -3   7  12 61.5117 3.02452   4
   3   7 -12 62.4764 3.57253   1
  -2  -7  12 0.33766 0.75952   4
   2  -7 -12 0.72927 0.75390   1
  -2  -7  12 -0.0687 0.59202   2
   2   7 -12 0.77901 0.74127   1
  -2   7  12 2.25744 0.76824   4
  -1  -7  12 310.137 9.73393   4
  -1  -7  12 307.272 8.85586   2
   1  -7 -12 307.187 8.58814   1
   1   7 -12 293.703 8.89581   1
  -1   7  12 309.520 9.70089   4
   0  -7  12 98.8436 3.67164   2
   0  -7 -12 101.316 3.64830   1
   0  -7  12 101.068 4.22386   4
   0   7 -12 102.686 3.65765   1
   0   7  12 99.7393 4.27472   4
   0   7 -12 99.6510 4.13422   3
   1  -7  12 20.3496 1.54151   2
  -1  -7 -12 17.8932 1.57897   1
  -1   7 -12 19.4766 1.83504   3
  -1   7 -12 19.8035 1.30425   1
  -2  -7 -12 12.0421 1.68142   1
   2  -7  12 15.4558 1.52858   2
  -2   7 -12 12.2516 1.89426   3
  -3  -7 -12 2.01934 1.29893   1
   3  -7  12 1.94041 1.01754   2
  -3   7 -12 1.25017 1.43662   3
  -4  -7 -12 -0.1113 1.56761   1
  -4   7 -12 0.63749 2.08260   3
  -4  -8  12 7.48070 1.55200   4
  -4  -8  12 9.34549 2.16076   1
  -4  -8  12 9.54444 1.79427   2
   4   8 -12 9.98719 2.09818   1
  -3  -8  12 14.0721 1.87500   4
  -3  -8  12 17.1337 2.28886   1
  -3  -8  12 18.0157 2.14103   2
   3   8 -12 13.5987 1.97315   1
  -2  -8  12 157.886 6.11226   4
  -2  -8  12 168.821 5.78146   2
  -2   8  12 152.064 5.91419   4
   2   8 -12 153.933 5.76228   1
   1  -8 -12 125.707 4.11930   1
  -1  -8  12 125.871 5.09247   4
  -1  -8  12 123.627 4.54609   2
   1   8 -12 121.362 4.46334   1
  -1   8  12 119.169 4.97054   4
   0  -8 -12 110.205 3.97438   1
   0  -8  12 111.557 4.72898   4
   0  -8  12 100.127 3.95189   2
   0  -8 -12 111.210 3.72477   2
   0   8 -12 113.035 4.60491   3
   0   8  12 111.030 4.70825   4
   0   8 -12 111.249 3.92348   1
   1  -8  12 56.5877 2.65733   2
  -1  -8 -12 50.5416 2.66726   1
  -1   8 -12 49.1541 2.98129   3
  -1   8 -12 49.5787 2.13749   1
  -2  -8 -12 24.9148 2.17859   1
   2  -8  12 22.9616 1.88160   2
  -2   8 -12 23.6106 2.56915   3
  -3  -8 -12 -0.0937 1.21142   1
   3  -8  12 -0.1075 0.87658   2
  -3   8 -12 0.70677 1.45652   3
  -4  -8 -12 -1.4315 1.57522   1
  -4  -8 -12 -0.4631 1.31161   4
  -4   8 -12 -0.6490 1.87289   3
  -4  -9  12 -1.1552 1.10724   4
  -4  -9  12 -0.8634 1.35581   1
   4   9 -12 -0.4243 1.11748   1
  -3  -9  12 3.47171 1.24424   2
  -3  -9  12 3.49619 1.45197   1
  -3  -9  12 2.58787 1.17456   4
   3   9 -12 3.69413 1.31567   1
  -2  -9  12 51.6304 2.98138   2
  -2  -9  12 50.1705 3.23295   4
  -2   9  12 46.6650 3.00159   4
   2   9 -12 51.2515 2.93399   1
   1  -9 -12 204.310 6.62418   2
   1  -9 -12 223.199 6.38297   1
  -1  -9  12 200.807 6.74536   2
  -1  -9  12 204.559 7.54702   4
  -1   9  12 217.390 7.65501   4
   1   9 -12 210.105 6.74182   1
   0  -9 -12 213.740 6.71692   1
   0  -9  12 221.803 7.74825   4
   0  -9 -12 211.539 6.35060   2
   0  -9  12 206.522 6.72684   2
   0   9  12 217.108 7.80088   4
   0   9 -12 222.768 6.62240   1
   0   9 -12 216.166 7.71245   3
  -1  -9 -12 29.0415 2.16979   1
   1  -9  12 31.1075 2.18341   2
  -1   9 -12 31.8554 2.50612   3
   2  -9  12 32.8064 2.35069   2
  -2  -9 -12 35.9993 2.66836   1
  -2   9 -12 33.9055 3.04701   3
   3  -9  12 1.49877 1.20189   2
  -3  -9 -12 -0.3131 1.20759   1
  -3   9 -12 0.59005 1.66449   3
  -4  -9 -12 -1.8658 1.63033   1
  -4  -9 -12 -1.2866 1.32149   4
  -4   9 -12 -2.2095 1.94514   3
  -4 -10  12 -1.2541 1.29952   1
   4 -10 -12 0.44258 1.29444   2
  -4 -10  12 -0.3213 1.23531   4
   4  10 -12 1.44195 1.30459   1
   3 -10 -12 -0.4914 0.93597   2
  -3 -10  12 -1.3489 0.83338   4
  -3 -10  12 0.90111 1.00741   2
  -3 -10  12 -0.5316 1.04508   1
   3  10 -12 0.57044 0.96502   1
  -2 -10  12 6.62922 1.46365   4
  -2 -10  12 6.68800 1.35095   2
   2 -10 -12 7.37256 1.38741   2
   2  10 -12 4.51404 1.11405   1
  -1 -10  12 11.0925 1.64724   2
   1 -10 -12 9.19827 1.31767   2
  -1 -10  12 7.37021 1.39428   4
   1  10 -12 9.70532 1.33438   1
  -1  10  12 4.79193 1.29575   4
   0 -10 -12 277.358 8.07140   2
   0 -10  12 283.583 8.54951   2
   0 -10 -12 285.705 8.47719   1
   0  10 -12 285.527 9.78144   3
   0  10  12 284.367 9.77429   4
   0  10 -12 283.812 8.29632   1
  -1 -10 -12 220.017 7.45815   1
   1 -10  12 227.816 7.29281   2
  -1  10 -12 228.227 8.37607   3
  -2 -10 -12 8.98384 1.68130   1
   2 -10  12 7.93527 1.57940   2
  -2  10 -12 10.1325 1.99915   3
  -3 -10 -12 6.25227 1.67126   4
   3 -10  12 3.49434 1.44142   2
  -3 -10 -12 5.67362 1.84646   1
  -3  10 -12 6.47775 2.12938   3
  -4 -10 -12 -1.8291 1.47653   4
  -4 -10 -12 -2.2294 1.55623   1
  -4  10 -12 0.12784 2.06477   3
   4 -11 -12 1.22834 1.39144   2
  -4 -11  12 -0.8045 1.20389   4
  -3 -11  12 5.94714 1.60556   4
  -3 -11  12 7.59755 1.68549   2
  -3 -11  12 9.83004 1.94906   1
   3 -11 -12 8.45157 1.75815   2
   3  11 -12 8.38442 1.69460   1
  -2 -11  12 10.9841 1.73013   2
  -2 -11  12 10.8413 1.74746   4
   2 -11 -12 7.43337 1.45106   2
   2  11 -12 11.7025 1.68098   1
  -1 -11  12 9.14201 1.65921   4
   1 -11 -12 12.3601 1.56591   2
  -1 -11  12 10.5653 1.62610   2
   1  11 -12 12.8499 1.38914   1
   0 -11  12 27.0938 2.13768   2
   0 -11 -12 26.7635 1.84566   2
   0 -11 -12 27.6906 1.90122   1
   0  11  12 23.5573 2.47345   4
   0  11 -12 27.3474 2.52791   3
   1 -11  12 1.30874 0.96267   2
  -1 -11 -12 -0.3368 0.76248   1
  -1  11 -12 -0.1464 0.97302   3
  -2 -11 -12 65.8247 4.25041   4
  -2 -11 -12 62.8397 3.76662   1
   2 -11  12 56.9171 3.42506   2
  -2  11 -12 68.0609 4.46037   3
  -3 -11 -12 13.6797 2.26070   4
  -3 -11 -12 12.3562 2.24628   1
   3 -11  12 9.08957 1.85871   2
  -3  11 -12 16.4123 2.90957   3
  -4 -11 -12 3.67662 1.86113   4
  -4  11 -12 1.58404 2.26606   3
  -3 -12  12 2.11008 1.38513   4
  -3 -12  12 0.49709 1.26520   1
  -3 -12  12 2.35828 1.37438   2
   3 -12 -12 1.82177 1.22925   2
   3  12 -12 3.95755 1.35670   1
   2 -12 -12 0.67185 0.84721   2
  -2 -12  12 0.46193 0.89297   4
  -2 -12  12 0.20399 0.87696   2
   2  12 -12 1.41571 0.82113   1
   1 -12 -12 1.41183 0.80332   2
  -1 -12  12 2.29456 1.00708   2
  -1 -12  12 2.42518 1.05102   4
   1  12 -12 1.64096 0.72907   1
   0 -12  12 7.01693 1.33396   2
   0 -12 -12 9.64125 1.31919   2
   0  12 -12 13.8293 2.20656   3
  -1 -12 -12 15.1198 1.87888   1
   1 -12  12 13.0305 1.80134   2
  -1  12 -12 15.1636 2.31031   3
  -2 -12 -12 58.2526 4.18179   4
   2 -12  12 52.7762 3.36848   2
  -2 -12 -12 52.5348 3.47678   1
  -2  12 -12 58.7801 4.41427   3
   3 -12  12 0.54611 1.35600   2
  -3 -12 -12 -0.3540 1.46062   1
  -3 -12 -12 -0.7652 1.45454   4
  -3  12 -12 3.22578 2.18452   3
  -3 -13  12 0.11570 1.08984   2
   3 -13 -12 1.29551 1.23218   2
  -3 -13  12 -0.0887 1.19539   4
   3  13 -12 0.75796 1.06007   1
   2 -13 -12 0.11183 0.86880   2
  -2 -13  12 1.27335 1.05494   2
  -2 -13  12 -0.0439 0.97292   4
   2  13 -12 0.39647 0.80261   1
   1 -13 -12 -0.4118 0.69454   2
  -1 -13  12 -0.4263 0.67788   2
   0 -13  12 24.9329 2.19854   2
   0 -13 -12 28.0993 2.00255   2
   0  13 -12 27.6995 2.88172   3
  -1 -13 -12 0.24683 0.80689   1
   1 -13  12 0.73019 0.96713   2
  -1  13 -12 0.88310 1.29781   3
  -2 -13 -12 3.41912 1.42714   1
   2 -13  12 3.04599 1.28867   2
  -2  13 -12 5.85152 2.09999   3
  -3 -13 -12 9.33413 2.22266   1
   3 -13  12 5.12828 1.68569   2
  -3 -13 -12 2.26988 1.87963   4
  -3  13 -12 8.01647 2.70806   3
   3 -14 -12 0.01624 1.12998   2
  -3 -14  12 0.10349 1.40769   4
  -3 -14  12 -1.1385 1.11434   2
   3  14 -12 2.87820 1.25290   1
   2 -14 -12 2.13621 1.16087   2
  -2 -14  12 2.39934 1.35720   4
  -2 -14  12 0.86763 1.13909   2
   1 -14 -12 5.61587 1.31117   2
  -1 -14  12 10.0153 1.81188   2
   0 -14  12 1.78373 0.96385   2
   0  14 -12 3.07025 1.54810   3
   1 -14  12 3.06392 1.21645   2
  -1  14 -12 3.93670 1.88970   3
   2 -14  12 0.48547 1.12409   2
  -2 -14 -12 0.23946 1.19209   1
  -2  14 -12 -0.9899 1.69700   3
   3 -14  12 -0.8054 1.36157   2
  -3 -14 -12 -0.5679 1.45306   1
  -3 -14 -12 -0.6084 1.74600   4
  -3  14 -12 0.74013 2.20614   3
  -2 -15  12 0.16227 1.11929   2
   2 -15 -12 1.86684 1.41125   2
   1 -15 -12 2.29510 1.11053   2
  -1 -15  12 4.57449 1.45404   2
   0 -15  12 0.51859 0.96615   2
   0  15 -12 1.58283 1.74271   3
   1 -15  12 -1.2728 0.83902   2
  -1  15 -12 -1.0693 1.36661   3
   2 -15  12 -0.2178 1.31372   2
  -2  15 -12 2.35339 2.06616   3
   2 -16 -12 -0.1499 0.98239   2
  -2 -16  12 2.00073 1.39806   2
  -1 -16  12 13.7589 2.31212   2
   1 -16 -12 9.22065 1.79078   2
   0 -16  12 7.05634 1.69410   2
   0  16 -12 10.4527 2.74388   3
   1 -16  12 -0.8946 1.01805   2
  -1  16 -12 1.07604 1.83515   3
   2 -16  12 5.82348 1.75985   2
  -2  16 -12 13.3841 3.09002   3
  -1 -17  12 11.5208 2.24068   2
   1 -17 -12 10.2959 1.96966   2
   0 -17  12 8.87662 1.93603   2
   0  17 -12 6.31446 2.82669   3
   1 -17  12 18.9331 2.70307   2
  -1  17 -12 33.6003 4.23745   3
   5   0 -13 3.12211 1.23793   1
  -4   0  13 2.58363 1.40191   2
   4   0 -13 3.17262 1.29305   1
  -3   0  13 0.42677 1.01883   2
   3   0 -13 0.62853 0.93170   1
  -3   0  13 -0.9997 0.58945   4
  -2   0  13 0.00721 0.20479   2
  -2   0  13 0.08482 0.19783   4
   2   0 -13 0.63746 0.63136   1
  -1   0  13 -0.0592 0.34991   2
   1   0 -13 0.01393 0.54294   1
  -1   0  13 -0.1224 0.31643   4
   0   0 -13 0.80382 0.58782   1
   0   0  13 -0.2339 0.43774   4
   0   0  13 1.13340 0.44524   2
   0   0 -13 0.73209 0.41840   3
   1   0  13 0.34508 0.33877   2
  -1   0 -13 -0.3034 0.54939   3
   1   0  13 -0.2704 0.44277   4
  -1   0 -13 -0.2989 0.40938   1
  -2   0 -13 1.00929 0.96363   3
  -2   0 -13 0.58223 0.71151   1
  -3   0 -13 5.18579 1.53860   1
  -4   0 -13 6.59975 2.14913   3
  -4   0 -13 1.15097 1.46296   1
   5   1 -13 3.68413 1.45271   1
  -4  -1  13 -0.1026 1.39045   2
   4  -1 -13 3.59401 1.24461   1
  -4  -1  13 2.41946 0.84183   4
  -4   1  13 3.92490 1.42356   2
   4   1 -13 4.10008 1.40311   1
  -3  -1  13 281.485 8.57449   4
  -3  -1  13 280.112 8.90116   2
   3  -1 -13 279.562 8.75421   1
  -3   1  13 285.307 8.52151   4
   3   1 -13 284.116 8.98318   1
  -3   1  13 280.825 8.93294   2
   2  -1 -13 75.9681 3.16117   1
   2   1 -13 76.1345 3.21489   1
  -1  -1  13 58.7657 2.66688   4
  -1  -1  13 56.5183 2.48394   2
   1  -1 -13 57.8780 2.56103   1
   1   1 -13 58.9660 2.55074   1
  -1   1  13 57.6457 2.63130   4
  -1   1  13 59.7426 2.54103   2
   0  -1 -13 484.347 13.5486   3
   0  -1 -13 471.708 12.8517   1
   0  -1  13 486.111 12.2073   2
   0  -1  13 482.314 13.6899   4
   0   1 -13 463.703 13.6261   3
   0   1  13 476.668 13.6721   4
   0   1 -13 470.237 12.8797   1
   0   1  13 492.276 12.1646   2
  -1  -1 -13 21.0395 1.42912   1
   1  -1  13 20.1653 1.12525   2
  -1  -1 -13 19.6879 1.68645   3
   1  -1  13 17.3102 1.52587   4
  -1   1 -13 19.8477 1.35654   1
  -1   1 -13 19.3012 1.58503   3
   1   1  13 21.2643 1.02817   2
   1   1  13 20.0103 1.59129   4
  -2  -1 -13 14.4604 1.46826   1
   2  -1  13 15.6400 0.96511   2
  -2  -1 -13 12.6072 1.67303   3
  -2   1 -13 12.9469 1.39614   1
  -2   1 -13 15.8844 2.00270   3
  -3  -1 -13 35.3341 3.27457   3
  -3  -1 -13 30.4298 2.50421   1
  -3   1 -13 29.2296 3.36937   3
  -3   1 -13 33.4346 2.57608   1
  -4  -1 -13 15.2711 2.33595   1
  -4   1 -13 15.6333 2.22347   1
  -4   1 -13 24.9612 3.37451   3
  -5  -1 -13 1.24842 1.76300   1
  -5  -2  13 -0.9473 1.21553   2
   5   2 -13 2.50173 1.32707   1
  -4  -2  13 3.74943 0.92436   4
   4  -2 -13 4.14892 1.20465   1
  -4  -2  13 0.91408 1.32454   2
   4   2 -13 5.17571 1.47899   1
  -3  -2  13 7.31903 1.52370   2
  -3  -2  13 8.21681 1.13542   4
   3  -2 -13 11.1217 1.51968   1
   3   2 -13 9.89227 1.65851   1
  -3   2  13 10.8905 1.74617   2
  -3   2  13 8.53168 1.17041   4
  -2  -2  13 1.54035 0.60483   4
   2  -2 -13 2.23344 0.79378   1
  -2  -2  13 2.19754 0.75216   2
   2   2 -13 1.67359 0.75091   1
  -1  -2  13 53.1335 2.39607   2
   1  -2 -13 48.0308 2.36352   1
  -1  -2  13 52.1705 2.50777   4
   1   2 -13 55.0087 2.41373   1
  -1   2  13 54.9317 2.52198   4
  -1   2  13 48.7290 2.32562   2
   0  -2  13 1.50659 0.58279   4
   0  -2 -13 2.28893 0.67087   1
   0  -2  13 2.38855 0.61219   2
   0   2  13 1.99937 0.58798   2
   0   2 -13 2.64146 0.58660   3
   0   2  13 1.20522 0.54964   4
   0   2 -13 2.95265 0.79741   1
  -1  -2 -13 39.8049 2.10199   1
   1  -2  13 47.3664 1.86911   2
  -1  -2 -13 44.7326 2.38138   3
   1  -2  13 46.0025 2.44421   4
  -1   2 -13 43.2541 2.04142   1
   1   2  13 43.4948 2.38965   4
   1   2  13 43.1631 1.55009   2
  -1   2 -13 48.0942 2.46997   3
   2  -2  13 17.9939 1.16147   2
  -2  -2 -13 16.7871 1.98453   3
  -2  -2 -13 16.9135 1.60730   1
  -2   2 -13 19.2714 2.08903   3
  -2   2 -13 21.4149 1.58303   1
  -3  -2 -13 0.62235 1.00849   1
  -3   2 -13 -0.4499 0.96517   1
  -4  -2 -13 5.67645 1.79125   1
  -4   2 -13 6.55526 1.65076   1
  -4   2 -13 11.6997 2.76062   3
  -5  -2 -13 2.74099 1.82780   1
   5   3 -13 1.28280 1.18227   1
  -4  -3  13 -0.4103 1.07495   2
   4  -3 -13 1.68957 0.95727   1
  -4  -3  13 0.47069 0.75439   4
  -4   3  13 0.40020 0.54176   4
   4   3 -13 2.59095 1.26574   1
  -3  -3  13 231.951 7.35858   4
   3  -3 -13 227.280 7.27367   1
  -3  -3  13 212.864 7.39788   2
   3   3 -13 219.683 7.64088   1
  -3   3  13 232.663 7.17428   4
  -3   3  13 234.232 7.72733   2
  -2   3  13 28.8454 1.77442   4
  -1  -3  13 63.8570 2.66467   2
  -1  -3  13 60.4396 2.75173   4
   1  -3 -13 60.5184 2.62441   1
  -1   3  13 60.7047 2.62392   2
  -1   3  13 61.2259 2.79755   4
   1   3 -13 58.4765 2.64652   1
   0  -3  13 1056.87 28.3335   4
   0  -3  13 1081.47 25.5987   2
   0  -3 -13 1053.02 26.7673   1
   0   3  13 1026.55 28.3066   4
   0   3 -13 1032.15 26.7672   1
   0   3 -13 1026.41 29.0325   3
   0   3  13 1051.56 25.3600   2
   1  -3  13 0.79363 0.59503   4
   1  -3  13 0.54565 0.49573   2
  -1  -3 -13 0.92664 0.61145   1
   1   3  13 0.24451 0.52298   4
   1   3  13 0.73779 0.30136   2
  -1   3 -13 1.46647 0.71066   3
  -1   3 -13 -0.0327 0.48752   1
   2  -3  13 0.87906 0.53968   2
  -2  -3 -13 0.92618 0.67938   1
  -2   3 -13 0.30473 0.57000   1
  -2   3 -13 0.61594 0.88126   3
  -3  -3 -13 1.94433 1.15684   1
  -3   3 -13 -1.5177 1.31242   3
  -3   3 -13 1.96670 1.02631   1
  -4  -3 -13 5.30426 1.79302   1
  -4   3 -13 0.86948 2.14193   3
  -5   3 -13 3.78041 2.59468   3
  -5  -4  13 0.83137 0.80089   4
   5   4 -13 2.85168 1.57439   1
  -4  -4  13 24.4495 2.47296   2
  -4  -4  13 26.1566 2.12398   4
  -4   4  13 20.9194 1.47478   4
   4   4 -13 21.3287 2.63880   1
  -3  -4  13 6.88243 1.39992   2
  -3  -4  13 8.23861 1.16904   4
   3  -4 -13 9.30132 1.35341   1
   3   4 -13 10.3079 1.65255   1
  -3   4  13 8.63996 1.16592   4
  -2  -4  13 95.8358 3.88071   2
   2  -4 -13 102.364 3.79833   1
  -2  -4  13 101.310 3.97781   4
  -2   4  13 96.2277 3.98527   2
  -2   4  13 97.1986 3.88701   4
   1  -4 -13 8.42103 1.10098   1
  -1  -4  13 6.54896 0.99169   4
  -1  -4  13 5.34621 0.86862   2
  -1   4  13 6.14450 0.95136   4
   1   4 -13 5.00957 0.93245   1
  -1   4  13 7.86769 1.06661   2
   0  -4  13 17.4628 1.28520   2
   0  -4  13 16.7130 1.43220   4
   0  -4 -13 16.8810 1.25617   1
   0   4 -13 15.7803 1.28839   3
   0   4 -13 15.9367 1.38349   1
   0   4  13 15.1642 1.08966   2
   0   4  13 16.3524 1.49920   4
   1  -4  13 274.219 7.45847   2
   1  -4  13 278.929 8.63882   4
  -1  -4 -13 268.213 8.07745   1
  -1   4 -13 269.340 7.72227   1
  -1   4 -13 264.702 8.80626   3
   2  -4  13 0.46304 0.60486   2
  -2  -4 -13 0.52603 0.66421   1
  -2   4 -13 -0.0246 0.52712   1
  -2   4 -13 0.84718 0.97313   3
  -3  -4 -13 1.44585 1.12518   1
  -3   4 -13 -0.5008 1.24942   3
  -3   4 -13 -0.6322 0.78380   1
  -4  -4 -13 1.56705 1.59588   1
  -4   4 -13 4.86057 2.45234   3
  -5   4 -13 -1.6333 2.10767   3
  -5  -5  13 -1.8781 0.82237   4
  -4  -5  13 1.26823 0.92395   4
  -4  -5  13 3.69850 1.35814   2
   4   5 -13 3.37763 1.37142   1
  -3  -5  13 20.4845 2.18062   2
  -3  -5  13 17.0175 1.74323   4
   3  -5 -13 18.2631 1.66592   1
   3   5 -13 17.5205 1.93275   1
  -3   5  13 16.0650 1.55874   4
   2  -5 -13 2.14864 0.88397   1
  -2  -5  13 1.44420 0.76775   2
  -2  -5  13 1.16874 0.63932   4
  -2   5  13 1.39233 0.69363   4
   2   5 -13 0.72873 0.76797   1
   1  -5 -13 1.25299 0.63706   1
  -1  -5  13 1.01370 0.56127   4
   1   5 -13 1.05065 0.58149   1
  -1   5  13 1.51708 0.61167   4
   0  -5  13 37.1860 1.92748   2
   0  -5  13 37.7288 2.21223   4
   0  -5 -13 36.2003 1.85899   1
   0   5 -13 36.0351 2.01897   3
   0   5 -13 35.3926 1.95149   1
   0   5  13 38.1703 2.26444   4
  -1  -5 -13 76.7519 3.23698   1
   1  -5  13 77.0375 2.90486   2
  -1  -5 -13 70.8947 2.20250   2
  -1   5 -13 75.2938 3.51668   3
   1   5  13 74.1413 3.49509   4
  -1   5 -13 74.4582 2.85653   1
   2  -5  13 25.1695 1.63405   2
  -2  -5 -13 21.1254 1.89295   1
  -2   5 -13 20.6901 2.19120   3
  -2   5 -13 23.3864 1.59341   1
  -3  -5 -13 9.38129 1.66895   1
  -3   5 -13 8.15644 1.87963   3
  -4  -5 -13 4.90706 1.83130   1
  -4   5 -13 2.30354 2.10939   3
  -4  -6  13 1.10286 0.98120   4
  -4  -6  13 1.42617 1.45241   1
  -4  -6  13 -1.2867 0.83430   2
   4   6 -13 0.37928 1.05959   1
  -3  -6  13 28.1886 2.21620   4
  -3  -6  13 24.0759 2.17671   2
   3   6 -13 28.4241 2.37252   1
  -3   6  13 27.2546 1.95054   4
  -2  -6  13 4.63122 1.01627   4
  -2  -6  13 8.61585 1.36941   2
   2  -6 -13 5.05086 1.06824   1
  -2   6  13 5.41586 1.04796   4
   2   6 -13 5.50944 1.14474   1
   1  -6 -13 101.046 3.65172   1
  -1  -6  13 104.254 4.27287   4
  -1   6  13 105.344 4.28852   4
   1   6 -13 101.091 3.85964   1
   0  -6  13 17.7915 1.58889   4
   0  -6  13 16.0944 1.32253   2
   0  -6 -13 16.3402 1.27893   1
   0   6 -13 14.6250 1.38258   3
   0   6 -13 16.0204 1.47149   1
   0   6  13 18.8389 1.66631   4
   1  -6  13 93.6111 3.41852   2
  -1  -6 -13 90.3950 3.71987   1
  -1   6 -13 92.4171 4.12177   3
  -1   6 -13 92.2466 3.28728   1
   2  -6  13 15.5616 1.49101   2
  -2  -6 -13 14.6106 1.82831   1
  -2   6 -13 13.6272 1.95823   3
  -2   6 -13 15.7749 1.29568   1
  -3  -6 -13 1.24703 1.15270   1
   3  -6  13 1.77178 0.92513   2
  -3   6 -13 3.83231 1.60857   3
  -4  -6 -13 3.23492 1.86456   1
  -4   6 -13 2.45274 2.27067   3
  -4  -7  13 2.74077 1.18643   4
  -4  -7  13 3.02819 1.34909   2
  -4  -7  13 -0.1932 1.45972   1
   4   7 -13 1.92739 1.26091   1
  -3  -7  13 29.9100 2.42981   2
  -3  -7  13 30.0665 2.50218   4
   3   7 -13 32.6062 2.60081   1
  -3   7  13 33.3984 2.26675   4
   2  -7 -13 47.1116 2.37128   1
  -2  -7  13 45.9244 2.63422   2
  -2  -7  13 44.9827 2.84918   4
  -2   7  13 44.2882 2.64715   4
   2   7 -13 45.9426 2.68815   1
  -1  -7  13 41.9751 2.34684   2
   1  -7 -13 47.3964 2.18613   1
  -1  -7  13 46.7521 2.80621   4
  -1   7  13 47.5651 2.75415   4
   1   7 -13 40.6424 2.29462   1
   0  -7 -13 207.948 6.34341   1
   0  -7  13 210.644 7.14197   4
   0  -7  13 200.642 6.24634   2
   0   7 -13 202.675 6.27505   1
   0   7 -13 200.621 7.03679   3
   0   7  13 196.156 7.09155   4
  -1  -7 -13 3.59642 0.89932   1
   1  -7  13 3.69754 0.85524   2
  -1   7 -13 3.95561 1.04139   3
  -1   7 -13 3.98646 0.79567   1
   2  -7  13 24.3118 1.80811   2
  -2  -7 -13 23.5611 2.11414   1
  -2   7 -13 22.1819 2.49819   3
  -3  -7 -13 -0.7908 1.07848   1
   3  -7  13 -0.2356 0.81231   2
  -3   7 -13 0.75597 1.35713   3
  -4  -7 -13 -1.1188 1.41802   1
  -4   7 -13 -0.8219 1.98852   3
  -4  -8  13 0.24593 1.04420   4
  -4  -8  13 -0.2436 1.43851   1
  -4  -8  13 0.48724 1.18563   2
   4   8 -13 2.59682 1.37596   1
  -3  -8  13 1.92593 1.01933   2
  -3  -8  13 0.60256 1.17360   1
  -3  -8  13 1.62040 1.08799   4
  -3   8  13 2.02948 0.87805   4
   3   8 -13 1.70985 1.01219   1
  -2  -8  13 23.3109 2.34270   4
  -2  -8  13 26.2798 2.12241   2
  -2   8  13 28.5081 2.27301   4
   2   8 -13 27.9062 2.19658   1
  -1  -8  13 452.245 13.8399   4
  -1  -8  13 441.074 12.5142   2
   1  -8 -13 460.585 12.3520   1
   1   8 -13 461.745 12.7998   1
  -1   8  13 456.904 13.8157   4
   0  -8  13 5.78383 1.28167   4
   0  -8 -13 7.88899 1.15770   1
   0  -8 -13 7.50798 0.99268   2
   0  -8  13 7.58075 1.16323   2
   0   8 -13 6.14251 1.11556   3
   0   8  13 6.55676 1.19995   4
   0   8 -13 7.03703 1.14373   1
   1  -8  13 10.4556 1.31530   2
  -1  -8 -13 9.91843 1.37770   1
  -1   8 -13 9.89166 1.12022   1
  -1   8 -13 8.98120 1.43838   3
   2  -8  13 -0.8915 0.78269   2
  -2  -8 -13 0.31738 0.91483   1
  -2   8 -13 1.73269 1.25338   3
  -3  -8 -13 0.79925 1.24362   1
   3  -8  13 -0.0521 0.93263   2
  -3   8 -13 -0.2618 1.44060   3
  -4  -8 -13 -3.1535 1.37313   1
  -4   8 -13 0.47052 2.15791   3
  -4  -9  13 0.37785 1.19630   4
  -4  -9  13 2.74240 1.77789   1
  -4  -9  13 2.78098 1.40708   2
   4   9 -13 4.26614 1.50887   1
  -3  -9  13 3.19773 1.21693   2
  -3  -9  13 1.39437 1.09066   4
   3   9 -13 1.99840 1.14110   1
  -2  -9  13 21.6665 2.03848   2
  -2  -9  13 23.7755 2.36039   4
   2   9 -13 22.5216 2.03798   1
  -2   9  13 21.4366 2.13023   4
  -1  -9  13 10.6400 1.65379   4
   1  -9 -13 17.0879 1.42874   1
  -1  -9  13 16.5770 1.72249   2
   1   9 -13 15.5993 1.57409   1
  -1   9  13 19.6905 2.08573   4
   0  -9 -13 8.61061 1.13518   2
   0  -9  13 7.03928 1.22265   2
   0  -9 -13 6.56225 1.16544   1
   0   9  13 4.13443 1.18024   4
   0   9 -13 8.75573 1.44994   3
   0   9 -13 9.32929 1.29244   1
  -1  -9 -13 90.8795 4.00018   1
   1  -9  13 90.3568 3.82446   2
  -1   9 -13 95.0284 4.57321   3
  -2  -9 -13 1.81820 1.17094   1
   2  -9  13 0.19684 1.00258   2
  -2   9 -13 1.49083 1.23522   3
   3  -9  13 -0.4533 1.04587   2
  -3  -9 -13 -0.4509 1.19766   1
  -3   9 -13 0.98780 1.66845   3
  -4  -9 -13 0.19438 1.53404   4
  -4  -9 -13 -0.2121 1.73525   1
  -4   9 -13 0.50088 2.14687   3
  -4 -10  13 -0.7968 1.44905   1
   4 -10 -13 2.33971 1.48190   2
  -4 -10  13 3.35575 1.49714   4
   4  10 -13 3.75501 1.52332   1
  -3 -10  13 0.13642 1.03070   4
  -3 -10  13 0.64934 0.97504   2
   3  10 -13 1.28011 1.03229   1
  -2 -10  13 13.6208 1.84088   2
  -2 -10  13 12.6434 1.79095   4
  -2  10  13 11.9272 1.67052   4
   2  10 -13 13.9814 1.77003   1
   1 -10 -13 6.95786 1.21760   2
  -1 -10  13 5.17295 1.20810   2
  -1 -10  13 5.49367 1.30745   4
  -1  10  13 2.56592 1.08180   4
   1  10 -13 5.11573 1.09436   1
   0 -10 -13 20.9376 1.61227   2
   0 -10  13 23.7084 2.02624   2
   0 -10 -13 23.6174 1.85130   1
   0  10 -13 22.5647 1.75753   1
   0  10 -13 19.8380 2.16603   3
   0  10  13 20.3533 2.31931   4
  -1 -10 -13 66.6236 3.47666   1
   1 -10  13 70.6724 3.39347   2
  -1  10 -13 69.8117 3.99224   3
   2 -10  13 6.59619 1.52850   2
  -2 -10 -13 9.05155 1.71776   1
  -2  10 -13 7.45481 1.83136   3
  -3 -10 -13 2.09974 1.41158   1
  -3 -10 -13 0.56660 1.33973   4
   3 -10  13 1.31707 1.28228   2
  -3  10 -13 2.65440 1.91047   3
  -4 -10 -13 -1.4145 1.60301   4
  -4  10 -13 0.48856 2.27140   3
   4 -11 -13 1.82942 1.45743   2
  -4 -11  13 0.98361 1.49173   4
  -3 -11  13 8.57546 1.74909   4
  -3 -11  13 6.64856 1.60858   2
   3 -11 -13 8.22705 1.73998   2
   3  11 -13 9.89263 1.88365   1
  -2 -11  13 -0.0343 0.79440   4
   2 -11 -13 -0.0959 0.72068   2
  -2 -11  13 -0.7731 0.75209   2
   2  11 -13 0.84512 0.79415   1
   1 -11 -13 4.95230 1.08426   2
  -1 -11  13 2.84519 1.05107   2
  -1 -11  13 3.38583 1.15281   4
  -1  11  13 3.39070 1.16124   4
   1  11 -13 3.82155 0.97661   1
   0 -11 -13 46.6000 2.41575   2
   0 -11 -13 51.3424 2.61742   1
   0 -11  13 43.0032 2.71340   2
   0  11 -13 47.2438 3.22141   3
   0  11  13 46.9824 3.33899   4
   1 -11  13 -0.5908 0.82273   2
  -1 -11 -13 -1.2219 0.71949   1
  -1  11 -13 -0.7704 0.89923   3
  -2 -11 -13 2.37781 1.35301   4
  -2 -11 -13 3.23625 1.36058   1
   2 -11  13 3.34307 1.37712   2
  -2  11 -13 6.25980 1.84840   3
   3 -11  13 1.51552 1.36776   2
  -3 -11 -13 3.87177 1.74258   4
  -3 -11 -13 3.11559 1.58744   1
  -3  11 -13 3.02510 2.09976   3
  -4  11 -13 -0.5081 2.19894   3
  -3 -12  13 45.2979 3.73434   4
  -3 -12  13 39.3557 3.24180   2
   3 -12 -13 38.3185 3.19469   2
   3  12 -13 44.8603 3.30530   1
  -2 -12  13 2.20436 1.10734   2
   2 -12 -13 5.67042 1.39145   2
  -2 -12  13 2.47348 1.22278   4
   2  12 -13 4.78632 1.23351   1
   1 -12 -13 12.4739 1.67776   2
  -1 -12  13 12.8617 1.80853   2
   1  12 -13 12.5065 1.55937   1
   0 -12 -13 1.08748 0.62943   2
   0 -12  13 1.07365 0.82016   2
   0  12 -13 3.03236 1.34515   3
   1 -12  13 0.35706 0.93235   2
  -1 -12 -13 -0.0978 0.73126   1
  -1  12 -13 0.81790 1.17886   3
  -2 -12 -13 0.49481 1.26423   1
   2 -12  13 0.50925 1.18114   2
  -2 -12 -13 1.36375 1.41074   4
  -2  12 -13 2.20769 1.74796   3
  -3 -12 -13 9.17867 2.16327   1
  -3 -12 -13 10.9365 2.51680   4
   3 -12  13 8.02401 1.91789   2
  -3  12 -13 12.0916 2.90558   3
  -3 -13  13 1.33053 1.33574   2
  -3 -13  13 2.23114 1.50295   4
   3 -13 -13 1.67102 1.31373   2
   3  13 -13 3.17605 1.31351   1
  -2 -13  13 85.9571 4.39375   2
  -2 -13  13 78.2979 4.86157   4
   2 -13 -13 75.9642 4.12803   2
   2  13 -13 77.6145 3.99714   1
   1 -13 -13 16.2166 1.98113   2
  -1 -13  13 17.2725 2.27068   2
   0 -13  13 6.74581 1.37608   2
   0  13 -13 10.0012 2.08077   3
  -1 -13 -13 4.05351 1.29891   1
   1 -13  13 3.62778 1.28482   2
  -1  13 -13 5.06126 1.84532   3
  -2 -13 -13 0.33167 1.15934   1
   2 -13  13 0.88181 1.27643   2
  -2  13 -13 1.51552 1.79160   3
  -3 -13 -13 0.40751 1.60378   1
   3 -13  13 0.33947 1.42935   2
  -3 -13 -13 -1.6454 1.59237   4
  -3  13 -13 -0.1400 2.13931   3
  -3 -14  13 0.11034 1.32595   4
  -3 -14  13 1.23694 1.36327   2
   3 -14 -13 -1.2531 1.03933   2
   3  14 -13 0.61946 1.08244   1
   2 -14 -13 -0.9794 0.76629   2
  -2 -14  13 -0.1493 1.07501   2
  -2 -14  13 -1.3782 1.02547   4
  -1 -14  13 11.9551 1.94664   2
   1 -14 -13 12.5601 1.85208   2
   0 -14  13 -0.1614 0.80185   2
   0  14 -13 2.16139 1.63112   3
   1 -14  13 -0.2115 0.95648   2
  -1  14 -13 0.66073 1.45467   3
  -2 -14 -13 0.83645 1.29244   1
   2 -14  13 1.11577 1.32706   2
  -2  14 -13 0.96724 1.94467   3
   3 -14  13 0.07441 1.46176   2
  -3 -14 -13 1.00436 1.99357   4
  -3 -14 -13 2.28553 1.68066   1
  -3  14 -13 -0.3402 2.32918   3
  -2 -15  13 6.18000 1.72024   2
   2 -15 -13 3.71495 1.35210   2
  -1 -15  13 1.51326 1.19455   2
   1 -15 -13 2.62957 1.17943   2
   0 -15  13 22.5554 2.64637   2
   0  15 -13 26.8849 3.43256   3
   1 -15  13 0.21373 1.05082   2
  -1  15 -13 1.19750 1.70645   3
   2 -15  13 0.54403 1.32029   2
  -2  15 -13 -3.3176 1.58837   3
   2 -16 -13 1.16593 1.16183   2
  -2 -16  13 1.06655 1.27814   2
   1 -16 -13 5.42903 1.46830   2
  -1 -16  13 5.35023 1.61800   2
   0 -16  13 6.86121 1.67103   2
   0  16 -13 12.1780 2.88592   3
   1 -16  13 2.62344 1.43418   2
  -1  16 -13 2.85105 2.06414   3
   2 -16  13 -0.4650 1.21132   2
  -2  16 -13 0.34520 2.11348   3
   1 -17 -13 -0.4213 1.08945   2
  -1 -17  13 -0.9717 1.11931   2
   0 -17  13 0.52840 1.16111   2
   0  17 -13 -1.4834 2.05372   3
   1 -17  13 8.36616 1.98490   2
  -1  17 -13 12.1486 3.14902   3
   5   0 -14 10.3294 1.96535   1
   4   0 -14 71.7300 3.95660   1
  -4   0  14 72.9881 4.10364   2
  -4   0  14 70.5936 3.05241   4
  -3   0  14 80.0869 3.46625   4
  -3   0  14 79.9340 4.00580   2
   3   0 -14 89.4693 3.91246   1
  -2   0  14 97.4910 3.74863   4
   2   0 -14 90.5110 3.71826   1
  -1   0  14 90.5220 3.54883   4
   1   0 -14 84.6431 3.36890   1
  -1   0  14 85.3274 3.29447   2
   0   0  14 418.703 10.6176   2
   0   0 -14 402.933 11.2293   1
   0   0 -14 403.654 11.7646   3
   0   0  14 409.327 11.9735   4
   1   0  14 40.9533 2.42998   4
  -1   0 -14 49.1339 2.25736   1
  -1   0 -14 50.6142 2.60444   3
   1   0  14 50.4514 1.86035   2
  -2   0 -14 234.697 7.36003   1
  -2   0 -14 227.113 8.30806   3
  -3   0 -14 5.36199 1.68227   3
  -3   0 -14 4.99787 1.51732   1
  -4   0 -14 3.98692 2.00714   3
  -4   0 -14 1.49243 1.57854   1
  -5  -1  14 1.63991 1.46038   2
   5   1 -14 3.65628 1.29157   1
   4  -1 -14 28.0665 2.36307   1
  -4  -1  14 24.0888 2.77727   2
  -4  -1  14 21.5396 1.73509   4
   4   1 -14 25.6961 2.42632   1
  -4   1  14 17.5742 1.57845   4
  -4   1  14 23.3446 2.42735   2
  -3  -1  14 156.209 6.01365   2
   3  -1 -14 162.248 5.82161   1
  -3  -1  14 165.824 5.62071   4
  -3   1  14 157.913 6.02254   2
   3   1 -14 162.883 6.01367   1
  -3   1  14 159.734 5.52768   4
   2  -1 -14 288.001 8.70621   1
  -2  -1  14 299.916 8.97080   4
   2   1 -14 287.640 8.76847   1
  -2   1  14 297.763 8.96507   4
  -1  -1  14 35.0249 2.02422   4
   1  -1 -14 38.6007 2.07097   1
  -1  -1  14 34.6733 1.92260   2
   1   1 -14 36.0067 1.98429   1
  -1   1  14 33.1845 2.01310   4
  -1   1  14 33.7628 1.90909   2
   0  -1 -14 118.066 3.95888   3
   0  -1 -14 119.357 4.09968   1
   0  -1  14 114.723 4.41118   4
   0  -1  14 121.991 3.84615   2
   0   1  14 121.224 4.48794   4
   0   1  14 114.149 3.73478   2
   0   1 -14 118.634 4.07733   3
   0   1 -14 118.402 4.14460   1
  -1  -1 -14 10.9356 1.34775   3
   1  -1  14 11.7389 0.91304   2
   1  -1  14 8.04471 1.13046   4
  -1  -1 -14 9.60328 1.16447   1
  -1   1 -14 9.54817 1.05172   1
  -1   1 -14 10.2147 1.26716   3
   1   1  14 9.97907 0.77118   2
  -2  -1 -14 0.81276 0.97954   3
  -2  -1 -14 0.57096 0.69746   1
   2  -1  14 0.44544 0.45908   2
  -2   1 -14 0.17816 0.66641   1
  -2   1 -14 -1.5971 0.89925   3
  -3  -1 -14 2.06007 1.35881   3
  -3  -1 -14 0.68445 1.12481   1
  -3   1 -14 -1.8930 1.28453   3
  -3   1 -14 -1.5633 0.93751   1
  -4  -1 -14 -0.4140 1.39574   1
  -4   1 -14 -0.7221 1.26797   1
  -4   1 -14 2.49570 1.90273   3
  -5  -1 -14 2.65827 1.86803   1
  -5  -2  14 -0.3358 1.16496   2
   5   2 -14 3.19804 1.24843   1
  -4  -2  14 -0.2066 1.13170   2
  -4  -2  14 0.10665 0.66531   4
   4  -2 -14 1.73569 0.96513   1
  -4   2  14 1.58603 1.16535   2
   4   2 -14 2.94134 1.25302   1
  -3  -2  14 -0.7227 0.60671   4
  -3  -2  14 -1.1200 0.86165   2
   3  -2 -14 1.17106 0.90854   1
  -3   2  14 -1.8812 0.62319   4
  -3   2  14 -1.2433 0.83908   2
   3   2 -14 0.20916 0.96278   1
  -2  -2  14 35.1242 2.21158   2
  -2  -2  14 38.1906 2.17766   4
   2  -2 -14 34.8188 2.16541   1
  -2   2  14 38.6756 2.18190   4
   2   2 -14 38.9062 2.26766   1
  -1  -2  14 18.4419 1.46686   4
  -1  -2  14 19.4619 1.45612   2
   1  -2 -14 17.4444 1.50130   1
  -1   2  14 16.0457 1.42088   4
   1   2 -14 17.0258 1.44385   1
  -1   2  14 18.7180 1.40766   2
   1   2 -14 18.6025 1.10498   3
   0  -2 -14 8.76591 1.10312   1
   0  -2  14 5.40355 0.95742   4
   0  -2  14 8.21955 0.98438   2
   0   2 -14 6.99532 1.05460   1
   0   2 -14 8.61440 0.98771   3
   0   2  14 7.70449 1.09335   4
   0   2  14 9.12716 0.97455   2
   1  -2  14 23.4741 1.33772   2
   1  -2  14 22.8533 1.77685   4
  -1  -2 -14 18.5806 1.44397   1
  -1  -2 -14 23.4020 1.75287   3
   1   2  14 22.6779 1.07817   2
  -1   2 -14 20.0599 1.43725   1
  -1   2 -14 23.4908 1.77632   3
   1   2  14 22.3786 1.75943   4
  -2  -2 -14 29.2426 2.04701   1
   2  -2  14 24.8726 1.40994   2
  -2  -2 -14 27.8784 2.40125   3
  -2   2 -14 28.2914 2.45877   3
  -2   2 -14 26.6937 1.82932   1
  -3  -2 -14 -0.0456 0.98864   1
  -3   2 -14 -0.8720 0.86695   1
  -3   2 -14 -1.3017 1.43834   3
  -4  -2 -14 0.31726 1.43750   1
  -4   2 -14 -0.7940 1.27830   1
  -4   2 -14 -0.9852 1.84807   3
  -5  -2 -14 1.46521 2.01271   1
  -5  -3  14 0.50670 1.41130   2
  -5  -3  14 0.72165 0.60019   4
   5   3 -14 2.53342 1.31730   1
   4  -3 -14 1.48556 0.96312   1
  -4  -3  14 0.10136 0.76063   4
  -4  -3  14 -0.6867 1.01480   2
  -4   3  14 -0.7006 0.57268   4
   4   3 -14 1.13901 1.08756   1
   3  -3 -14 6.17955 1.25341   1
  -3  -3  14 6.35039 1.10451   4
  -3  -3  14 6.90443 1.44601   2
  -3   3  14 4.51034 1.03598   4
   3   3 -14 8.04066 1.56741   1
  -3   3  14 9.01547 1.61228   2
   2  -3 -14 246.696 7.67508   1
  -2  -3  14 252.596 7.77598   2
  -2  -3  14 256.022 8.05623   4
  -2   3  14 249.327 7.87941   2
  -2   3  14 260.868 8.06851   4
  -1  -3  14 7.06064 1.01538   2
   1  -3 -14 9.03670 1.17117   1
  -1  -3  14 8.14552 1.09742   4
  -1   3  14 8.58684 1.13241   2
  -1   3  14 8.41022 1.12084   4
   1   3 -14 10.1637 1.29594   1
   0  -3  14 14.9554 1.23843   2
   0  -3 -14 14.9987 1.30576   1
   0  -3  14 12.5710 1.34939   4
   0   3  14 10.2147 1.27510   4
   0   3  14 10.6806 1.01822   2
   0   3 -14 14.1839 1.40762   1
   0   3 -14 13.9567 1.21489   3
   1  -3  14 1.55824 0.75257   4
   1  -3  14 3.20406 0.66863   2
   1   3  14 3.44287 0.48190   2
   1   3  14 4.36951 0.93244   4
  -1   3 -14 3.80914 0.80622   1
  -1   3 -14 3.39181 0.91031   3
  -2  -3 -14 1.64973 0.84324   1
   2  -3  14 1.18081 0.62750   2
  -2   3 -14 1.55497 1.05046   3
  -2   3 -14 1.80846 0.75037   1
  -3  -3 -14 0.57466 0.94751   1
  -3   3 -14 -0.7298 0.89453   1
  -3   3 -14 -2.1917 1.24803   3
  -4  -3 -14 1.74163 1.48770   1
  -4   3 -14 -0.8675 1.96556   3
  -5  -4  14 -0.4690 0.76725   4
  -4  -4  14 3.56089 1.06763   4
  -4  -4  14 -0.5990 1.15464   2
   4   4 -14 4.05864 1.39020   1
  -4   4  14 1.73356 0.68334   4
   3  -4 -14 15.9876 1.64337   1
  -3  -4  14 13.7353 1.88763   2
  -3  -4  14 17.2043 1.70072   4
   3   4 -14 14.7052 1.90425   1
  -3   4  14 15.1287 1.55158   4
   2  -4 -14 65.1725 3.01190   1
  -2  -4  14 69.6352 3.21443   4
  -2  -4  14 64.8717 3.15019   2
  -2   4  14 72.0879 3.23417   4
   2   4 -14 66.7331 3.23375   1
  -2   4  14 67.8718 3.27265   2
   1  -4 -14 10.8518 1.29302   1
  -1  -4  14 8.09214 1.10106   4
  -1   4  14 9.83304 1.27007   4
  -1   4  14 11.5587 1.29628   2
   1   4 -14 12.8553 1.45000   1
   0  -4 -14 4.76048 0.84693   1
   0  -4  14 3.62558 0.77144   2
   0  -4  14 2.85961 0.67046   4
   0   4 -14 3.76202 0.90405   1
   0   4 -14 4.12671 0.77734   3
   0   4  14 4.13733 0.71974   2
   0   4  14 4.06015 0.89435   4
   1  -4  14 271.772 7.32855   2
  -1  -4 -14 264.224 7.94828   1
  -1   4 -14 262.323 8.67654   3
  -1   4 -14 260.618 7.59637   1
   1   4  14 248.462 8.46688   4
  -2  -4 -14 1.95223 0.86303   1
   2  -4  14 1.07390 0.65472   2
  -2   4 -14 0.87803 0.67384   1
  -2   4 -14 1.41960 0.98741   3
  -3  -4 -14 0.33529 1.01692   1
  -3   4 -14 1.45628 0.93917   1
  -3   4 -14 1.39004 1.43714   3
  -4  -4 -14 1.99282 1.46344   1
  -4   4 -14 1.20992 2.12307   3
  -4  -5  14 34.1358 2.86201   2
  -4  -5  14 31.8347 2.51785   4
  -4   5  14 32.7675 1.96772   4
   4   5 -14 30.3280 2.79006   1
  -3  -5  14 -0.2694 0.66470   4
   3  -5 -14 1.54500 0.90163   1
  -3  -5  14 -1.5068 0.57350   2
  -3   5  14 -0.4256 0.54027   4
   3   5 -14 0.89622 0.91633   1
  -2  -5  14 112.188 4.47786   2
   2  -5 -14 116.112 4.30632   1
  -2  -5  14 113.339 4.58745   4
   2   5 -14 116.281 4.59035   1
  -2   5  14 118.069 4.59206   4
   1  -5 -14 0.08692 0.60115   1
  -1  -5  14 -0.5246 0.38181   4
  -1  -5  14 -0.0003 0.21068   2
   1   5 -14 0.36708 0.61403   1
  -1   5  14 0.11386 0.44944   4
   0  -5  14 93.9283 3.49032   2
   0  -5  14 96.4615 3.98419   4
   0  -5 -14 91.0458 3.45202   1
   0   5 -14 92.4007 3.55873   1
   0   5  14 93.2271 4.02127   4
   0   5 -14 93.5851 3.75991   3
  -1  -5 -14 0.44450 0.62189   1
   1  -5  14 1.02600 0.62381   2
   1   5  14 0.66247 0.61191   4
  -1   5 -14 0.33692 0.69964   3
  -1   5 -14 1.76161 0.65857   1
  -2  -5 -14 23.8247 2.02505   1
   2  -5  14 22.4780 1.60450   2
  -2   5 -14 23.4947 1.63811   1
  -2   5 -14 23.2281 2.34070   3
  -3  -5 -14 13.2529 2.05301   1
  -3   5 -14 13.4189 2.31694   3
  -4  -5 -14 4.67883 1.82712   1
  -4   5 -14 3.31603 2.42554   3
  -4  -6  14 3.00030 1.13779   4
  -4  -6  14 2.05674 1.27373   2
   4   6 -14 2.06858 1.30594   1
  -3  -6  14 0.79021 0.88164   4
  -3  -6  14 1.93615 1.01328   2
  -3   6  14 0.85348 0.65911   4
   3   6 -14 1.34155 1.09582   1
  -2  -6  14 -0.3263 0.57128   4
   2  -6 -14 0.96787 0.83675   1
  -2  -6  14 -0.0256 0.56522   2
  -2   6  14 0.40090 0.68679   4
   2   6 -14 -0.4123 0.55485   1
  -1  -6  14 0.01961 0.23108   2
   1  -6 -14 1.15181 0.65225   1
  -1  -6  14 -0.1442 0.57642   4
   1   6 -14 0.54230 0.63044   1
  -1   6  14 0.78663 0.57917   4
   0  -6  14 175.184 5.45064   2
   0  -6 -14 165.513 5.42250   1
   0  -6  14 174.102 6.16921   4
   0   6 -14 164.025 5.93514   3
   0   6 -14 163.812 5.45955   1
   0   6  14 167.556 6.16301   4
  -1  -6 -14 1.19511 0.67538   1
   1  -6  14 3.23726 0.83096   2
  -1   6 -14 3.00298 0.76605   1
  -1   6 -14 2.94744 1.00345   3
   2  -6  14 23.7215 1.73798   2
  -2  -6 -14 24.0857 2.10131   1
  -2   6 -14 23.8384 2.51486   3
  -2   6 -14 25.7990 1.69887   1
  -3  -6 -14 10.1805 1.92373   1
  -3   6 -14 5.95201 1.78950   3
  -4  -6 -14 1.78041 1.67917   1
  -4   6 -14 2.03231 2.29097   3
  -4  -7  14 7.96265 1.73735   2
  -4  -7  14 10.7313 1.70073   4
   4   7 -14 6.21255 1.68725   1
  -3  -7  14 2.15745 1.03023   4
  -3  -7  14 2.64336 1.11980   2
  -3   7  14 2.18829 0.87632   4
   3   7 -14 3.07179 1.16903   1
   2  -7 -14 158.491 5.31753   1
  -2  -7  14 161.432 6.17825   4
  -2  -7  14 150.897 5.65650   2
   2   7 -14 164.098 5.89873   1
  -2   7  14 162.262 6.01292   4
  -1  -7  14 18.8926 1.62054   2
   1  -7 -14 19.5562 1.47871   1
  -1  -7  14 16.4195 1.84258   4
  -1   7  14 16.5561 1.75655   4
   1   7 -14 18.9368 1.63214   1
   0  -7 -14 37.7501 2.08579   1
   0  -7  14 32.4805 2.37766   4
   0  -7  14 34.4864 2.07105   2
   0   7 -14 36.4167 2.29953   3
   0   7  14 35.9111 2.48721   4
   0   7 -14 34.9761 2.12048   1
  -1  -7 -14 18.4504 1.61631   1
   1  -7  14 16.1203 1.49631   2
  -1   7 -14 17.3576 1.88406   3
  -1   7 -14 19.3091 1.43791   1
  -2  -7 -14 7.64280 1.48526   1
   2  -7  14 5.56789 1.18061   2
  -2   7 -14 7.48030 1.70737   3
   3  -7  14 1.63201 1.03288   2
  -3  -7 -14 3.08603 1.47479   1
  -3   7 -14 1.25051 1.48949   3
  -4  -7 -14 -1.0083 1.50058   1
  -4   7 -14 -2.7532 2.07569   3
  -4  -8  14 -0.2947 1.09788   4
  -4  -8  14 0.87776 1.21999   2
   4   8 -14 2.30799 1.34302   1
  -3  -8  14 20.4173 2.31630   4
  -3  -8  14 22.4756 2.27470   2
   3   8 -14 24.2602 2.32437   1
  -3   8  14 20.5139 2.04157   4
  -2  -8  14 4.93118 1.22181   2
  -2  -8  14 3.30802 1.21332   4
  -2   8  14 3.14833 0.98293   4
   2   8 -14 4.54982 1.20903   1
  -1  -8  14 61.0910 3.10335   2
   1  -8 -14 63.2071 2.73548   1
  -1  -8  14 60.7327 3.51563   4
  -1   8  14 65.0067 3.48169   4
   1   8 -14 63.5784 3.02889   1
   0  -8 -14 200.729 6.54753   1
   0  -8  14 214.261 7.52917   4
   0  -8  14 203.675 6.55304   2
   0  -8 -14 211.558 6.17434   2
   0   8  14 217.529 7.60744   4
   0   8 -14 208.226 6.54509   1
   0   8 -14 200.843 7.35701   3
  -1  -8 -14 8.35386 1.31223   1
   1  -8  14 6.22987 1.16295   2
  -1   8 -14 11.0844 1.19985   1
  -1   8 -14 8.79850 1.44237   3
   2  -8  14 18.5516 1.93931   2
  -2  -8 -14 16.9890 2.12787   1
  -2   8 -14 17.5891 2.41846   3
   3  -8  14 1.06362 1.00828   2
  -3  -8 -14 2.50860 1.53058   1
  -3   8 -14 3.62863 1.85661   3
  -4  -8 -14 0.84997 1.62175   1
  -4   8 -14 0.11622 2.18487   3
  -4  -9  14 1.60725 1.29773   2
  -4  -9  14 0.32379 1.16293   4
   4   9 -14 0.23358 1.11854   1
  -3  -9  14 2.02480 1.25775   4
  -3  -9  14 3.49801 1.32463   2
   3   9 -14 1.04824 0.99916   1
  -2  -9  14 24.0738 2.17063   2
  -2  -9  14 27.6424 2.46971   4
   2   9 -14 25.4640 2.16091   1
  -2   9  14 23.9713 2.26859   4
  -1  -9  14 564.437 16.7358   4
   1  -9 -14 558.961 14.8999   1
  -1  -9  14 530.680 15.0119   2
  -1   9  14 568.774 16.7337   4
   1   9 -14 538.965 15.2762   1
   0  -9 -14 5.60796 0.94020   2
   0  -9  14 5.86907 1.20564   2
   0  -9 -14 6.13507 1.12616   1
   0   9 -14 7.59282 1.44505   3
   0   9 -14 4.71511 1.10670   1
   0   9  14 6.02903 1.33294   4
  -1  -9 -14 275.461 8.80203   1
   1  -9  14 270.803 8.30168   2
  -1   9 -14 281.809 9.78623   3
  -2  -9 -14 0.46921 0.99285   1
   2  -9  14 1.68386 1.10155   2
  -2   9 -14 2.84659 1.33850   3
   3  -9  14 0.18610 1.09229   2
  -3  -9 -14 -0.1713 1.32441   1
  -3   9 -14 0.23050 1.63036   3
  -4  -9 -14 1.70714 1.64712   4
  -4  -9 -14 -0.4272 1.61733   1
  -4   9 -14 2.59436 2.26470   3
  -4 -10  14 0.90799 1.26610   4
   4 -10 -14 0.86711 1.31590   2
   4  10 -14 1.37627 1.29891   1
  -3 -10  14 -0.6167 0.87279   2
  -3 -10  14 1.15525 1.14990   4
   3  10 -14 2.75012 1.23665   1
  -2 -10  14 52.9845 3.46797   4
  -2 -10  14 47.4951 3.03749   2
   2  10 -14 46.7616 2.91693   1
  -2  10  14 47.8595 3.25069   4
   1 -10 -14 12.4362 1.56963   2
  -1 -10  14 13.6437 1.81795   2
  -1 -10  14 12.1462 1.82945   4
   1  10 -14 12.1163 1.53193   1
  -1  10  14 9.96321 1.61228   4
   0 -10 -14 184.118 5.75673   2
   0 -10  14 179.853 6.21050   2
   0 -10 -14 182.954 6.12661   1
   0  10 -14 181.278 5.97652   1
   0  10  14 182.389 7.20990   4
   0  10 -14 184.959 7.10906   3
  -1 -10 -14 7.49330 1.44357   1
   1 -10  14 6.86211 1.37600   2
  -1  10 -14 7.85296 1.67809   3
   2 -10  14 52.4204 3.30775   2
  -2 -10 -14 63.8872 3.76673   1
  -2  10 -14 65.8337 4.39862   3
   3 -10  14 2.19710 1.35197   2
  -3 -10 -14 0.10804 1.46033   1
  -3  10 -14 3.99704 1.99924   3
  -4 -10 -14 1.54802 1.55482   4
  -4  10 -14 0.87587 2.33103   3
  -4 -11  14 1.89774 1.45685   4
   4 -11 -14 1.18604 1.42003   2
   3 -11 -14 3.21607 1.34719   2
  -3 -11  14 1.91923 1.35084   4
  -3 -11  14 1.00237 1.14377   2
   3  11 -14 3.30268 1.29236   1
   2 -11 -14 4.30451 1.15262   2
  -2 -11  14 3.65200 1.33280   4
  -2 -11  14 1.59132 1.03041   2
   2  11 -14 2.80980 0.95947   1
  -1 -11  14 6.87098 1.51124   4
  -1 -11  14 6.16762 1.39283   2
   1 -11 -14 6.85882 1.20043   2
  -1  11  14 4.83782 1.33335   4
   1  11 -14 6.02707 1.17731   1
   0 -11 -14 0.21132 0.55189   2
   0 -11  14 -0.5927 0.56856   2
   0 -11 -14 1.48509 0.74132   1
   0  11 -14 -0.0848 0.86317   3
   0  11  14 -0.3831 0.93478   4
  -1 -11 -14 23.6922 2.22182   1
   1 -11  14 25.0802 2.28087   2
  -1  11 -14 27.5924 2.93273   3
   2 -11  14 67.1992 3.74108   2
  -2 -11 -14 68.7787 4.09592   1
  -2  11 -14 74.4345 4.89950   3
   3 -11  14 7.41830 1.78465   2
  -3 -11 -14 11.8435 2.39069   1
  -3 -11 -14 13.8880 2.45538   4
  -3  11 -14 11.5616 2.83475   3
  -3 -12  14 0.35850 1.17481   2
  -3 -12  14 0.73606 1.31011   4
   3 -12 -14 2.56435 1.24509   2
   3  12 -14 2.85226 1.20854   1
  -2 -12  14 6.54495 1.58729   2
   2 -12 -14 5.00365 1.31475   2
  -2 -12  14 3.50726 1.31462   4
   2  12 -14 5.68927 1.35064   1
   1 -12 -14 30.5037 2.25855   2
  -1 -12  14 26.9350 2.34291   2
   1  12 -14 29.6263 2.23665   1
   0 -12 -14 6.15665 1.17631   2
   0 -12  14 5.70997 1.28029   2
   0  12 -14 6.24689 1.73108   3
  -1 -12 -14 -0.4147 0.84030   1
   1 -12  14 -0.9519 0.78862   2
  -1  12 -14 -1.3710 1.03988   3
  -2 -12 -14 1.16842 1.31280   4
  -2 -12 -14 1.39353 1.31029   1
   2 -12  14 -0.3860 1.07834   2
  -2  12 -14 -0.5236 1.52493   3
  -3 -12 -14 16.6127 2.71986   4
   3 -12  14 17.0836 2.35262   2
  -3 -12 -14 14.9023 2.63808   1
  -3  12 -14 22.2236 3.43823   3
  -3 -13  14 4.18049 1.59276   2
   3 -13 -14 4.45464 1.58979   2
  -3 -13  14 5.07406 1.76371   4
   3  13 -14 5.54825 1.58345   1
   2 -13 -14 4.01136 1.34531   2
  -2 -13  14 3.67488 1.44392   4
  -2 -13  14 5.28088 1.52009   2
   2  13 -14 4.29177 1.28031   1
  -1 -13  14 0.35983 0.80306   2
   1 -13 -14 0.43495 0.72301   2
   0 -13  14 7.25455 1.46685   2
   0  13 -14 8.53153 1.97309   3
   1 -13  14 5.25043 1.43817   2
  -1 -13 -14 3.55871 1.27958   1
  -1  13 -14 4.20062 1.79821   3
  -2 -13 -14 3.10744 1.40892   1
   2 -13  14 3.47458 1.43480   2
  -2  13 -14 3.55592 1.99721   3
  -3 -13 -14 -1.2715 1.62345   4
  -3 -13 -14 1.03780 1.64186   1
   3 -13  14 0.53050 1.46436   2
  -3  13 -14 -1.2038 2.18934   3
  -3 -14  14 0.27276 1.42257   2
   3 -14 -14 0.62652 1.28419   2
  -3 -14  14 1.82622 1.66867   4
   3  14 -14 5.49690 1.62246   1
  -2 -14  14 5.35579 1.61296   2
   2 -14 -14 5.88371 1.55801   2
  -2 -14  14 6.35219 1.97442   4
  -1 -14  14 15.0779 2.14918   2
   1 -14 -14 19.8440 2.29330   2
   0 -14  14 6.86723 1.55299   2
   0  14 -14 8.63132 2.15324   3
   1 -14  14 3.26394 1.32398   2
  -1  14 -14 1.49647 1.57560   3
   2 -14  14 0.24452 1.17925   2
  -2 -14 -14 -0.0442 1.18089   1
  -2  14 -14 -0.0594 1.73484   3
   3 -14  14 -1.0993 1.50147   2
  -3  14 -14 -0.4211 2.37471   3
  -2 -15  14 0.60802 1.23678   2
   2 -15 -14 0.67441 1.07638   2
   1 -15 -14 17.6849 2.26692   2
  -1 -15  14 17.8146 2.39266   2
   0 -15  14 4.53916 1.48430   2
   0  15 -14 5.34787 2.36421   3
   1 -15  14 3.06586 1.33545   2
  -1  15 -14 5.96910 2.28547   3
   2 -15  14 2.79399 1.54952   2
  -2  15 -14 7.36379 2.62924   3
   2 -16 -14 -1.3609 0.93961   2
  -2 -16  14 0.62762 1.26792   2
  -1 -16  14 -0.9060 0.96654   2
   1 -16 -14 0.28544 0.94589   2
   0 -16  14 34.9308 3.12123   2
   0  16 -14 38.4724 4.35850   3
   1 -16  14 -0.2501 1.09483   2
  -1  16 -14 0.36616 1.85543   3
   2 -16  14 5.08746 1.92327   2
  -2  16 -14 10.0935 3.15356   3
  -1 -17  14 0.76742 1.23550   2
   1  17 -14 5.44923 2.54628   3
   0 -17  14 -0.3487 0.96118   2
   0  17 -14 -0.8251 1.89019   3
  -1  17 -14 30.4475 4.41684   3
   5   0 -15 3.58821 1.29446   1
  -4   0  15 2.20723 1.29932   2
  -4   0  15 1.42491 0.79975   4
   4   0 -15 1.70899 1.16058   1
  -3   0  15 -0.4197 0.70989   4
  -3   0  15 -0.3454 0.93472   2
   3   0 -15 2.02776 1.04785   1
  -2   0  15 -0.1457 0.49489   4
   2   0 -15 0.43302 0.76176   1
  -2   0  15 -0.0433 0.36206   2
  -1   0  15 0.59987 0.53239   4
   1   0 -15 -0.3903 0.59440   1
  -1   0  15 0.33232 0.51190   2
   0   0  15 1.09337 0.59059   4
   0   0 -15 1.62395 0.65337   1
   0   0  15 1.84818 0.54442   2
   1   0  15 0.49338 0.56035   4
  -1   0 -15 -0.5431 0.51381   3
   1   0  15 0.14259 0.40154   2
  -1   0 -15 -0.0301 0.44688   1
  -2   0 -15 0.69071 0.80762   1
  -2   0 -15 1.23578 1.06350   3
  -3   0 -15 0.02932 1.25015   3
  -3   0 -15 -0.0531 1.08886   1
  -4   0 -15 3.72485 1.88613   3
  -4   0 -15 -2.2805 1.34766   1
  -5  -1  15 0.45618 1.40242   2
   5   1 -15 4.85162 1.47130   1
   4  -1 -15 1.10157 0.98269   1
  -4  -1  15 0.55326 0.69351   4
  -4  -1  15 -0.0010 1.24299   2
  -4   1  15 -0.6202 0.64987   4
   4   1 -15 -0.4262 0.88799   1
  -4   1  15 0.66704 1.04619   2
   3  -1 -15 4.92048 1.24375   1
  -3  -1  15 2.39105 0.89045   4
  -3  -1  15 2.63119 1.22159   2
   3   1 -15 2.31811 1.13800   1
  -3   1  15 2.95158 0.96507   4
  -3   1  15 4.12469 1.30270   2
   2  -1 -15 22.2365 1.82643   1
  -2  -1  15 19.7813 1.69195   4
  -2   1  15 19.6870 1.78045   2
  -2   1  15 24.7951 1.81135   4
   2   1 -15 20.2422 1.72805   1
  -1  -1  15 340.332 9.73500   2
   1  -1 -15 345.628 10.0816   1
  -1  -1  15 359.443 10.6185   4
  -1   1  15 366.548 10.6694   4
  -1   1  15 351.168 9.78539   2
   0  -1 -15 5.56324 0.93438   1
   0  -1  15 8.13356 0.97645   2
   0  -1  15 6.04268 0.97754   4
   0  -1 -15 8.48241 0.95284   3
   0   1 -15 9.36989 1.24665   1
   0   1 -15 7.72743 0.92014   3
   0   1  15 6.68957 0.88208   2
   0   1  15 8.84742 1.18336   4
   1  -1  15 17.1715 1.13670   2
  -1  -1 -15 15.9577 1.37177   1
   1  -1  15 15.5988 1.58431   4
  -1  -1 -15 14.4631 1.60958   3
  -1   1 -15 17.1283 1.34293   1
   1   1  15 16.7771 1.02516   2
  -1   1 -15 16.2018 1.60422   3
  -2  -1 -15 39.6266 2.42814   1
  -2  -1 -15 38.5945 2.82620   3
  -2   1 -15 42.2672 2.39140   1
  -2   1 -15 38.8082 2.98800   3
  -3  -1 -15 5.26333 1.49497   1
  -3  -1 -15 5.35768 1.69335   3
  -3   1 -15 1.58655 1.21157   1
  -3   1 -15 2.20135 1.56261   3
  -4  -1 -15 4.03354 1.85127   1
  -4   1 -15 6.16635 1.93817   1
  -4   1 -15 8.63549 2.52531   3
  -5  -2  15 3.03772 1.62205   2
   5   2 -15 4.81933 1.42752   1
  -4  -2  15 4.76199 1.63778   2
  -4  -2  15 3.13585 0.94872   4
   4  -2 -15 2.14212 1.04373   1
   4   2 -15 4.56172 1.39010   1
  -4   2  15 4.94554 1.48721   2
  -4   2  15 2.58395 0.78170   4
   3  -2 -15 160.725 5.78910   1
  -3  -2  15 159.437 6.03848   2
  -3  -2  15 163.286 5.76899   4
  -3   2  15 154.817 6.09425   2
   3   2 -15 170.491 6.17124   1
  -3   2  15 158.608 5.65974   4
   2  -2 -15 42.3188 2.39169   1
  -2  -2  15 40.8527 2.38297   4
  -2  -2  15 38.9518 2.38436   2
   2   2 -15 42.3113 2.46310   1
  -2   2  15 42.3309 2.38294   4
  -2   2  15 42.4947 2.52212   2
   1  -2 -15 47.4797 2.46581   1
  -1  -2  15 51.8632 2.58468   4
  -1  -2  15 48.6184 2.38239   2
  -1   2  15 49.9263 2.58528   4
  -1   2  15 49.7723 2.41733   2
   1   2 -15 48.1991 2.01458   3
   0  -2 -15 599.810 15.7921   1
   0  -2  15 594.967 15.0180   2
   0  -2  15 606.588 16.8135   4
   0   2 -15 565.163 16.7782   3
   0   2 -15 577.277 15.7848   1
   0   2  15 583.213 16.8070   4
   0   2  15 597.114 14.8867   2
   1  -2  15 132.308 5.01799   4
   1  -2  15 131.542 4.04259   2
  -1  -2 -15 127.205 4.83800   3
   1   2  15 128.856 3.70507   2
  -1   2 -15 127.968 4.92258   3
   1   2  15 127.661 4.97891   4
  -1   2 -15 128.976 4.41507   1
  -2  -2 -15 28.9020 2.50553   3
  -2  -2 -15 27.9739 2.07149   1
   2  -2  15 26.5855 1.44303   2
  -2   2 -15 26.3937 1.94612   1
  -2   2 -15 27.2714 2.55860   3
  -3  -2 -15 0.36350 1.08739   1
  -3   2 -15 1.36281 1.06232   1
  -3   2 -15 -0.7245 1.42772   3
  -4  -2 -15 -2.9819 1.36834   1
  -4   2 -15 -0.6642 1.34873   1
  -4   2 -15 1.99836 2.11327   3
  -5  -3  15 1.34717 1.45783   2
  -5  -3  15 1.70515 0.73087   4
   4  -3 -15 1.42411 0.97465   1
  -4  -3  15 -0.1535 1.14941   2
  -4  -3  15 -1.0778 0.75401   4
  -4   3  15 0.19008 0.61066   4
   4   3 -15 0.76867 1.00732   1
  -3  -3  15 33.7474 2.22669   4
   3  -3 -15 31.1264 2.16754   1
  -3  -3  15 24.1213 2.31072   2
  -3   3  15 33.0020 2.58082   2
   3   3 -15 29.6701 2.38363   1
  -3   3  15 26.1097 2.05795   4
  -2  -3  15 277.581 8.62781   2
  -2  -3  15 292.906 9.09029   4
   2  -3 -15 280.868 8.62082   1
  -2   3  15 291.587 8.82288   2
   2   3 -15 283.765 8.83985   1
  -2   3  15 295.364 9.05337   4
  -1  -3  15 238.515 7.13206   2
   1  -3 -15 238.878 7.26430   1
  -1  -3  15 241.151 7.73913   4
   1   3 -15 233.708 7.26880   3
   1   3 -15 235.171 7.28329   1
  -1   3  15 228.776 7.04376   2
  -1   3  15 239.773 7.72968   4
   0  -3 -15 171.175 5.55960   1
   0  -3  15 174.743 6.05227   4
   0  -3  15 175.797 5.36558   2
   0   3  15 169.896 5.12407   2
   0   3 -15 167.658 5.57421   1
   0   3  15 175.871 6.13333   4
   0   3 -15 172.582 5.79601   3
   1  -3  15 -0.4423 0.46407   2
  -1  -3 -15 0.04005 0.19688   1
  -1   3 -15 0.22797 0.59917   1
  -1   3 -15 0.80589 0.71938   3
   1   3  15 -0.3134 0.31188   2
   1   3  15 -0.4565 0.57615   4
  -2  -3 -15 68.4818 3.30743   1
   2  -3  15 66.2859 2.56296   2
  -2   3 -15 60.0084 3.64160   3
  -2   3 -15 66.2861 2.97856   1
  -3  -3 -15 -0.5934 1.01127   1
  -3   3 -15 0.00763 0.88635   1
  -3   3 -15 -2.1226 1.25632   3
  -4  -3 -15 4.07354 1.87898   1
  -4   3 -15 4.10372 2.37540   3
  -4  -4  15 -0.6825 0.83951   4
  -4  -4  15 -0.9320 1.09617   2
  -4   4  15 0.29514 0.61617   4
   4   4 -15 0.77488 1.09617   1
  -3  -4  15 12.8706 1.88908   2
   3  -4 -15 16.1017 1.72211   1
  -3  -4  15 14.3005 1.63337   4
  -3   4  15 17.6984 1.70027   4
   3   4 -15 15.6780 1.95989   1
  -2  -4  15 1.68566 0.91601   2
  -2  -4  15 0.89570 0.68068   4
   2  -4 -15 2.40508 0.99204   1
  -2   4  15 1.89039 0.95770   2
  -2   4  15 1.19285 0.77523   4
   2   4 -15 1.31667 0.87980   1
   1  -4 -15 92.1045 3.57595   1
  -1  -4  15 91.6508 3.84086   4
  -1  -4  15 84.7222 3.51224   2
  -1   4  15 88.1427 3.84882   4
   1   4 -15 92.2286 3.63654   1
  -1   4  15 92.2017 3.54917   2
   0  -4  15 52.4021 2.40540   2
   0  -4 -15 49.3934 2.39913   1
   0  -4  15 51.7713 2.78166   4
   0   4 -15 53.8748 2.54216   3
   0   4 -15 53.1035 2.57293   1
   0   4  15 51.1593 2.18517   2
   0   4  15 53.5180 2.82103   4
   1  -4  15 23.2277 1.49607   2
  -1  -4 -15 21.4961 1.67218   1
  -1   4 -15 24.4335 2.00791   3
   1   4  15 19.5702 1.87239   4
  -1   4 -15 21.9081 1.59802   1
  -2  -4 -15 2.68698 0.91410   1
   2  -4  15 1.04146 0.66520   2
  -2   4 -15 2.90231 0.86672   1
  -2   4 -15 2.48102 1.21054   3
  -3  -4 -15 4.33537 1.35963   1
  -3   4 -15 6.38892 1.35013   1
  -3   4 -15 5.71595 1.75405   3
  -4  -4 -15 -0.3162 1.30477   1
  -4   4 -15 -1.8195 1.88253   3
  -4  -5  15 30.5924 2.57243   4
  -4  -5  15 25.6686 2.67647   2
   4   5 -15 24.2044 2.58139   1
  -4   5  15 25.5711 1.88423   4
  -3  -5  15 16.6225 2.04257   2
   3  -5 -15 15.3540 1.78444   1
  -3  -5  15 16.5383 1.89419   4
   3   5 -15 16.9168 2.14755   1
  -3   5  15 17.9517 1.74697   4
   2  -5 -15 1.21925 0.91324   1
  -2  -5  15 1.72170 0.80632   2
  -2  -5  15 1.12923 0.70097   4
   2   5 -15 1.32095 0.91345   1
  -2   5  15 0.95840 0.74518   4
  -1  -5  15 20.3490 1.75005   4
   1  -5 -15 18.5390 1.53354   1
   1   5 -15 18.5092 1.61900   1
  -1   5  15 22.4267 1.84131   4
   0  -5 -15 56.2782 2.55959   1
   0  -5  15 58.6414 3.00286   4
   0  -5  15 60.2815 2.62992   2
   0   5 -15 55.7174 2.69951   1
   0   5  15 56.2248 3.03520   4
   0   5 -15 56.1337 2.74246   3
   1  -5  15 12.2258 1.22303   2
  -1  -5 -15 12.7815 1.35366   1
  -1   5 -15 13.0634 1.58422   3
  -1   5 -15 11.7124 1.22010   1
   2  -5  15 5.70290 1.03424   2
  -2  -5 -15 6.48062 1.29109   1
  -2   5 -15 4.54955 1.32527   3
  -2   5 -15 6.37853 1.07099   1
  -3  -5 -15 1.18118 1.28785   1
  -3   5 -15 1.43833 1.48018   3
  -4  -5 -15 1.29092 1.63151   1
  -4   5 -15 1.97575 2.24940   3
  -4  -6  15 15.4490 1.92200   4
  -4  -6  15 14.8144 2.21219   2
   4   6 -15 16.5766 2.38405   1
  -3  -6  15 6.24397 1.32914   4
  -3  -6  15 7.45040 1.50383   2
  -3   6  15 6.59752 1.16896   4
   3   6 -15 6.11966 1.38946   1
   2  -6 -15 2.83400 0.99248   1
  -2  -6  15 0.88772 0.74937   2
  -2  -6  15 0.18534 0.73195   4
  -2   6  15 1.20251 0.75260   4
   2   6 -15 0.44850 0.69335   1
  -1  -6  15 1.47766 0.77906   4
   1  -6 -15 1.43668 0.70432   1
  -1  -6  15 1.37366 0.64378   2
  -1   6  15 0.40665 0.64038   4
   1   6 -15 2.19772 0.85370   1
   0  -6 -15 83.3366 3.39636   1
   0  -6  15 85.7253 3.44901   2
   0  -6  15 87.7815 3.99599   4
   0   6 -15 91.6936 3.60982   1
   0   6  15 88.0700 4.02992   4
   0   6 -15 82.6311 3.69821   3
   1  -6  15 48.2548 2.38157   2
  -1  -6 -15 47.4567 2.59151   1
  -1   6 -15 49.1679 2.31553   1
  -1   6 -15 46.1408 2.84163   3
  -2  -6 -15 25.6611 2.21471   1
   2  -6  15 22.8982 1.74099   2
  -2   6 -15 23.3359 1.69851   1
  -2   6 -15 23.8820 2.55654   3
  -3  -6 -15 8.75697 1.77341   1
  -3   6 -15 11.2900 2.21335   3
  -4  -6 -15 0.84421 1.59432   1
  -4   6 -15 2.50529 2.33799   3
  -4  -7  15 0.28462 1.05128   4
  -4  -7  15 0.57275 1.23008   2
   4   7 -15 2.20087 1.31694   1
  -3  -7  15 7.95545 1.51212   4
  -3  -7  15 8.07236 1.61149   2
   3   7 -15 7.87496 1.65168   1
  -3   7  15 5.61194 1.16237   4
  -2  -7  15 11.5284 1.59265   2
   2  -7 -15 14.1519 1.56612   1
  -2  -7  15 11.2856 1.66161   4
   2   7 -15 11.6302 1.63329   1
  -2   7  15 13.3933 1.68218   4
  -1  -7  15 -0.6766 0.65145   4
  -1  -7  15 -0.1308 0.55251   2
   1  -7 -15 0.53762 0.63200   1
   1   7 -15 0.09338 0.67428   1
  -1   7  15 0.47132 0.63371   4
   0  -7 -15 34.9869 2.10111   1
   0  -7  15 34.6101 2.11239   2
   0  -7  15 33.1175 2.48642   4
   0   7  15 34.8486 2.52324   4
   0   7 -15 35.1981 2.24758   1
   0   7 -15 33.9652 2.29936   3
  -1  -7 -15 -0.4834 0.60166   1
   1  -7  15 0.09788 0.62448   2
  -1   7 -15 -0.5922 0.56169   1
  -1   7 -15 0.09068 0.68492   3
   2  -7  15 3.34610 0.99220   2
  -2  -7 -15 2.72638 1.14927   1
  -2   7 -15 2.26734 1.31148   3
  -3  -7 -15 12.8392 2.15767   1
  -3   7 -15 12.3212 2.33616   3
  -4  -7 -15 -0.1182 1.64527   1
  -4   7 -15 -2.0132 2.07459   3
  -4  -8  15 6.35057 1.75271   2
  -4  -8  15 6.95067 1.63995   4
   4   8 -15 5.06310 1.62681   1
  -3  -8  15 1.58124 1.07319   2
  -3  -8  15 0.86897 0.95863   4
  -3   8  15 0.43946 0.76038   4
   3   8 -15 1.57151 1.01026   1
  -2  -8  15 15.4455 1.99068   2
  -2  -8  15 16.0004 1.97059   4
  -2   8  15 13.5892 1.70824   4
   2   8 -15 18.8906 1.89779   1
  -1  -8  15 38.7229 2.88760   4
  -1  -8  15 41.1348 2.51705   2
   1  -8 -15 39.4053 2.17667   1
  -1   8  15 40.9493 2.81345   4
   1   8 -15 42.5056 2.51078   1
   0  -8  15 98.0172 4.02831   2
   0  -8  15 103.072 4.68035   4
   0  -8 -15 101.433 3.95496   1
   0   8  15 103.261 4.74864   4
   0   8 -15 101.328 4.48545   3
   0   8 -15 102.783 3.97392   1
  -1  -8 -15 2.61552 0.97751   1
   1  -8  15 2.86139 0.97470   2
  -1   8 -15 2.94007 0.84221   1
  -1   8 -15 2.72403 1.11604   3
   2  -8  15 18.1642 1.83096   2
  -2  -8 -15 15.9218 2.05644   1
  -2   8 -15 23.4728 2.82702   3
   3  -8  15 -0.5214 1.11207   2
  -3  -8 -15 -1.0015 1.05905   1
  -3   8 -15 -0.1008 1.68139   3
  -4  -8 -15 0.10506 1.86470   1
  -4   8 -15 1.12780 2.30016   3
  -4  -9  15 0.72657 1.27722   2
  -4  -9  15 1.28618 1.26175   4
   4   9 -15 2.16165 1.39415   1
  -3  -9  15 0.93119 0.90907   2
  -3  -9  15 -0.6339 0.88104   4
   3   9 -15 0.09366 0.91422   1
  -3   9  15 -0.1197 0.75428   4
  -2  -9  15 6.58279 1.49559   4
  -2  -9  15 5.78602 1.35632   2
   2   9 -15 8.45737 1.52589   1
  -2   9  15 6.86283 1.32292   4
  -1  -9  15 126.923 5.53484   4
  -1  -9  15 118.142 4.83648   2
   1  -9 -15 125.737 4.42159   1
   1   9 -15 121.199 4.73009   1
  -1   9  15 125.488 5.48647   4
   0  -9  15 0.67602 0.77703   2
   0  -9 -15 1.09095 0.66561   2
   0  -9 -15 1.35962 0.77198   1
   0   9 -15 2.36720 0.97812   3
   0   9  15 -0.0700 0.84741   4
   0   9 -15 2.88413 1.04725   1
  -1  -9 -15 1.34329 0.94003   1
   1  -9  15 1.88780 1.06181   2
  -1   9 -15 2.69159 1.14332   3
  -2  -9 -15 4.58375 1.44477   1
   2  -9  15 3.49454 1.22338   2
  -2   9 -15 7.13294 1.88914   3
  -3  -9 -15 4.42492 1.72791   1
   3  -9  15 -0.3323 1.16349   2
  -3   9 -15 3.66667 2.07351   3
  -4  -9 -15 -0.7859 1.49229   4
  -4   9 -15 0.13308 2.34310   3
  -4 -10  15 5.45849 1.70710   4
  -4 -10  15 4.70818 1.71549   2
  -3 -10  15 1.17230 1.11727   2
  -3 -10  15 0.90558 1.15623   4
   3  10 -15 0.26462 0.94497   1
  -2 -10  15 26.3284 2.61182   4
  -2 -10  15 23.0382 2.25071   2
  -2  10  15 25.9959 2.51596   4
   2  10 -15 26.1052 2.28186   1
  -1 -10  15 1.29124 1.00070   4
   1 -10 -15 3.35244 0.94604   2
  -1 -10  15 1.32766 0.88483   2
   1  10 -15 1.61204 0.90463   1
  -1  10  15 1.47831 0.95189   4
   0 -10 -15 55.3980 2.62043   2
   0 -10  15 51.0558 2.93688   2
   0 -10 -15 59.2442 2.92893   1
   0  10 -15 57.4467 3.48611   3
   0  10 -15 60.5277 2.93623   1
   0  10  15 55.3909 3.64332   4
  -1 -10 -15 3.04914 1.19988   1
   1 -10  15 3.52705 1.20039   2
  -1  10 -15 7.10384 1.66636   3
   2 -10  15 80.5141 4.01519   2
  -2 -10 -15 80.6152 4.41273   1
  -2  10 -15 88.1214 5.19876   3
  -3 -10 -15 11.0412 2.32961   1
   3 -10  15 9.55985 1.87033   2
  -3  10 -15 12.7738 2.73942   3
  -4 -10 -15 0.87544 1.72063   4
  -4  10 -15 5.95889 2.84511   3
  -3 -11  15 -0.2610 1.24835   4
   3 -11 -15 0.18581 1.12628   2
  -3 -11  15 0.46339 1.16535   2
   3  11 -15 0.56159 0.94695   1
  -2 -11  15 0.58343 0.96510   4
   2 -11 -15 0.62131 0.85081   2
  -2 -11  15 0.91152 0.96923   2
  -2  11  15 0.98883 0.87714   4
   2  11 -15 2.12508 0.96191   1
  -1 -11  15 1.58632 0.91048   2
   1 -11 -15 0.25352 0.60111   2
  -1 -11  15 1.48167 1.00748   4
  -1  11  15 -0.4971 0.72374   4
   1  11 -15 0.69322 0.77771   1
   0 -11  15 15.6248 1.87602   2
   0 -11 -15 12.4286 1.60193   1
   0 -11 -15 12.5733 1.43782   2
   0  11 -15 17.1913 2.47985   3
  -1 -11 -15 11.1614 1.71658   1
   1 -11  15 10.0328 1.62834   2
  -1  11 -15 10.0978 1.96124   3
   2 -11  15 4.22002 1.43207   2
  -2 -11 -15 4.98969 1.65078   1
  -2  11 -15 6.32597 2.06356   3
  -3 -11 -15 8.14706 2.11627   1
   3 -11  15 10.3024 1.97977   2
  -3 -11 -15 7.65816 2.01335   4
  -3  11 -15 16.4361 3.13722   3
  -3 -12  15 0.76435 1.34431   4
   3 -12 -15 -0.2413 1.00567   2
  -3 -12  15 0.52369 1.24245   2
   3  12 -15 1.09381 1.15417   1
   2 -12 -15 24.8636 2.43723   2
  -2 -12  15 27.6018 2.65312   2
  -2 -12  15 32.0206 3.17621   4
   2  12 -15 31.2603 2.47620   1
  -1 -12  15 0.39095 0.79961   2
   1 -12 -15 1.76098 0.87896   2
  -1  12  15 0.19807 0.90644   4
   0 -12  15 2.22078 0.99363   2
   0  12 -15 0.99853 1.28156   3
   1 -12  15 6.29701 1.43265   2
  -1 -12 -15 8.18926 1.58740   1
  -1  12 -15 8.19680 2.09201   3
   2 -12  15 1.57295 1.20274   2
  -2 -12 -15 0.18570 1.26316   1
  -2  12 -15 -0.3802 1.62118   3
  -3 -12 -15 1.03739 1.58776   1
   3 -12  15 0.35816 1.38205   2
  -3 -12 -15 0.89792 1.73295   4
  -3  12 -15 3.16999 2.29352   3
  -3 -13  15 18.5143 2.65158   2
  -3 -13  15 19.2793 2.94326   4
   3 -13 -15 16.9568 2.62366   2
   3  13 -15 14.0543 2.20485   1
  -2 -13  15 0.14463 1.08814   2
   2 -13 -15 -0.5444 0.79166   2
  -2 -13  15 -1.6572 0.99648   4
   2  13 -15 3.72442 1.19285   1
   1 -13 -15 1.10941 0.82293   2
  -1 -13  15 0.40023 0.82642   2
   0 -13  15 -0.6402 0.71336   2
   0  13 -15 0.26356 1.18506   3
   1 -13  15 -0.3749 0.88937   2
  -1 -13 -15 1.21621 1.14861   1
  -1  13 -15 -0.4395 1.34275   3
  -2 -13 -15 1.74774 1.44069   1
   2 -13  15 1.12879 1.26825   2
  -2  13 -15 4.22028 2.09481   3
  -3 -13 -15 0.51174 1.76388   4
  -3 -13 -15 1.19954 1.50524   1
   3 -13  15 0.51184 1.48939   2
  -3  13 -15 2.67484 2.55486   3
   3 -14 -15 0.47108 1.28958   2
  -3 -14  15 0.45212 1.47239   4
  -3 -14  15 1.41729 1.49070   2
   3  14 -15 2.88700 1.34713   1
  -2 -14  15 -0.6561 1.03696   2
   2 -14 -15 -0.3131 0.92959   2
  -1 -14  15 32.7598 2.82470   2
   1 -14 -15 41.3455 2.87708   2
   0 -14  15 0.55025 0.86140   2
   0  14 -15 1.71596 1.50988   3
   1 -14  15 -0.6087 0.87998   2
  -1  14 -15 0.55684 1.55540   3
   2 -14  15 0.13303 1.24910   2
  -2 -14 -15 1.13113 1.38617   1
  -2  14 -15 0.05439 1.80841   3
  -2 -15  15 12.4521 2.41392   2
   2 -15 -15 11.4920 2.01937   2
  -1 -15  15 4.13212 1.47582   2
   1 -15 -15 4.09688 1.28336   2
   0 -15  15 4.35419 1.41651   2
   0  15 -15 8.22635 2.37307   3
   1 -15  15 -0.5048 1.08311   2
  -1  15 -15 2.00198 1.93208   3
   2 -15  15 0.93000 1.43433   2
  -2  15 -15 2.15994 2.15334   3
  -1 -16  15 0.09286 1.07369   2
   1  16 -15 -0.4587 1.78506   3
   0 -16  15 0.71520 1.13850   2
   0  16 -15 0.99467 2.09491   3
   1 -16  15 1.11647 1.23019   2
  -1  16 -15 -1.8322 1.82307   3
   1  17 -15 -2.2608 1.81266   3
   0 -17  15 0.68609 1.15958   2
   0  17 -15 2.64791 2.43938   3
   5   0 -16 3.61101 1.26518   1
  -4   0  16 15.1307 2.22045   2
   4   0 -16 14.6529 2.04532   1
  -4   0  16 14.2547 1.65211   4
   3   0 -16 233.987 7.74736   1
  -3   0  16 223.299 7.79800   2
  -3   0  16 230.761 7.55293   4
  -2   0  16 10.2615 1.37958   4
   2   0 -16 10.8278 1.47151   1
  -2   0  16 13.7272 1.73511   2
   1   0 -16 869.184 23.3974   1
  -1   0  16 909.983 22.5352   2
  -1   0  16 904.444 24.5907   4
   0   0 -16 16.4363 1.41672   1
   0   0  16 15.9124 1.55473   4
   0   0 -16 15.8788 1.22443   3
   0   0  16 18.0990 1.27770   2
   1   0  16 163.137 4.79385   2
   1   0  16 172.261 6.10988   4
  -1   0 -16 170.772 5.52103   1
  -1   0 -16 161.978 6.01433   3
  -2   0 -16 12.3777 2.01184   3
  -2   0 -16 11.3838 1.50452   1
  -3   0 -16 1.42827 1.45783   3
  -3   0 -16 0.83089 1.14081   1
  -4   0 -16 68.6263 5.06080   3
  -4   0 -16 52.2484 3.90098   1
  -5  -1  16 0.22034 1.44797   2
   4  -1 -16 10.2113 1.71055   1
  -4  -1  16 11.8602 2.11420   2
  -4  -1  16 10.0746 1.34253   4
  -4   1  16 11.1209 1.94100   2
   4   1 -16 11.8862 1.87627   1
  -4   1  16 9.83209 1.24703   4
  -3  -1  16 267.739 8.47865   4
  -3  -1  16 257.546 8.68909   2
   3  -1 -16 263.846 8.53267   1
  -3   1  16 253.825 8.66705   2
  -3   1  16 275.971 8.48970   4
   3   1 -16 267.307 8.69985   1
   2  -1 -16 333.330 10.0178   1
  -2  -1  16 343.116 10.0234   2
  -2  -1  16 345.450 10.4119   4
   2   1 -16 331.227 10.0983   1
  -2   1  16 339.303 10.0678   2
  -2   1  16 345.700 10.4000   4
   1  -1 -16 2.89808 1.00503   1
  -1  -1  16 1.45682 0.61888   4
  -1  -1  16 1.74046 0.74840   2
  -1   1  16 1.25607 0.65788   4
  -1   1  16 1.51767 0.67450   2
   0  -1  16 16.4172 1.58653   4
   0  -1  16 18.2924 1.33402   2
   0  -1 -16 17.2929 1.31054   3
   0   1 -16 18.2145 1.32017   3
   0   1 -16 19.5730 1.64514   1
   0   1  16 18.8666 1.65239   4
   0   1  16 17.4402 1.28813   2
  -1  -1 -16 1.11254 0.64362   1
   1  -1  16 -0.1961 0.42279   2
  -1  -1 -16 -0.7884 0.78950   3
  -1   1 -16 0.25324 0.62768   1
   1   1  16 0.32711 0.37951   2
  -1   1 -16 -0.1053 0.66177   3
   1   1  16 -0.3885 0.48417   4
  -2  -1 -16 78.2603 4.05935   3
  -2  -1 -16 81.2048 3.62825   1
  -2   1 -16 77.1266 4.19691   3
  -2   1 -16 72.4532 3.41380   1
  -3  -1 -16 -1.4685 0.91754   1
  -3  -1 -16 1.57313 1.42746   3
  -3   1 -16 0.39301 1.50372   3
  -3   1 -16 1.28723 1.06502   1
  -4  -1 -16 5.83775 1.94913   1
  -4   1 -16 1.74479 1.63270   1
  -4   1 -16 1.36473 2.15682   3
  -5  -2  16 -0.5286 1.22809   2
  -5  -2  16 0.65590 0.55909   4
  -4  -2  16 -0.1282 0.80832   4
  -4  -2  16 -0.9252 1.07997   2
   4  -2 -16 0.68267 0.93128   1
   4   2 -16 0.43586 1.06062   1
  -4   2  16 0.50462 1.09408   2
  -4   2  16 1.57284 0.77368   4
  -3  -2  16 0.65798 0.71796   4
  -3  -2  16 -0.1249 0.86338   2
   3  -2 -16 -0.2603 0.77790   1
   3   2 -16 0.54169 0.91767   1
  -3   2  16 -0.7888 0.68115   4
  -3   2  16 0.01035 0.89188   2
  -2  -2  16 278.243 8.73995   4
   2  -2 -16 268.758 8.38677   1
  -2  -2  16 268.066 8.38499   2
   2   2 -16 266.347 8.49600   1
  -2   2  16 274.557 8.49087   2
  -2   2  16 277.804 8.71124   4
  -1  -2  16 9.04801 1.25243   4
   1  -2 -16 9.35202 1.30944   1
  -1  -2  16 10.5047 1.33341   2
   1   2 -16 8.13935 0.83579   3
  -1   2  16 12.1330 1.43327   2
  -1   2  16 6.77968 1.10010   4
   0  -2  16 35.0320 1.89138   2
   0  -2 -16 37.6580 2.10538   1
   0  -2  16 31.3009 2.17671   4
   0   2  16 34.0731 1.80207   2
   0   2 -16 38.7174 1.97463   3
   0   2  16 35.4228 2.27076   4
   0   2 -16 36.3508 2.18775   1
  -1  -2 -16 265.905 8.75548   3
   1  -2  16 282.027 7.51550   2
   1   2  16 280.048 7.14521   2
  -1   2 -16 276.576 8.08901   1
  -1   2 -16 269.538 8.91421   3
   1   2  16 257.557 8.89223   4
  -2  -2 -16 16.0295 1.74379   1
  -2  -2 -16 16.3468 2.04519   3
  -2   2 -16 15.7020 1.68325   1
  -2   2 -16 11.9943 1.89597   3
  -3  -2 -16 8.68008 1.71693   1
  -3   2 -16 11.8969 1.77917   1
  -3   2 -16 7.52605 2.10267   3
  -4  -2 -16 -1.1626 1.49357   1
  -4   2 -16 -0.3113 1.87103   3
  -5  -3  16 2.34204 1.57303   2
  -4  -3  16 3.70473 1.51296   2
  -4  -3  16 2.70889 1.06207   4
   4  -3 -16 5.46134 1.31327   1
   4   3 -16 5.46350 1.54030   1
  -4   3  16 4.17303 0.91130   4
  -3  -3  16 10.4135 1.74723   2
  -3  -3  16 10.7046 1.42367   4
   3  -3 -16 10.9744 1.54677   1
   3   3 -16 12.5781 1.84043   1
  -3   3  16 7.98783 1.27712   4
  -3   3  16 11.6998 1.78735   2
  -2  -3  16 7.73591 1.36262   2
   2  -3 -16 9.23320 1.48077   1
  -2  -3  16 7.54003 1.20607   4
  -2   3  16 6.57380 1.30795   2
  -2   3  16 9.73679 1.38414   4
   2   3 -16 6.14393 1.23259   1
   1  -3 -16 149.327 5.24632   1
  -1  -3  16 152.214 5.59248   4
  -1  -3  16 151.958 5.17108   2
  -1   3  16 153.813 5.63109   4
   1   3 -16 152.586 5.05787   3
  -1   3  16 160.049 5.20682   2
   1   3 -16 151.427 5.27211   1
   0  -3  16 123.191 4.87241   4
   0  -3 -16 127.517 4.47255   1
   0  -3  16 127.312 4.30117   2
   0   3 -16 123.785 4.54403   3
   0   3  16 125.552 4.06562   2
   0   3 -16 124.153 4.51650   1
   0   3  16 123.126 4.89942   4
  -1  -3 -16 0.06572 0.27605   1
   1  -3  16 0.69903 0.58576   2
   1   3  16 0.22637 0.38087   2
  -1   3 -16 0.83714 0.74886   3
  -1   3 -16 0.64838 0.65692   1
  -2  -3 -16 30.0727 2.24575   1
   2  -3  16 29.3137 1.67026   2
  -2   3 -16 33.2715 2.78865   3
  -2   3 -16 30.4516 2.07952   1
  -3  -3 -16 3.78482 1.35653   1
  -3   3 -16 1.60974 1.57797   3
  -3   3 -16 4.34939 1.26144   1
  -4  -3 -16 -1.8651 1.29654   1
  -4   3 -16 -3.2731 1.75815   3
  -4  -4  16 -0.3218 1.12136   2
  -4  -4  16 -0.8438 0.90252   4
   4   4 -16 0.22728 0.96693   1
  -4   4  16 0.28244 0.68073   4
  -3  -4  16 0.66560 0.76432   4
  -3  -4  16 0.07877 0.89428   2
   3  -4 -16 1.88515 1.01465   1
   3   4 -16 0.91883 0.93405   1
  -3   4  16 0.38068 0.67370   4
  -3   4  16 0.63785 0.84669   2
  -2  -4  16 111.575 4.58510   2
  -2  -4  16 118.141 4.71200   4
   2  -4 -16 115.669 4.48887   1
  -2   4  16 113.539 4.66039   2
  -2   4  16 119.769 4.74796   4
   2   4 -16 115.729 4.60089   1
  -1  -4  16 39.7859 2.45001   4
  -1  -4  16 41.7070 2.31842   2
   1  -4 -16 42.9333 2.33134   1
  -1   4  16 38.1681 2.43730   4
  -1   4  16 40.3778 2.25635   2
   1   4 -16 42.5307 2.41219   1
   1   4 -16 42.5191 2.12257   3
   0  -4 -16 57.0536 2.62472   1
   0  -4  16 55.3099 2.55221   2
   0  -4  16 58.2032 2.99637   4
   0   4  16 54.6559 2.31524   2
   0   4  16 53.0476 2.93519   4
   0   4 -16 52.8202 2.69897   1
   0   4 -16 55.1710 2.65589   3
   1  -4  16 1.25211 0.61004   2
  -1  -4 -16 1.32572 0.74016   1
  -1   4 -16 1.49282 0.72293   1
  -1   4 -16 -0.3368 0.71179   3
   2  -4  16 5.56785 1.00330   2
  -2  -4 -16 5.92312 1.29250   1
  -2   4 -16 6.62843 1.54050   3
  -2   4 -16 6.70852 1.12178   1
  -3  -4 -16 2.94375 1.44532   1
  -3   4 -16 1.08640 0.99597   1
  -3   4 -16 0.08048 1.44698   3
  -4  -4 -16 0.47425 1.67140   1
  -4   4 -16 0.78036 2.32995   3
  -4  -5  16 1.64300 1.11543   4
  -4  -5  16 1.90494 1.33587   2
   4   5 -16 2.23146 1.28668   1
  -4   5  16 -0.2907 0.66965   4
  -3  -5  16 12.3359 1.68006   4
   3  -5 -16 11.1762 1.62796   1
  -3  -5  16 13.4113 1.95154   2
  -3   5  16 12.9123 1.56417   4
   3   5 -16 9.01394 1.60032   1
   2  -5 -16 30.3670 2.10179   1
  -2  -5  16 27.2351 2.14648   2
  -2  -5  16 30.0238 2.26746   4
   2   5 -16 30.6175 2.22205   1
  -2   5  16 30.1047 2.25227   4
  -1  -5  16 21.0413 1.69398   2
   1  -5 -16 20.8316 1.66174   1
  -1  -5  16 20.2231 1.86082   4
   1   5 -16 20.7369 1.77979   1
  -1   5  16 23.0306 1.74271   2
  -1   5  16 19.9832 1.84233   4
   0  -5 -16 6.27202 0.99593   1
   0  -5  16 7.77123 1.08388   2
   0  -5  16 5.01969 1.05591   4
   0   5 -16 8.25437 1.13135   3
   0   5 -16 9.40206 1.31570   1
   0   5  16 7.56570 1.29817   4
  -1  -5 -16 -0.0989 0.59650   1
   1  -5  16 0.90236 0.61540   2
  -1   5 -16 0.40941 0.65248   1
  -1   5 -16 -0.0191 0.68306   3
  -2  -5 -16 17.9486 1.79431   1
   2  -5  16 17.5375 1.52862   2
  -2   5 -16 18.2300 2.27971   3
  -2   5 -16 18.0614 1.58171   1
  -3  -5 -16 0.53114 1.22992   1
  -3   5 -16 0.13387 1.46661   3
  -4  -5 -16 -0.8795 1.47099   1
  -4   5 -16 0.09705 2.10441   3
  -4  -6  16 3.36712 1.30468   4
  -4  -6  16 2.39955 1.38971   2
  -4   6  16 1.45032 0.87091   4
   4   6 -16 3.61275 1.47387   1
  -3  -6  16 0.73497 0.95313   2
  -3  -6  16 -1.6589 0.60290   4
  -3   6  16 -0.5122 0.56015   4
   3   6 -16 1.13818 0.94095   1
  -2  -6  16 2.18187 0.95348   2
  -2  -6  16 0.82184 0.84426   4
   2  -6 -16 2.43777 1.05163   1
   2   6 -16 2.01486 0.82435   1
  -2   6  16 1.96716 0.81726   4
  -1  -6  16 -1.0804 0.48350   4
  -1  -6  16 -0.0266 0.51322   2
   1  -6 -16 -0.4592 0.58449   1
   1   6 -16 -0.1747 0.71880   1
  -1   6  16 -0.6130 0.48519   4
   0  -6 -16 37.8729 2.17706   1
   0  -6  16 41.3350 2.64563   4
   0  -6  16 40.5040 2.27305   2
   0   6 -16 39.5388 2.39319   3
   0   6  16 41.8937 2.70307   4
   0   6 -16 41.2546 2.42035   1
   1  -6  16 30.8493 1.94671   2
  -1  -6 -16 30.1650 2.13400   1
  -1   6 -16 31.7215 1.93577   1
  -1   6 -16 30.2216 2.35698   3
  -2  -6 -16 22.7082 2.15974   1
   2  -6  16 20.4966 1.69588   2
  -2   6 -16 23.4473 1.70848   1
  -2   6 -16 23.3589 2.61162   3
  -3  -6 -16 6.17090 1.70837   1
  -3   6 -16 4.45723 1.93884   3
  -4  -6 -16 -0.3480 1.53753   1
  -4   6 -16 2.75897 2.35802   3
  -4  -7  16 6.34720 1.79141   2
  -4  -7  16 8.74923 1.67168   4
   4   7 -16 6.49893 1.68529   1
  -3  -7  16 30.2932 2.54405   2
  -3  -7  16 32.1635 2.70664   4
   3   7 -16 30.9371 2.52812   1
  -3   7  16 32.8641 2.47603   4
   2  -7 -16 109.319 4.16047   1
  -2  -7  16 99.0606 4.45225   2
  -2  -7  16 103.689 4.80275   4
  -2   7  16 107.612 4.75179   4
   2   7 -16 105.205 4.49235   1
   1  -7 -16 0.71320 0.67632   1
  -1  -7  16 0.26968 0.59920   2
  -1  -7  16 0.10477 0.69907   4
   1   7 -16 0.47849 0.78288   1
  -1   7  16 0.85828 0.78080   4
   0  -7  16 335.981 9.65448   2
   0  -7 -16 334.328 9.81883   1
   0  -7  16 332.720 10.7876   4
   0   7 -16 334.639 9.80226   1
   0   7 -16 332.321 10.7527   3
   0   7  16 327.297 10.8398   4
  -1  -7 -16 54.7034 2.98792   1
   1  -7  16 53.7277 2.71007   2
  -1   7 -16 55.8568 2.62651   1
  -1   7 -16 55.1890 3.29346   3
   2  -7  16 23.4660 1.95849   2
  -2  -7 -16 25.9889 2.37405   1
  -2   7 -16 30.1220 2.90770   3
  -3  -7 -16 2.49865 1.40907   1
  -3   7 -16 1.46281 1.62612   3
  -4  -7 -16 -0.2043 1.71451   1
  -4   7 -16 0.74711 2.38905   3
  -4  -8  16 3.64813 1.49699   2
  -4  -8  16 1.95281 1.33230   4
   4   8 -16 2.02415 1.40497   1
  -3  -8  16 11.4918 1.91520   2
  -3  -8  16 10.7108 1.89066   4
   3   8 -16 9.54555 1.76960   1
  -3   8  16 9.28259 1.53520   4
  -2  -8  16 7.41549 1.47307   4
  -2  -8  16 9.73398 1.61089   2
   2   8 -16 7.70656 1.47556   1
  -2   8  16 8.24144 1.44763   4
  -1  -8  16 198.585 7.40491   4
  -1  -8  16 189.377 6.62837   2
   1  -8 -16 193.245 6.23099   1
   1   8 -16 195.199 6.60551   1
  -1   8  16 199.561 7.38864   4
   0  -8  16 68.8637 3.27152   2
   0  -8 -16 65.5429 3.11552   1
   0   8  16 68.6386 3.81884   4
   0   8 -16 71.6516 3.29050   1
   0   8 -16 68.5050 3.59554   3
  -1  -8 -16 48.4109 2.85176   1
   1  -8  16 48.9609 2.72982   2
  -1   8 -16 50.5050 2.46235   1
  -1   8 -16 49.9482 3.29290   3
   2  -8  16 11.0333 1.57178   2
  -2  -8 -16 13.4227 2.01917   1
  -2   8 -16 17.5144 2.54276   3
  -3  -8 -16 10.5916 2.17650   1
  -3   8 -16 13.2194 2.67253   3
  -4  -8 -16 -1.9210 1.61965   1
  -4   8 -16 1.46476 2.48747   3
  -4  -9  16 2.40586 1.30285   4
  -4  -9  16 3.19636 1.51746   2
   4   9 -16 2.41380 1.28137   1
  -3  -9  16 0.84453 1.10510   2
  -3  -9  16 2.44541 1.23349   4
   3   9 -16 2.30435 1.06409   1
  -3   9  16 0.66014 0.87225   4
  -2  -9  16 1.56853 0.95150   2
  -2  -9  16 1.88535 1.09875   4
  -2   9  16 0.17423 0.78560   4
   2   9 -16 1.73793 0.97086   1
   1  -9 -16 35.3634 2.11283   1
  -1  -9  16 36.7598 2.87480   4
  -1  -9  16 35.5931 2.44948   2
   1   9 -16 35.0241 2.37335   1
  -1   9  16 33.7605 2.73907   4
   0  -9  16 55.2935 3.00597   2
   0  -9 -16 59.9358 2.99305   1
   0  -9 -16 60.2181 2.66454   2
   0   9  16 55.4642 3.50949   4
   0   9 -16 56.8118 2.98101   1
   0   9 -16 60.2739 3.45913   3
  -1  -9 -16 22.4127 2.11400   1
   1  -9  16 23.1875 2.09578   2
  -1   9 -16 29.6359 2.76771   3
   2  -9  16 10.3188 1.61093   2
  -2  -9 -16 11.5704 1.99986   1
  -2   9 -16 11.7648 2.24858   3
  -3  -9 -16 11.7387 2.32211   1
  -3   9 -16 12.1979 2.61440   3
  -4   9 -16 1.07155 2.41515   3
  -4 -10  16 3.04967 1.70381   2
  -4 -10  16 5.39260 1.81995   4
  -3 -10  16 0.89851 1.12659   2
  -3 -10  16 2.75533 1.32889   4
   3  10 -16 3.09573 1.21755   1
  -2 -10  16 0.56018 0.83318   2
  -2 -10  16 1.35131 0.97404   4
   2  10 -16 -0.2013 0.70566   1
  -2  10  16 -0.4220 0.76868   4
   1 -10 -16 17.8868 1.73550   2
  -1 -10  16 17.6363 2.11360   2
  -1 -10  16 15.7486 2.12653   4
   1  10 -16 17.9839 1.83901   1
  -1  10  16 19.1491 2.34692   4
   0 -10 -16 -0.0439 0.70568   1
   0 -10 -16 0.76806 0.60215   2
   0 -10  16 -0.0250 0.74597   2
   0  10 -16 0.02866 0.82700   3
   0  10 -16 -0.1417 0.89661   1
   0  10  16 -0.3707 0.92800   4
  -1 -10 -16 111.906 4.86347   1
   1 -10  16 106.001 4.53621   2
  -1  10 -16 113.620 5.54869   3
  -2 -10 -16 48.5137 3.60416   1
   2 -10  16 49.1514 3.14035   2
  -2  10 -16 62.6513 4.55901   3
  -3 -10 -16 2.79357 1.68858   1
   3 -10  16 -0.1025 1.29777   2
  -3  10 -16 1.93768 2.00977   3
   3 -11 -16 0.05144 1.06761   2
  -3 -11  16 0.36474 1.19174   4
  -3 -11  16 1.65290 1.22222   2
   3  11 -16 1.16065 1.04888   1
   2 -11 -16 2.00992 1.06622   2
  -2 -11  16 -0.1394 1.16996   4
  -2 -11  16 1.53794 0.98519   2
  -2  11  16 2.59093 1.16402   4
   2  11 -16 3.06604 1.09855   1
  -1 -11  16 1.90593 0.96283   2
   1 -11 -16 0.64364 0.74181   2
  -1 -11  16 1.80492 1.02782   4
  -1  11  16 1.28694 0.92962   4
   1  11 -16 3.77955 1.04149   1
   0 -11  16 6.18770 1.28867   2
   0 -11 -16 8.62869 1.42341   1
   0  11 -16 9.55011 1.77850   3
  -1 -11 -16 6.44143 1.45651   1
   1 -11  16 7.59445 1.47813   2
  -1  11 -16 8.42257 2.04465   3
   2 -11  16 4.00707 1.40467   2
  -2 -11 -16 4.55588 1.62784   1
  -2  11 -16 5.96249 2.14623   3
  -3 -11 -16 21.7750 2.99558   1
   3 -11  16 30.3222 2.87755   2
  -3 -11 -16 22.8783 3.00812   4
  -3  11 -16 30.5288 3.95323   3
  -3 -12  16 2.98696 1.58999   4
  -3 -12  16 1.64910 1.43692   2
   3 -12 -16 0.63763 1.10449   2
   3  12 -16 3.52199 1.37987   1
   2 -12 -16 8.77237 1.71433   2
  -2 -12  16 10.2862 1.91087   2
  -2 -12  16 8.17671 1.99176   4
   2  12 -16 14.6835 1.93590   1
   1 -12 -16 0.34527 0.69301   2
  -1 -12  16 0.10795 0.80592   2
  -1  12  16 0.84468 0.91562   4
   0 -12  16 2.12973 1.03415   2
   0  12 -16 2.52246 1.42262   3
   1 -12  16 2.35882 1.08315   2
  -1 -12 -16 0.20737 0.97292   1
  -1  12 -16 3.44254 1.63216   3
  -2 -12 -16 4.32305 1.63771   1
   2 -12  16 4.62548 1.49591   2
  -2  12 -16 3.91038 2.13870   3
  -3 -12 -16 6.14947 2.07340   1
   3 -12  16 6.16445 1.84092   2
  -3 -12 -16 8.12757 2.30318   4
  -3  12 -16 9.49322 2.89231   3
  -3 -13  16 1.07565 1.37386   2
   3 -13 -16 1.09434 1.27577   2
  -3 -13  16 4.00036 1.80444   4
   3  13 -16 1.14210 1.27830   1
  -2 -13  16 -0.8313 1.17086   4
  -2 -13  16 -0.0357 1.04271   2
   2 -13 -16 0.05411 0.95205   2
   2  13 -16 1.47347 0.94668   1
  -1 -13  16 1.04711 0.92444   2
   1 -13 -16 -0.0674 0.75325   2
   0 -13  16 0.47328 0.90445   2
   0  13 -16 0.79837 1.25817   3
   1 -13  16 4.43479 1.32378   2
  -1  13 -16 6.99228 2.28514   3
   2 -13  16 0.99661 1.29766   2
  -2 -13 -16 -1.5838 1.04877   1
  -2  13 -16 0.17658 1.91918   3
   3 -13  16 2.17929 1.57250   2
  -3 -13 -16 0.44776 1.87423   4
  -3  13 -16 1.03401 2.28632   3
   2 -14 -16 1.92476 1.22792   2
  -2 -14  16 1.04980 1.34638   2
   1 -14 -16 4.31032 1.31115   2
  -1 -14  16 5.69759 1.47340   2
   1  14 -16 3.06433 1.82046   3
   0 -14  16 4.05252 1.30997   2
   0  14 -16 3.84781 1.85963   3
   1 -14  16 1.59515 1.09748   2
  -1  14 -16 -0.1925 1.72024   3
   2 -14  16 -0.5977 1.29799   2
  -2 -14 -16 0.62499 1.27333   1
  -2  14 -16 -0.6649 1.98184   3
   2 -15 -16 12.0308 2.17137   2
  -2 -15  16 13.7825 2.52831   2
  -1 -15  16 3.63030 1.38750   2
   1 -15 -16 4.36495 1.29509   2
   1  15 -16 4.57250 2.17231   3
   0 -15  16 4.37495 1.40374   2
   0  15 -16 4.40819 2.15662   3
   1 -15  16 -0.4560 1.03888   2
  -1  15 -16 -0.4884 1.73267   3
   2 -15  16 -1.3976 1.19258   2
  -2  15 -16 -0.3532 1.96252   3
  -1 -16  16 -0.2076 1.05516   2
   1  16 -16 1.45724 2.02678   3
   0 -16  16 6.42615 1.78288   2
   0  16 -16 8.28059 2.64122   3
   1 -16  16 2.68062 1.43013   2
  -1  16 -16 7.48476 2.65926   3
   0  17 -16 0.27489 2.33573   3
  -4   0  17 1.10210 0.87265   4
   4   0 -17 1.31982 1.08297   1
  -4   0  17 1.21214 1.21887   2
  -3   0  17 1.09297 0.93711   2
   3   0 -17 0.56177 0.91873   1
  -3   0  17 0.05746 0.70725   4
  -2   0  17 -0.3691 0.76373   2
  -2   0  17 -0.2848 0.72748   4
   2   0 -17 -0.6858 0.88083   1
  -1   0  17 1.29401 0.65858   2
  -1   0  17 0.98776 0.64767   4
   1   0 -17 1.07872 0.90895   1
   0   0 -17 0.51144 0.50284   3
   0   0  17 0.01499 0.46517   2
   0   0  17 0.05809 0.52907   4
   1   0  17 1.17030 0.51012   2
  -1   0 -17 0.90825 0.68071   1
  -1   0 -17 -0.1864 0.72867   3
  -2   0 -17 -0.5889 0.75237   1
  -2   0 -17 -1.3199 1.00373   3
  -3   0 -17 0.37936 1.16437   1
  -3   0 -17 0.51934 1.43000   3
  -4   0 -17 -0.1865 1.55574   1
  -4   0 -17 7.16040 2.40379   3
   4  -1 -17 1.77790 1.07637   1
  -4  -1  17 0.27115 0.85262   4
  -4  -1  17 -0.0559 1.11528   2
  -4   1  17 -0.0544 1.10273   2
  -4   1  17 0.86662 0.76204   4
   4   1 -17 -0.1270 0.94031   1
   3  -1 -17 2.55372 1.07593   1
  -3  -1  17 2.62467 1.16963   2
  -3  -1  17 2.19242 0.86915   4
  -3   1  17 2.95270 1.15248   2
  -3   1  17 1.97372 0.91978   4
   3   1 -17 4.68747 1.31812   1
   2  -1 -17 543.297 15.2651   1
  -2  -1  17 554.730 15.9117   4
  -2  -1  17 543.994 15.0176   2
   2   1 -17 546.230 15.3451   1
  -2   1  17 566.764 15.9392   4
  -2   1  17 540.669 15.0671   2
   1  -1 -17 89.5948 3.80031   1
  -1  -1  17 95.3899 4.05210   4
  -1  -1  17 93.2124 3.72950   2
  -1   1  17 100.269 3.80323   2
  -1   1  17 100.738 4.13383   4
   0  -1  17 47.6695 2.24909   2
   0  -1 -17 47.3618 2.19121   3
   0  -1  17 49.1459 2.70150   4
   0   1 -17 50.4249 2.56409   1
   0   1  17 48.0330 2.20589   2
   0   1  17 46.7124 2.69579   4
   0   1 -17 46.6769 2.23159   3
  -1  -1 -17 55.1335 2.69384   1
   1  -1  17 55.9785 2.27576   2
  -1  -1 -17 52.2548 2.93891   3
  -1   1 -17 53.9762 2.95792   3
   1   1  17 55.2298 2.13223   2
  -1   1 -17 58.9046 2.68129   1
  -2  -1 -17 1.19629 1.11188   3
  -2  -1 -17 -0.2064 0.78072   1
  -2   1 -17 1.79305 1.19907   3
  -2   1 -17 0.31678 0.88927   1
  -3  -1 -17 11.0272 1.86398   1
  -3  -1 -17 9.74173 2.11054   3
  -3   1 -17 9.77671 1.79230   1
  -3   1 -17 8.07219 2.06372   3
  -4  -1 -17 5.33852 1.96263   1
  -4   1 -17 3.94721 1.79664   1
  -4   1 -17 8.05781 2.70138   3
  -4  -2  17 -1.1810 0.72157   4
  -4  -2  17 -1.5536 0.98293   2
   4  -2 -17 1.28283 1.01024   1
  -4   2  17 -1.0973 1.06444   2
   4   2 -17 1.50099 1.10562   1
  -4   2  17 -0.1801 0.69948   4
   3  -2 -17 4.99766 1.26620   1
  -3  -2  17 6.21289 1.16181   4
  -3  -2  17 3.86240 1.39909   2
  -3   2  17 4.34313 1.19360   2
   3   2 -17 5.02090 1.27224   1
  -3   2  17 3.93946 1.01204   4
   2  -2 -17 61.2345 3.12548   1
  -2  -2  17 63.9701 3.22413   4
  -2  -2  17 53.6921 3.05391   2
  -2   2  17 59.6230 3.15508   2
  -2   2  17 60.8583 3.17686   4
   2   2 -17 57.3569 3.13991   1
  -1  -2  17 6.88719 1.10437   4
   1  -2 -17 10.5616 1.41773   1
  -1  -2  17 9.34310 1.30013   2
  -1   2  17 10.6518 1.35932   2
  -1   2  17 8.67453 1.30469   4
   1   2 -17 8.77416 0.88741   3
   0  -2  17 15.8038 1.61271   4
   0  -2  17 16.8238 1.37797   2
   0  -2 -17 16.8585 1.54380   1
   0   2  17 17.5497 1.30678   2
   0   2 -17 17.7413 1.71472   1
   0   2  17 14.9630 1.58886   4
   0   2 -17 16.5545 1.40026   3
   1  -2  17 3.51919 0.77390   2
  -1  -2 -17 5.48219 1.13940   3
  -1   2 -17 4.16137 1.06422   3
   1   2  17 4.47609 0.65505   2
  -1   2 -17 6.98782 1.11416   1
  -2  -2 -17 13.5202 1.93757   3
  -2  -2 -17 13.9716 1.76373   1
  -2   2 -17 15.0098 2.17000   3
  -2   2 -17 14.2298 1.66115   1
  -3  -2 -17 4.66573 1.56484   1
  -3   2 -17 3.16004 1.85379   3
  -3   2 -17 3.93787 1.35676   1
  -4  -2 -17 -1.0140 1.42483   1
  -4   2 -17 -1.3654 1.94717   3
  -4  -3  17 -0.7094 1.05772   2
  -4  -3  17 -1.0777 0.87136   4
   4  -3 -17 0.70987 0.93734   1
  -4   3  17 -0.0152 0.70878   4
   4   3 -17 -0.2420 0.92246   1
  -3  -3  17 2.63628 0.90294   4
   3  -3 -17 3.82235 1.15286   1
  -3  -3  17 3.67849 1.25421   2
   3   3 -17 5.64677 1.31708   1
  -3   3  17 3.51471 0.97265   4
  -3   3  17 2.90584 1.09325   2
  -2  -3  17 379.141 11.2948   2
  -2  -3  17 400.919 12.0106   4
   2  -3 -17 391.076 11.4414   1
  -2   3  17 407.729 12.0287   4
   2   3 -17 392.003 11.6219   1
  -2   3  17 383.477 11.4052   2
  -1  -3  17 51.2057 2.66966   2
  -1  -3  17 53.5906 2.87451   4
   1  -3 -17 52.9842 2.77344   1
  -1   3  17 49.9641 2.59049   2
   1   3 -17 52.7880 2.83537   1
   1   3 -17 53.2260 2.33381   3
  -1   3  17 54.8186 2.97649   4
   0  -3  17 30.8414 1.84071   2
   0  -3 -17 27.1952 1.86552   1
   0  -3  17 26.7907 2.08940   4
   0   3 -17 27.5865 1.80027   3
   0   3  17 26.1792 1.59195   2
   0   3  17 26.5707 2.07168   4
   0   3 -17 26.9212 2.02344   1
   1  -3  17 112.983 3.81883   2
  -1   3 -17 109.703 4.08285   1
  -1   3 -17 106.342 4.54771   3
  -2  -3 -17 0.73101 0.85118   1
  -2   3 -17 0.80002 1.08817   3
  -2   3 -17 0.98751 0.85768   1
  -3  -3 -17 3.29048 1.37741   1
  -3   3 -17 1.89752 1.75608   3
  -3   3 -17 1.47125 1.07695   1
  -4  -3 -17 -1.2706 1.51837   1
  -4   3 -17 0.26147 2.25228   3
  -4  -4  17 4.18334 1.28499   4
  -4  -4  17 7.30954 1.81420   2
   4   4 -17 7.57083 1.77868   1
  -4   4  17 4.70096 1.03904   4
   3  -4 -17 34.2247 2.48226   1
  -3  -4  17 38.0859 2.64065   4
  -3  -4  17 35.4366 2.72480   2
  -3   4  17 37.5384 2.51042   4
   3   4 -17 38.3499 2.73067   1
  -3   4  17 35.0891 2.72587   2
  -2  -4  17 16.5070 1.75188   4
   2  -4 -17 16.6217 1.88159   1
  -2  -4  17 12.1861 1.64124   2
  -2   4  17 17.8070 2.04607   2
  -2   4  17 17.3557 1.84061   4
   2   4 -17 14.4109 1.81942   1
  -1  -4  17 142.250 5.46507   4
   1  -4 -17 137.420 4.95214   1
  -1  -4  17 136.580 4.95896   2
  -1   4  17 139.857 4.92041   2
  -1   4  17 144.927 5.49039   4
   1   4 -17 141.192 4.91463   3
   1   4 -17 136.696 5.05323   1
   0  -4  17 0.46936 0.56177   2
   0  -4  17 0.67587 0.57973   4
   0  -4 -17 0.57058 0.62328   1
   0   4 -17 0.82465 0.61911   3
   0   4 -17 1.07124 0.90639   1
   0   4  17 -0.1181 0.56815   4
   0   4  17 0.64011 0.48779   2
  -1  -4 -17 6.27295 1.15740   1
   1  -4  17 5.20532 0.97188   2
  -1   4 -17 5.55714 1.21998   3
  -1   4 -17 4.66493 1.02614   1
   2  -4  17 79.8487 3.14817   2
  -2  -4 -17 80.2331 3.88283   1
  -2   4 -17 84.2955 4.48669   3
  -2   4 -17 80.8475 3.49151   1
  -3  -4 -17 0.27042 1.24378   1
  -3   4 -17 0.44427 1.02480   1
  -3   4 -17 0.10059 1.52319   3
  -4  -4 -17 -0.3747 1.57655   1
  -4   4 -17 -0.8925 2.02722   3
  -4  -5  17 2.01098 1.09842   4
  -4  -5  17 -0.1933 1.13067   2
   4   5 -17 2.20012 1.24807   1
  -4   5  17 -0.0069 0.73646   4
  -3  -5  17 11.3734 1.83829   2
   3  -5 -17 8.72428 1.55818   1
  -3  -5  17 9.48902 1.54543   4
   3   5 -17 11.0045 1.82952   1
  -3   5  17 9.83539 1.42791   4
  -2  -5  17 18.6488 1.95026   4
  -2  -5  17 18.3407 1.82625   2
   2  -5 -17 21.4384 1.95103   1
  -2   5  17 19.7155 2.11347   2
   2   5 -17 21.2983 1.94103   1
  -2   5  17 19.2672 1.93181   4
   1  -5 -17 2.17548 0.85291   1
  -1  -5  17 0.85360 0.64422   2
  -1  -5  17 2.02407 0.77990   4
  -1   5  17 0.44069 0.67480   4
   1   5 -17 1.62520 0.93111   1
  -1   5  17 2.24710 0.89542   2
   1   5 -17 1.76157 0.68102   3
   0  -5 -17 11.2063 1.23470   1
   0  -5  17 9.62929 1.23770   2
   0  -5  17 7.27710 1.21319   4
   0   5 -17 11.6563 1.34414   3
   0   5  17 9.49789 1.38265   4
   0   5 -17 10.1080 1.44908   1
  -1  -5 -17 56.9750 2.90924   1
   1  -5  17 57.9874 2.62380   2
  -1   5 -17 54.1284 2.63409   1
  -1   5 -17 53.7906 3.15668   3
  -2  -5 -17 11.1947 1.65187   1
   2  -5  17 14.4885 1.55316   2
  -2   5 -17 14.2393 1.50234   1
  -2   5 -17 13.0928 2.08660   3
  -3  -5 -17 8.56112 1.90293   1
  -3   5 -17 11.8079 2.40344   3
  -4  -5 -17 1.65266 1.85990   1
  -4   5 -17 2.78257 2.43021   3
  -4  -6  17 2.51737 1.43021   2
  -4  -6  17 0.91717 1.18287   4
   4   6 -17 3.46520 1.37084   1
  -4   6  17 1.86642 0.90992   4
  -3  -6  17 0.93424 0.96026   2
  -3  -6  17 -0.3732 0.82610   4
  -3   6  17 -0.6762 0.67944   4
   3   6 -17 0.72282 0.99508   1
  -2  -6  17 28.2868 2.26995   2
   2  -6 -17 24.6989 2.11732   1
  -2  -6  17 28.4099 2.42612   4
   2   6 -17 25.7713 2.14615   1
  -2   6  17 25.9922 2.26532   4
  -1  -6  17 2.85152 0.98489   4
   1  -6 -17 4.86296 1.06409   1
  -1  -6  17 4.55381 1.04375   2
   1   6 -17 5.24594 1.02445   3
   1   6 -17 4.15985 1.06847   1
  -1   6  17 3.56974 1.06798   4
   0  -6  17 59.3979 3.38013   4
   0  -6 -17 60.0795 2.91753   1
   0  -6  17 67.1911 3.04800   2
   0   6 -17 62.8620 3.06383   1
   0   6 -17 64.0504 3.16599   3
   0   6  17 64.3677 3.46869   4
   1  -6  17 1.61465 0.76617   2
  -1  -6 -17 0.10292 0.77468   1
  -1   6 -17 2.07540 0.97710   3
  -1   6 -17 2.08120 0.82974   1
  -2  -6 -17 30.9367 2.50463   1
   2  -6  17 29.8352 2.05360   2
  -2   6 -17 35.7000 3.05311   3
  -2   6 -17 33.8136 2.13972   1
  -3  -6 -17 1.52934 1.41418   1
  -3   6 -17 2.18485 1.90132   3
  -4  -6 -17 0.07089 1.67552   1
  -4   6 -17 -0.0873 2.18539   3
  -4  -7  17 0.63948 1.37048   2
  -4  -7  17 0.58010 1.16329   4
   4   7 -17 -0.0180 1.01986   1
  -4   7  17 0.03893 0.80599   4
  -3  -7  17 4.72174 1.42816   2
  -3  -7  17 3.57278 1.28323   4
  -3   7  17 3.10342 1.07143   4
   3   7 -17 5.56163 1.50198   1
  -2  -7  17 50.8758 3.09667   2
   2  -7 -17 54.8824 2.85944   1
  -2  -7  17 52.1569 3.32081   4
  -2   7  17 57.5374 3.33963   4
   2   7 -17 50.2942 3.06956   1
  -1  -7  17 40.3074 2.52453   2
   1  -7 -17 41.1915 2.34564   1
  -1  -7  17 40.1142 2.86911   4
   1   7 -17 42.9428 2.57243   1
  -1   7  17 38.6544 2.75775   4
   0  -7  17 35.0891 2.71022   4
   0  -7 -17 35.4404 2.25487   1
   0  -7  17 35.7311 2.29793   2
   0   7  17 38.1132 2.77382   4
   0   7 -17 34.0003 2.43802   1
   0   7 -17 35.8264 2.48083   3
  -1  -7 -17 133.504 5.12377   1
   1  -7  17 132.590 4.71667   2
  -1   7 -17 122.960 5.48328   3
  -1   7 -17 125.166 4.54126   1
  -2  -7 -17 5.16274 1.38441   1
   2  -7  17 3.74460 1.08599   2
  -2   7 -17 5.77410 1.64259   3
  -3  -7 -17 1.79220 1.38225   1
  -3   7 -17 4.15997 1.89612   3
  -4  -7 -17 0.69440 1.68253   1
  -4   7 -17 0.19373 2.45755   3
  -4  -8  17 7.32767 1.72461   4
  -4  -8  17 8.56788 1.93572   2
   4   8 -17 6.73355 1.71268   1
  -3  -8  17 0.25137 0.93633   4
  -3  -8  17 -0.4232 0.90137   2
   3   8 -17 0.88709 0.94571   1
  -3   8  17 -0.4900 0.75322   4
  -2  -8  17 3.48962 1.20435   4
  -2  -8  17 3.43505 1.09715   2
   2   8 -17 5.94214 1.31110   1
  -2   8  17 4.70320 1.24312   4
  -1  -8  17 13.6062 1.91101   4
   1  -8 -17 13.7990 1.48848   1
  -1  -8  17 13.4445 1.71916   2
  -1   8  17 15.9739 2.00869   4
   1   8 -17 18.4602 1.85102   1
   0  -8  17 293.725 9.07768   2
   0  -8 -17 313.094 9.27218   1
   0   8 -17 300.695 10.1715   3
   0   8 -17 303.845 9.21431   1
   0   8  17 299.856 10.3129   4
  -1  -8 -17 15.5719 1.90280   1
   1  -8  17 19.8852 1.88995   2
  -1   8 -17 19.9746 1.72664   1
  -1   8 -17 21.8176 2.40381   3
  -2  -8 -17 0.55520 1.01209   1
   2  -8  17 0.61728 1.01161   2
  -2   8 -17 1.64781 1.52975   3
  -3  -8 -17 1.31602 1.51146   1
  -3   8 -17 3.43230 1.83006   3
  -4   8 -17 -2.1533 2.40852   3
  -4  -9  17 -0.2018 1.37204   2
  -4  -9  17 1.50613 1.39307   4
  -3  -9  17 9.19431 1.86512   4
  -3  -9  17 11.4079 1.97464   2
  -3   9  17 14.2667 1.98015   4
   3   9 -17 10.7072 1.93440   1
  -2  -9  17 16.0062 2.14100   2
  -2  -9  17 17.3243 2.27241   4
  -2   9  17 16.6428 2.10863   4
   2   9 -17 18.4510 2.04000   1
  -1  -9  17 2.54416 1.01615   2
  -1  -9  17 1.31136 0.96283   4
   1  -9 -17 1.92932 0.79290   1
  -1   9  17 1.52569 0.95865   4
   1   9 -17 2.02083 0.96586   1
   0  -9 -17 3.71988 1.07896   1
   0  -9  17 1.89136 0.97555   2
   0  -9 -17 1.93411 0.73891   2
   0   9 -17 4.44078 1.37188   3
   0   9 -17 3.53493 1.21616   1
   0   9  17 1.31700 1.07553   4
   1  -9  17 5.45699 1.25418   2
  -1  -9 -17 4.45445 1.32937   1
  -1   9 -17 6.20147 1.56525   3
  -2  -9 -17 17.4997 2.39766   1
   2  -9  17 20.5221 2.14748   2
  -2   9 -17 20.7345 2.91114   3
  -3  -9 -17 0.71461 1.55941   1
  -3   9 -17 1.95977 2.09055   3
  -4   9 -17 2.37473 2.52294   3
  -4 -10  17 0.05520 1.39737   2
  -3 -10  17 2.56817 1.34275   2
  -3 -10  17 2.78182 1.34021   4
   3  10 -17 2.95537 1.30837   1
  -3  10  17 2.92443 1.27584   4
  -2 -10  17 -0.4722 0.82030   4
  -2 -10  17 0.40157 0.83313   2
  -2  10  17 0.36361 0.86540   4
   2  10 -17 0.31304 0.77875   1
  -1 -10  17 14.4626 1.97662   2
  -1 -10  17 15.7369 2.14632   4
  -1  10  17 13.3988 1.95639   4
   1  10 -17 15.4560 1.91015   1
   0 -10 -17 1.11032 0.79304   1
   0 -10  17 1.21949 0.87339   2
   0  10 -17 2.05710 1.15155   1
   0  10 -17 1.30406 1.12003   3
  -1 -10 -17 26.2432 2.38956   1
   1 -10  17 24.9290 2.31992   2
  -1  10 -17 34.5682 3.22957   3
   2 -10  17 21.8187 2.39771   2
  -2 -10 -17 20.8918 2.64737   1
  -2  10 -17 22.2970 3.15200   3
  -3 -10 -17 1.02344 1.66874   1
  -3  10 -17 3.07982 2.24398   3
  -3 -11  17 4.11262 1.62327   4
  -3 -11  17 1.59785 1.37583   2
   3  11 -17 7.02086 1.73894   1
  -2 -11  17 17.1831 2.29906   2
  -2 -11  17 12.1845 2.05102   4
   2 -11 -17 10.6729 1.81744   2
   2  11 -17 18.3145 1.99312   1
  -2  11  17 13.0069 2.07349   4
  -1 -11  17 7.88512 1.51922   2
   1 -11 -17 7.14287 1.35602   2
  -1  11  17 7.64239 1.66302   4
   1  11 -17 9.84141 1.59747   1
   0 -11 -17 5.91175 1.25265   1
   0 -11  17 5.37048 1.31048   2
   0  11 -17 5.48409 1.56092   3
   1 -11  17 0.50889 0.96711   2
  -1 -11 -17 3.49349 1.22388   1
  -1  11 -17 0.46370 1.38926   3
  -2 -11 -17 3.40175 1.50290   1
   2 -11  17 4.19560 1.50062   2
  -2  11 -17 1.15037 1.86666   3
  -3 -11 -17 -1.0856 1.63191   1
   3 -11  17 0.15291 1.36759   2
  -3  11 -17 3.01299 2.27695   3
   3 -12 -17 8.13633 1.86924   2
  -3 -12  17 16.5993 2.66995   4
  -3 -12  17 10.4325 2.27212   2
   3  12 -17 6.82687 1.74422   1
   2 -12 -17 60.0124 3.66058   2
  -2 -12  17 65.8135 4.50741   4
  -2 -12  17 60.0362 3.84930   2
  -2  12  17 62.8443 4.18372   4
   2  12 -17 60.2632 3.56606   1
   1 -12 -17 12.7615 1.75054   2
  -1 -12  17 13.7688 2.08040   2
   1  12 -17 13.5613 2.35235   3
  -1  12  17 13.1658 2.16133   4
   0 -12  17 30.3126 2.52055   2
   0  12 -17 31.3128 3.17545   3
  -1 -12 -17 0.44286 0.97461   1
   1 -12  17 -0.1992 0.88737   2
  -1  12 -17 -2.3261 1.12352   3
  -2 -12 -17 -0.7564 1.20525   1
   2 -12  17 0.50460 1.22410   2
  -2  12 -17 -0.6171 1.82430   3
   3 -12  17 -0.0246 1.47218   2
  -3 -12 -17 -0.3674 1.72134   4
  -3 -12 -17 0.83459 1.58255   1
  -3  12 -17 2.11638 2.37910   3
  -3 -13  17 -0.6876 1.42094   4
  -3 -13  17 2.19667 1.53949   2
   3 -13 -17 2.26922 1.40771   2
   3  13 -17 1.65530 1.29249   1
   2 -13 -17 7.20283 1.65413   2
  -2 -13  17 6.57043 1.87169   4
  -2 -13  17 5.02492 1.64995   2
   2  13 -17 7.46685 1.57279   1
   1 -13 -17 66.9771 3.57821   2
  -1 -13  17 59.8566 3.76942   2
   1  13 -17 71.9189 4.67251   3
   0 -13  17 7.79171 1.57711   2
   0  13 -17 6.27271 1.96138   3
   1 -13  17 0.57054 1.14882   2
  -1  13 -17 1.82452 1.63512   3
  -2 -13 -17 0.21800 1.31640   1
   2 -13  17 0.60317 1.30137   2
  -2  13 -17 0.90722 2.03884   3
  -3  13 -17 1.13424 2.27032   3
   2 -14 -17 0.42737 1.06930   2
  -2 -14  17 0.14726 1.31686   2
   1 -14 -17 0.59979 0.91833   2
  -1 -14  17 0.54917 1.04093   2
   1  14 -17 0.42967 1.63069   3
   0 -14  17 14.0137 2.11069   2
   0  14 -17 20.0152 3.18406   3
   1 -14  17 -0.6911 1.01357   2
  -1  14 -17 -0.7201 1.58370   3
   2 -14  17 -1.2201 1.16833   2
  -2 -14 -17 -0.5243 1.28503   1
  -2  14 -17 -1.8238 2.02282   3
   2 -15 -17 -0.6327 0.93845   2
  -2 -15  17 -0.0683 1.32060   2
  -1 -15  17 3.60047 1.43681   2
   1  15 -17 3.57418 2.08054   3
   0 -15  17 1.00474 1.02974   2
   0  15 -17 -0.6720 1.87394   3
   1 -15  17 5.03769 1.58496   2
  -1  15 -17 10.7618 2.93304   3
   2 -15  17 -0.0175 1.44817   2
  -2  15 -17 -1.7535 2.16651   3
  -1 -16  17 -2.0063 0.89920   2
   1  16 -17 -2.6051 1.70707   3
   0 -16  17 2.43999 1.27762   2
   0  16 -17 -0.7936 1.96842   3
   1 -16  17 0.24794 1.16254   2
  -1  16 -17 0.25752 2.14009   3
  -4   0  18 17.7817 2.55224   2
   4   0 -18 14.5213 2.08121   1
  -4   0  18 13.0283 1.63373   4
  -3   0  18 45.2692 2.74438   4
   3   0 -18 45.3268 2.95493   1
  -3   0  18 49.6954 3.15802   2
   2   0 -18 227.862 7.51712   1
  -2   0  18 225.782 7.53059   2
  -2   0  18 235.408 7.77037   4
  -1   0  18 27.2345 1.92543   2
  -1   0  18 28.0597 2.12668   4
   1   0 -18 26.3995 2.11152   1
   0   0 -18 1.79850 0.66139   3
   0   0  18 2.16945 0.80996   4
   0   0  18 1.59339 0.62805   2
   1   0  18 51.9149 2.18406   2
  -1   0 -18 54.2060 2.98587   3
  -1   0 -18 54.8445 2.70401   1
  -2   0 -18 20.5432 1.93840   1
  -2   0 -18 24.2934 2.57352   3
  -3   0 -18 42.5330 3.72464   3
  -3   0 -18 38.6073 3.02443   1
  -4   0 -18 0.90467 1.68958   1
  -4   0 -18 3.03909 2.20503   3
  -4  -1  18 8.35768 1.40905   4
  -4  -1  18 7.76004 1.98362   2
   4  -1 -18 8.40535 1.67658   1
   4   1 -18 10.6782 1.85602   1
  -4   1  18 8.56370 1.88810   2
  -4   1  18 9.93642 1.38030   4
   3  -1 -18 51.7633 3.13123   1
  -3  -1  18 57.5652 3.43648   2
  -3  -1  18 54.6439 3.04217   4
  -3   1  18 53.7395 3.33580   2
   3   1 -18 56.2867 3.29300   1
  -3   1  18 52.3376 2.97619   4
   2  -1 -18 195.836 6.66905   1
  -2  -1  18 190.187 6.61407   2
  -2  -1  18 198.372 6.83493   4
   2   1 -18 188.464 6.60733   1
  -2   1  18 186.137 6.72626   4
  -2   1  18 189.666 6.63669   2
   1  -1 -18 417.571 12.1782   1
  -1  -1  18 421.752 11.7356   2
  -1  -1  18 433.868 12.8844   4
  -1   1  18 419.842 11.7333   2
  -1   1  18 436.507 12.9016   4
   0  -1  18 63.6586 3.24950   4
   0  -1  18 60.6589 2.67405   2
   0  -1 -18 60.5943 2.62723   3
   0   1 -18 66.0295 3.03015   1
   0   1  18 63.5197 2.64299   2
   0   1  18 65.3106 3.29217   4
   0   1 -18 57.1459 2.65408   3
  -1  -1 -18 30.7045 2.03313   1
   1  -1  18 31.7300 1.70945   2
  -1  -1 -18 31.2707 2.28853   3
   1   1  18 29.2256 1.54515   2
  -1   1 -18 30.4589 2.27780   3
  -1   1 -18 29.7585 1.98896   1
  -2  -1 -18 12.1715 1.67215   1
  -2  -1 -18 11.7789 1.85037   3
  -2   1 -18 13.7230 2.06719   3
  -2   1 -18 12.4812 1.65124   1
  -3  -1 -18 1.66394 1.30340   1
  -3  -1 -18 0.66078 1.49968   3
  -3   1 -18 -0.0021 1.13434   1
  -3   1 -18 -0.1358 1.53237   3
  -4  -1 -18 0.49837 1.72406   1
  -4   1 -18 -1.5408 1.90693   3
  -4   1 -18 -0.9466 1.43673   1
   4  -2 -18 1.59364 1.07495   1
  -4  -2  18 1.99750 1.34517   2
  -4  -2  18 1.91711 1.00303   4
   4   2 -18 4.25303 1.40350   1
  -4   2  18 2.68464 0.93283   4
  -4   2  18 1.94760 1.34158   2
   3  -2 -18 2.61488 1.11694   1
  -3  -2  18 2.09213 0.89351   4
  -3  -2  18 2.00254 1.13108   2
   3   2 -18 1.97515 1.02109   1
  -3   2  18 1.41478 0.85885   4
  -3   2  18 1.00815 0.92458   2
  -2  -2  18 1.60727 0.99135   2
  -2  -2  18 0.95935 0.76046   4
   2  -2 -18 0.54274 0.95973   1
  -2   2  18 0.08564 0.70432   2
  -2   2  18 -0.0515 0.69189   4
   2   2 -18 0.00327 0.92302   1
   1  -2 -18 72.8002 3.45151   1
  -1  -2  18 81.5021 3.43157   2
  -1  -2  18 80.0926 3.68900   4
  -1   2  18 78.4473 3.67573   4
  -1   2  18 80.8626 3.40079   2
   1   2 -18 79.1743 2.93039   3
   1   2 -18 65.3654 3.31808   1
   0  -2 -18 5.92918 1.09556   1
   0  -2  18 3.74159 0.82910   2
   0  -2  18 4.16518 0.93902   4
   0   2 -18 8.67507 1.13003   3
   0   2 -18 4.72448 1.08750   1
   0   2  18 5.60883 0.88242   2
   0   2  18 2.99260 0.83203   4
  -1  -2 -18 5.67508 1.05272   1
  -1  -2 -18 6.46081 1.17624   3
   1  -2  18 6.61234 0.97654   2
  -1   2 -18 6.99004 1.21859   1
  -1   2 -18 5.55521 1.19777   3
   1   2  18 4.89487 0.76725   2
  -2  -2 -18 2.86416 1.28320   3
  -2  -2 -18 4.48603 1.22616   1
  -2   2 -18 4.61373 1.43892   3
  -2   2 -18 4.43252 1.12492   1
  -3  -2 -18 2.35480 1.37315   1
  -3   2 -18 2.11723 1.33230   1
  -3   2 -18 1.22787 1.75589   3
  -4  -2 -18 -1.4129 1.46188   1
  -4   2 -18 -3.2904 1.85242   3
  -4  -3  18 0.62321 1.19627   2
   4  -3 -18 1.86833 1.13292   1
  -4  -3  18 0.32832 0.93956   4
  -4   3  18 2.63798 0.90481   4
   4   3 -18 1.15214 1.13026   1
  -3  -3  18 2.97862 1.00479   4
  -3  -3  18 3.44438 1.23689   2
   3  -3 -18 3.59660 1.19533   1
  -3   3  18 4.07343 1.07269   4
  -3   3  18 3.29409 1.19160   2
   3   3 -18 4.08655 1.27392   1
   2  -3 -18 2.47017 1.12099   1
  -2  -3  18 3.22346 0.96712   4
  -2  -3  18 1.61308 0.86986   2
   2   3 -18 2.83357 1.17121   1
  -2   3  18 2.08298 0.88315   4
  -2   3  18 3.11324 1.05325   2
   1  -3 -18 219.969 7.15492   1
  -1  -3  18 219.660 7.59573   4
  -1  -3  18 222.538 7.03599   2
   1   3 -18 219.204 7.21663   1
  -1   3  18 224.680 7.68067   4
   1   3 -18 217.028 6.94298   3
  -1   3  18 219.267 6.93176   2
   0  -3 -18 0.25704 0.60423   1
   0  -3  18 1.15133 0.60961   2
   0  -3  18 0.03809 0.51303   4
   0   3 -18 0.66695 0.90547   1
   0   3 -18 1.20416 0.62720   3
   0   3  18 0.39046 0.64042   4
   0   3  18 0.84465 0.55450   2
   1  -3  18 2.06925 0.72408   2
  -1  -3 -18 1.53795 0.85962   1
  -1   3 -18 2.78678 0.98965   3
  -1   3 -18 1.23354 0.77711   1
  -2  -3 -18 3.21325 1.07991   1
  -2   3 -18 3.14350 1.06632   1
  -2   3 -18 2.66373 1.33279   3
  -3  -3 -18 -1.0510 1.06041   1
  -3   3 -18 0.18345 1.05729   1
  -3   3 -18 0.10110 1.59571   3
  -4  -3 -18 2.87655 1.69083   1
  -4   3 -18 -2.4861 1.96184   3
  -4  -4  18 1.74777 1.14476   4
  -4  -4  18 1.56788 1.26845   2
   4   4 -18 2.87775 1.33419   1
  -4   4  18 1.67996 0.91859   4
  -3  -4  18 1.26909 0.88997   4
  -3  -4  18 2.35729 1.13329   2
   3  -4 -18 2.63044 1.18497   1
  -3   4  18 3.63218 1.27918   2
   3   4 -18 1.08409 0.90582   1
  -3   4  18 4.30758 1.07484   4
  -2  -4  18 39.6452 2.59537   2
  -2  -4  18 39.1801 2.70310   4
   2  -4 -18 42.4196 2.63786   1
   2   4 -18 40.5107 2.67870   1
  -2   4  18 37.5511 2.57400   2
  -2   4  18 40.9479 2.69383   4
   1  -4 -18 118.780 4.57614   1
  -1  -4  18 115.851 4.57668   2
  -1  -4  18 121.725 5.04951   4
   1   4 -18 121.293 4.79355   1
   1   4 -18 125.544 4.47223   3
  -1   4  18 120.779 4.52934   2
  -1   4  18 124.437 5.09227   4
   0  -4 -18 8.61236 1.24152   1
   0  -4  18 6.74547 1.20262   4
   0  -4  18 6.88873 1.13256   2
   0   4 -18 7.98350 1.16585   3
   0   4 -18 7.86467 1.41289   1
   0   4  18 6.35856 1.19056   4
   0   4  18 7.55674 1.03201   2
   1  -4  18 18.1892 1.50043   2
  -1  -4 -18 20.6372 1.77249   1
  -1   4 -18 16.2256 1.56875   1
  -1   4 -18 16.7452 1.91904   3
  -2  -4 -18 28.1026 2.30550   1
   2  -4  18 23.7740 1.76438   2
  -2   4 -18 29.2325 2.82005   3
  -2   4 -18 28.1929 2.06539   1
  -3  -4 -18 0.25617 1.33615   1
  -3   4 -18 -1.1645 1.58346   3
  -3   4 -18 0.14167 1.06572   1
  -4  -4 -18 -0.3430 1.60863   1
  -4   4 -18 -1.5000 2.17392   3
  -4  -5  18 3.03055 1.28219   4
  -4  -5  18 3.11336 1.45369   2
   4   5 -18 4.56084 1.46669   1
  -4   5  18 3.30144 1.05686   4
   3  -5 -18 50.2613 3.15298   1
  -3  -5  18 56.6183 3.47226   2
  -3  -5  18 61.7586 3.58847   4
   3   5 -18 54.8280 3.41278   1
  -3   5  18 58.1614 3.27550   4
  -2  -5  18 -0.1107 0.65026   2
  -2  -5  18 -0.5138 0.66810   4
   2  -5 -18 1.44468 1.02316   1
  -2   5  18 -0.3811 0.62149   4
  -2   5  18 0.69320 0.92041   2
   2   5 -18 0.63813 0.92020   1
  -1  -5  18 152.509 5.55904   2
   1  -5 -18 157.284 5.49630   1
  -1  -5  18 164.680 6.17979   4
  -1   5  18 155.505 6.09075   4
   1   5 -18 156.864 5.59813   3
  -1   5  18 158.136 5.45248   2
   1   5 -18 159.543 5.70901   1
   0  -5  18 0.64782 0.70656   4
   0  -5 -18 1.52041 0.73814   1
   0  -5  18 1.69798 0.74247   2
   0   5 -18 1.30211 0.72257   3
   0   5  18 2.65696 0.88936   4
   0   5 -18 2.97004 1.12261   1
  -1  -5 -18 47.9345 2.72480   1
   1  -5  18 47.4786 2.50117   2
  -1   5 -18 50.6175 3.11475   3
  -1   5 -18 50.2398 2.61477   1
   2  -5  18 13.9689 1.47240   2
  -2  -5 -18 11.8557 1.80907   1
  -2   5 -18 12.6113 2.11064   3
  -2   5 -18 13.0366 1.56640   1
  -3  -5 -18 1.53602 1.43590   1
  -3   5 -18 7.38062 2.20042   3
  -4  -5 -18 2.10815 1.86015   1
  -4   5 -18 4.30498 2.63925   3
  -4  -6  18 1.10556 1.35155   2
  -4  -6  18 0.94720 1.17356   4
   4   6 -18 1.78736 1.27377   1
  -4   6  18 0.69625 0.85068   4
  -3  -6  18 5.41158 1.42788   2
  -3  -6  18 3.84728 1.26610   4
   3   6 -18 1.38538 1.08484   1
  -3   6  18 4.46536 1.20684   4
  -2  -6  18 -0.1777 0.73904   4
  -2  -6  18 0.60081 0.81994   2
   2  -6 -18 0.23462 0.92088   1
   2   6 -18 0.98093 0.93399   1
  -2   6  18 0.55799 0.73673   4
  -1  -6  18 3.83665 1.07840   4
  -1  -6  18 2.75497 0.94300   2
   1  -6 -18 4.15306 1.05475   1
  -1   6  18 2.23781 0.94415   4
   1   6 -18 4.38628 1.00850   3
   1   6 -18 4.96601 1.26168   1
   0  -6 -18 10.3117 1.43043   1
   0  -6  18 6.73767 1.17740   2
   0  -6  18 3.93534 1.08925   4
   0   6 -18 8.14536 1.46727   1
   0   6 -18 9.26544 1.38451   3
   0   6  18 9.69775 1.57717   4
   1  -6  18 50.9202 2.60085   2
  -1  -6 -18 46.5770 2.79472   1
  -1   6 -18 49.4678 2.60052   1
  -1   6 -18 47.7941 3.11032   3
   2  -6  18 0.89202 0.85921   2
  -2  -6 -18 0.44795 1.00160   1
  -2   6 -18 1.31828 1.31021   3
  -2   6 -18 0.93283 0.78393   1
  -3  -6 -18 1.96051 1.42611   1
  -3   6 -18 5.36077 2.04857   3
  -4  -6 -18 -1.4964 1.66174   1
  -4   6 -18 -1.7683 2.11630   3
  -4  -7  18 3.42746 1.61566   2
  -4  -7  18 2.79191 1.50712   4
  -4   7  18 0.96763 1.01390   4
   4   7 -18 2.89309 1.39835   1
  -3  -7  18 15.2557 2.09068   4
  -3  -7  18 15.2781 2.19444   2
   3   7 -18 13.2998 2.07550   1
  -3   7  18 14.4542 1.88235   4
   2  -7 -18 10.9031 1.60401   1
  -2  -7  18 9.15735 1.58166   4
  -2  -7  18 10.5072 1.67292   2
   2   7 -18 11.8624 1.77989   1
  -2   7  18 12.7266 1.74506   4
  -1  -7  18 183.866 6.57813   2
   1  -7 -18 190.938 6.34814   1
  -1  -7  18 193.694 7.33232   4
   1   7 -18 190.161 6.62134   1
  -1   7  18 194.341 7.29952   4
   1   7 -18 193.477 6.91722   3
   0  -7 -18 1.88791 0.92686   1
   0  -7  18 1.21220 0.77684   2
   0   7 -18 2.06961 1.07710   1
   0   7  18 0.52756 0.82680   4
   0   7 -18 2.81915 1.00692   3
   1  -7  18 0.20744 0.81619   2
  -1  -7 -18 2.67872 1.09758   1
  -1   7 -18 1.26135 1.01998   3
  -1   7 -18 1.26446 0.89240   1
  -2  -7 -18 13.0977 2.05394   1
   2  -7  18 9.79214 1.51300   2
  -2   7 -18 11.4195 2.14087   3
  -3  -7 -18 1.73831 1.49783   1
  -3   7 -18 3.67264 2.04801   3
  -4   7 -18 1.21155 2.61822   3
  -4  -8  18 8.60388 2.02589   2
  -4  -8  18 12.5091 2.12800   4
   4   8 -18 10.5383 2.24439   1
  -3  -8  18 1.79618 1.17189   4
  -3  -8  18 0.74311 1.05123   2
  -3   8  18 2.27912 1.04729   4
   3   8 -18 3.49361 1.32477   1
  -2  -8  18 37.6795 2.77551   2
  -2  -8  18 40.4105 3.10654   4
   2   8 -18 46.3254 2.95285   1
  -2   8  18 42.9105 3.06411   4
  -1  -8  18 0.83507 0.89416   4
  -1  -8  18 1.10418 0.79793   2
   1  -8 -18 1.29586 0.79522   1
  -1   8  18 0.81596 0.87654   4
   1   8 -18 2.22010 0.92752   3
   1   8 -18 1.14430 1.00583   1
   0  -8  18 24.3391 2.08241   2
   0  -8 -18 27.1930 2.16346   1
   0   8 -18 25.7911 2.27202   1
   0   8  18 23.1750 2.46923   4
   0   8 -18 26.4218 2.37038   3
  -1  -8 -18 105.423 4.56745   1
   1  -8  18 95.7948 4.13692   2
  -1   8 -18 105.690 5.09442   3
  -1   8 -18 103.538 4.02653   1
  -2  -8 -18 1.08363 1.24830   1
   2  -8  18 0.27599 0.96151   2
  -2   8 -18 3.96728 1.80716   3
  -3  -8 -18 9.22205 2.14554   1
  -3   8 -18 10.5989 2.53696   3
  -4   8 -18 -0.3767 2.50149   3
  -4  -9  18 -1.0965 1.23077   2
  -4  -9  18 0.49472 1.48491   4
  -3  -9  18 2.00458 1.17025   4
  -3  -9  18 0.56932 1.01724   2
   3   9 -18 2.28229 1.18769   1
  -3   9  18 -0.5296 0.88782   4
  -2  -9  18 3.66197 1.20320   2
  -2  -9  18 1.40903 1.04112   4
   2   9 -18 3.99735 1.28145   1
  -2   9  18 1.83811 1.05664   4
  -1  -9  18 5.26133 1.34017   4
  -1  -9  18 5.83559 1.33719   2
   1  -9 -18 6.23150 1.18365   1
   1   9 -18 6.48613 1.42745   3
   1   9 -18 7.22143 1.49298   1
  -1   9  18 4.35027 1.22091   4
   0  -9  18 186.382 6.65047   2
   0  -9 -18 193.856 6.61670   1
   0   9 -18 199.025 6.64287   1
   0   9  18 192.717 7.65234   4
   0   9 -18 188.519 7.40367   3
   1  -9  18 0.80886 0.92962   2
  -1  -9 -18 0.05028 0.94427   1
  -1   9 -18 1.36704 1.17334   3
  -2  -9 -18 55.9907 3.65301   1
   2  -9  18 54.7093 3.20779   2
  -2   9 -18 60.1978 4.47771   3
  -3  -9 -18 1.51235 1.61335   1
  -3   9 -18 2.43991 2.17010   3
  -3 -10  18 -0.3842 1.15986   4
  -3 -10  18 1.51627 1.29808   2
  -3  10  18 0.95624 1.12365   4
   3  10 -18 2.08130 1.21927   1
  -2 -10  18 6.18857 1.49119   2
  -2 -10  18 8.38689 1.73526   4
   2  10 -18 9.31019 1.69207   1
  -2  10  18 9.30189 1.76807   4
  -1 -10  18 12.9156 1.91736   2
  -1 -10  18 9.24385 1.64969   4
   1  10 -18 12.6342 1.88502   3
   1  10 -18 12.7888 1.79205   1
  -1  10  18 10.4522 1.74586   4
   0 -10 -18 2.10845 0.89587   1
   0 -10  18 0.65549 0.87195   2
   0  10 -18 0.55033 1.15771   1
   0  10 -18 1.41184 1.20338   3
   1 -10  18 41.2349 2.82838   2
  -1 -10 -18 41.4279 2.90978   1
  -1  10 -18 47.6611 3.66051   3
   2 -10  18 1.31136 1.22273   2
  -2 -10 -18 1.62967 1.42961   1
  -2  10 -18 1.67400 1.76099   3
  -3 -10 -18 12.2530 2.53329   1
  -3  10 -18 7.56666 2.58146   3
  -3 -11  18 0.48844 1.19844   2
  -3 -11  18 -0.4381 1.22287   4
   3  11 -18 -0.0036 1.10540   1
  -2 -11  18 2.40743 1.36050   4
  -2 -11  18 1.75609 1.11404   2
   2  11 -18 5.21160 1.36240   1
  -2  11  18 1.53246 1.14004   4
   1 -11 -18 8.83214 1.44833   2
  -1 -11  18 6.70452 1.47964   2
  -1  11  18 12.8223 2.05688   4
   1  11 -18 13.0473 1.89399   1
   1  11 -18 10.3283 1.99941   3
   0 -11 -18 4.64543 1.13836   1
   0 -11  18 2.42227 1.05465   2
   0  11 -18 3.94273 1.58742   3
   1 -11  18 -0.5350 0.91435   2
  -1 -11 -18 0.24810 0.95758   1
  -1  11 -18 -0.6963 1.19085   3
   2 -11  18 7.53240 1.70272   2
  -2 -11 -18 9.60339 2.07209   1
  -2  11 -18 11.6087 2.67984   3
  -3 -11 -18 9.02484 2.43371   1
  -3  11 -18 3.25180 2.52130   3
   3 -12 -18 8.82549 1.99884   2
  -3 -12  18 10.7572 2.30915   4
  -3 -12  18 9.88845 2.27577   2
   3  12 -18 7.26399 1.78896   1
  -2 -12  18 2.10324 1.21942   2
  -2 -12  18 3.73360 1.52036   4
   2 -12 -18 4.67074 1.41283   2
  -2  12  18 2.61047 1.28534   4
   2  12 -18 4.10463 1.37791   1
   1 -12 -18 9.59690 1.54772   2
  -1 -12  18 13.7850 2.13067   2
   1  12 -18 10.7521 2.12837   3
  -1  12  18 8.05035 1.82919   4
   0 -12  18 14.8197 2.00836   2
   0  12 -18 22.9639 2.88977   3
   1 -12  18 3.21836 1.23766   2
  -1 -12 -18 2.14673 1.27122   1
  -1  12 -18 1.56062 1.58586   3
   2 -12  18 -0.2286 1.12057   2
  -2 -12 -18 0.56443 1.35749   1
  -2  12 -18 0.20284 1.91234   3
  -3 -12 -18 2.19172 1.82349   4
  -3  12 -18 3.59930 2.61582   3
  -3 -13  18 17.8302 2.87221   2
   3 -13 -18 20.6156 2.95962   2
  -3 -13  18 18.5339 3.00709   4
  -2 -13  18 8.96589 2.00896   2
  -2 -13  18 9.26301 2.11496   4
   2 -13 -18 8.32479 1.71143   2
   2  13 -18 12.3405 1.98660   1
   1 -13 -18 2.22874 1.05226   2
  -1 -13  18 3.48468 1.36259   2
   1  13 -18 5.10571 1.91985   3
  -1  13  18 1.17274 1.28693   4
   0 -13  18 2.46838 1.22055   2
   0  13 -18 0.18830 1.44160   3
   1 -13  18 2.65942 1.34676   2
  -1  13 -18 2.90193 1.98614   3
  -2 -13 -18 0.73939 1.58045   1
   2 -13  18 -2.6746 1.04020   2
  -2  13 -18 -0.7798 1.99895   3
   2 -14 -18 2.34672 1.37839   2
  -2 -14  18 3.92469 1.67561   2
  -1 -14  18 8.18580 1.83850   2
   1  14 -18 8.71535 2.40115   3
   0 -14  18 11.8640 1.95874   2
   0  14 -18 19.9858 3.27272   3
   1 -14  18 4.38159 1.46906   2
  -1  14 -18 4.49422 2.09760   3
  -2 -14 -18 -3.0062 1.22808   1
   2 -14  18 0.86673 1.34309   2
  -2  14 -18 -0.2234 2.12343   3
   2 -15 -18 2.25508 1.24427   2
  -2 -15  18 0.63581 1.39738   2
  -1 -15  18 1.03698 1.18270   2
   1  15 -18 2.62404 2.18220   3
   0 -15  18 4.11093 1.38315   2
   0  15 -18 5.59432 2.41595   3
   1 -15  18 1.38886 1.24871   2
  -1  15 -18 0.48839 1.88197   3
   1  16 -18 0.48436 2.15368   3
   0 -16  18 0.64367 1.12626   2
   0  16 -18 -2.1538 1.70173   3
  -4   0  19 -0.5666 1.09254   2
  -4   0  19 0.42883 0.87665   4
   4   0 -19 1.66861 1.14108   1
  -3   0  19 -0.4349 0.65453   4
   3   0 -19 -0.2104 0.92343   1
  -3   0  19 -1.0882 0.67408   2
   2   0 -19 -0.1398 0.96726   1
  -2   0  19 -0.2412 0.79219   2
  -2   0  19 0.37105 0.74838   4
  -1   0  19 -0.7626 0.56602   4
   1   0 -19 -1.8211 0.86974   1
  -1   0  19 -0.0334 0.60773   2
   0   0  19 0.08806 0.57496   2
   0   0 -19 0.86851 0.68115   3
   0   0 -19 0.90373 0.70134   1
   0   0  19 0.26244 0.67052   4
  -1   0 -19 1.06642 0.76239   1
   1   0  19 1.00918 0.52986   2
  -1   0 -19 0.81103 0.85470   3
  -2   0 -19 -0.5187 0.86385   1
  -2   0 -19 -0.6286 1.02153   3
  -3   0 -19 1.44445 1.29181   1
  -3   0 -19 1.44790 1.70749   3
  -4   0 -19 1.65425 1.61054   1
  -4   0 -19 1.08426 2.15126   3
  -4  -1  19 1.54157 1.40876   2
   4  -1 -19 2.06207 1.18745   1
  -4  -1  19 1.25224 0.97974   4
  -4   1  19 3.33532 1.02568   4
  -4   1  19 3.24914 1.47234   2
   4   1 -19 1.48082 1.10120   1
  -3  -1  19 1.92956 1.08850   2
   3  -1 -19 2.51451 1.15353   1
  -3  -1  19 1.14883 0.83955   4
  -3   1  19 1.22418 1.00391   2
   3   1 -19 2.40452 1.13018   1
  -3   1  19 1.63740 0.90220   4
   2  -1 -19 19.9518 2.21854   1
  -2  -1  19 16.6483 1.82689   4
  -2  -1  19 13.9355 1.85816   2
   2   1 -19 18.5976 2.04712   1
  -2   1  19 17.2461 1.94869   4
  -2   1  19 19.5790 1.96143   2
  -1  -1  19 15.9454 1.60308   2
  -1  -1  19 16.4938 1.79793   4
   1  -1 -19 15.6196 1.83677   1
  -1   1  19 17.6656 1.67002   2
  -1   1  19 18.9787 1.91083   4
   1   1 -19 14.7210 1.86201   1
   0  -1  19 150.039 5.78932   4
   0  -1  19 148.178 4.89964   2
   0  -1 -19 148.791 5.05290   3
   0   1  19 147.235 4.86524   2
   0   1 -19 150.808 5.34323   1
   0   1  19 149.577 5.80501   4
   0   1 -19 146.176 5.17737   3
   1  -1  19 -0.0213 0.53726   2
  -1  -1 -19 0.67659 0.92649   3
  -1  -1 -19 1.31633 0.74975   1
  -1   1 -19 0.98289 0.87031   3
   1   1  19 0.02989 0.46978   2
  -1   1 -19 0.49420 0.73598   1
  -2  -1 -19 6.26627 1.36867   1
  -2  -1 -19 5.74644 1.51826   3
  -2   1 -19 8.23132 1.73810   3
  -2   1 -19 7.15542 1.38235   1
  -3  -1 -19 8.24444 1.81408   1
  -3  -1 -19 11.0738 2.36057   3
  -3   1 -19 10.1229 1.94005   1
  -3   1 -19 10.6801 2.30599   3
  -4  -1 -19 1.92329 1.76454   1
  -4   1 -19 0.86921 2.17516   3
  -4   1 -19 1.49863 1.54039   1
  -4  -2  19 13.8043 2.37414   2
  -4  -2  19 11.4058 1.67579   4
   4  -2 -19 9.35411 1.75406   1
  -4   2  19 13.9697 2.36445   2
   4   2 -19 11.4363 2.03484   1
  -4   2  19 13.1280 1.58341   4
  -3  -2  19 20.0499 2.01227   4
   3  -2 -19 26.4618 2.27650   1
  -3  -2  19 18.1330 2.26165   2
   3   2 -19 23.1626 2.24684   1
  -3   2  19 21.8410 2.05364   4
  -3   2  19 19.6327 2.33467   2
   2  -2 -19 139.297 5.39688   1
  -2  -2  19 137.062 5.40849   2
  -2  -2  19 146.222 5.61468   4
  -2   2  19 146.849 5.54067   2
  -2   2  19 142.474 5.60744   4
   2   2 -19 142.582 5.48923   1
  -1  -2  19 33.2625 2.20752   2
   1  -2 -19 32.8760 2.41267   1
  -1  -2  19 32.0490 2.39642   4
  -1   2  19 28.5348 2.08464   2
   1   2 -19 32.6428 2.43769   1
  -1   2  19 29.2624 2.28563   4
   0  -2 -19 28.8915 2.03366   1
   0  -2  19 24.9298 2.11396   4
   0  -2  19 28.1186 1.86160   2
   0   2  19 27.5339 1.73117   2
   0   2 -19 27.2846 2.12575   1
   0   2 -19 27.9504 1.86979   3
   0   2  19 24.5898 2.16486   4
  -1  -2 -19 67.9565 3.19470   1
   1  -2  19 64.3770 2.73287   2
  -1  -2 -19 66.1837 3.30090   3
  -1   2 -19 66.6645 3.12306   1
  -1   2 -19 66.0409 3.39035   3
  -2  -2 -19 25.9689 2.23049   1
  -2  -2 -19 24.3689 2.60371   3
  -2   2 -19 23.1770 2.79090   3
  -2   2 -19 28.4724 2.14368   1
  -3  -2 -19 1.14395 1.33569   1
  -3   2 -19 2.66751 1.90942   3
  -3   2 -19 0.85376 1.24491   1
  -4  -2 -19 -1.1040 1.61604   1
  -4   2 -19 -0.8648 2.14353   3
  -4  -3  19 4.60140 1.64898   2
  -4  -3  19 5.71620 1.35238   4
   4  -3 -19 5.19924 1.45252   1
   4   3 -19 7.40635 1.70542   1
  -4   3  19 7.29144 1.29793   4
  -3  -3  19 1.11868 1.03093   2
   3  -3 -19 -0.1320 0.98996   1
  -3  -3  19 -0.5645 0.68572   4
   3   3 -19 -0.3058 0.90324   1
  -3   3  19 -1.0411 0.71678   2
  -3   3  19 0.18580 0.70363   4
   2  -3 -19 55.1083 3.13420   1
  -2  -3  19 60.5667 3.29142   4
  -2  -3  19 54.9438 3.13268   2
  -2   3  19 56.9773 3.19113   2
   2   3 -19 58.3721 3.22210   1
  -2   3  19 62.6937 3.34110   4
  -1  -3  19 351.615 11.0682   4
   1  -3 -19 345.076 10.3318   1
  -1  -3  19 346.023 10.0612   2
   1   3 -19 332.894 10.3035   3
   1   3 -19 344.522 10.4411   1
  -1   3  19 359.393 11.1066   4
  -1   3  19 337.050 9.94000   2
   0  -3  19 59.1400 2.77659   2
   0  -3 -19 58.6479 2.91155   1
   0  -3  19 53.6502 3.13945   4
   0   3  19 58.7544 2.58907   2
   0   3  19 57.2904 3.26597   4
   0   3 -19 54.8208 2.77076   3
   0   3 -19 58.6383 3.05645   1
   1  -3  19 16.4074 1.44555   2
  -1  -3 -19 16.8197 1.63830   1
  -1   3 -19 16.4186 1.92205   3
  -1   3 -19 18.2262 1.70063   1
  -2  -3 -19 -0.3634 0.88181   1
  -2   3 -19 0.41798 0.88224   1
  -2   3 -19 0.51912 1.21475   3
  -3  -3 -19 4.12011 1.49921   1
  -3   3 -19 1.74320 1.29181   1
  -3   3 -19 3.19564 1.98840   3
  -4  -3 -19 -0.6875 1.67378   1
  -4   3 -19 0.24049 2.08817   3
  -4  -4  19 -1.3040 1.03192   2
  -4  -4  19 0.54669 1.08483   4
  -4   4  19 -0.8477 0.77485   4
   4   4 -19 3.06281 1.28219   1
  -3  -4  19 -0.0202 0.90483   2
  -3  -4  19 0.47773 0.86185   4
   3  -4 -19 1.24174 1.10985   1
  -3   4  19 0.36286 0.88442   2
   3   4 -19 0.52543 0.88740   1
  -3   4  19 0.75664 0.76922   4
  -2  -4  19 26.3073 2.21162   2
   2  -4 -19 25.8039 2.19108   1
  -2  -4  19 25.4475 2.20779   4
   2   4 -19 24.5806 2.11246   1
  -2   4  19 24.0298 2.16781   2
  -2   4  19 24.1324 2.19636   4
   1  -4 -19 1.24082 0.96052   1
  -1  -4  19 0.70058 0.80596   2
  -1  -4  19 1.20904 0.78106   4
   1   4 -19 1.69985 1.11657   1
   1   4 -19 1.24139 0.67267   3
  -1   4  19 0.17184 0.77278   4
  -1   4  19 0.56900 0.75400   2
   0  -4 -19 94.0804 3.95472   1
   0  -4  19 99.3555 4.53166   4
   0  -4  19 95.4750 3.87917   2
   0   4  19 100.551 4.56712   4
   0   4 -19 98.4962 4.08411   3
   0   4  19 101.147 3.62982   2
   0   4 -19 95.9601 4.11734   1
   1  -4  19 29.0418 1.88418   2
  -1  -4 -19 26.1138 2.07425   1
  -1   4 -19 25.1875 2.27581   3
  -1   4 -19 26.9001 2.01619   1
  -2  -4 -19 1.55228 1.05451   1
  -2   4 -19 1.54765 0.91985   1
  -2   4 -19 1.05700 1.21554   3
  -3  -4 -19 1.99011 1.41196   1
  -3   4 -19 0.25455 1.76050   3
  -3   4 -19 -0.3898 1.18496   1
  -4  -4 -19 -2.7876 1.59242   1
  -4   4 -19 -0.6224 2.21259   3
  -4  -5  19 -0.5953 1.18138   2
  -4  -5  19 4.39911 1.48148   4
  -4   5  19 3.84094 1.15698   4
   4   5 -19 3.08176 1.42713   1
  -3  -5  19 53.7153 3.41546   2
  -3  -5  19 57.6253 3.50833   4
   3  -5 -19 51.5257 3.21446   1
  -3   5  19 61.7923 3.40286   4
   3   5 -19 51.6964 3.40905   1
  -2  -5  19 21.4837 2.01735   2
  -2  -5  19 18.3929 2.08701   4
   2  -5 -19 22.8749 2.13661   1
  -2   5  19 22.5438 2.12935   4
  -2   5  19 23.2574 2.06726   2
   2   5 -19 21.3420 2.13526   1
[truncated: 129,127 more chars]
