# Supplementary material for: Crystal structure and Hirshfeld surface analysis of a chalcone derivative: (E)-3-(4-fluoro­phen­yl)-1-(4-nitro­phen­yl)prop-2-en-1-one
Source: Acta Crystallogr E Crystallogr Commun. 2019 Jan 1;75(Pt 1):53–7. doi: 10.1107/S2056989018017450 (PMC6323869; doi:10.1107/S2056989018017450)
Supplement: Supplementary file 2 [file e-75-00053-Isup2.hkl]

data_I                                                                          
_shelx_title ' mo_4noc3_0m in P2(1)/c (RT)'                                     
_shelx_refln_list_code          4                                               
_shelx_F_calc_maximum      120.68                                               
_exptl_crystal_F_000       560.00                                               
_reflns_d_resolution_high  0.8108                                               
                                                                                
loop_                                                                           
 _space_group_symop_operation_xyz                                               
 'x, y, z'                                                                      
 '-x, y+1/2, -z+1/2'                                                            
 '-x, -y, -z'                                                                   
 'x, -y-1/2, z-1/2'                                                             
                                                                                
_cell_length_a     3.8860                                                       
_cell_length_b    13.2324                                                       
_cell_length_c    24.1987                                                       
_cell_angle_alpha  90.000                                                       
_cell_angle_beta   91.963                                                       
_cell_angle_gamma  90.000                                                       
                                                                                
_shelx_F_squared_multiplier     1.000                                           
                                                                                
loop_                                                                           
 _refln_index_h                                                                 
 _refln_index_k                                                                 
 _refln_index_l                                                                 
 _refln_F_squared_calc                                                          
 _refln_F_squared_meas                                                          
 _refln_F_squared_sigma                                                         
 _refln_observed_status                                                         
   1   0   0       1315.17       1284.78        16.27 o                         
   2   0   0        704.76        741.35        23.58 o                         
   3   0   0          1.32          2.29         0.29 o                         
   4   0   0          3.16          3.53         1.73 o                         
   1   1   0      14562.84      14024.35       212.93 o                         
   2   1   0        128.76        132.79         2.77 o                         
   3   1   0         27.38         25.84         1.40 o                         
   4   1   0         23.93         21.80         1.67 o                         
   0   2   0       1211.75       1117.84        19.16 o                         
   1   2   0        101.26        103.49         2.38 o                         
   2   2   0          0.98          0.07         0.21 o                         
   3   2   0        125.71        112.65         1.82 o                         
   4   2   0          6.97          6.88         0.67 o                         
   1   3   0        419.08        452.42         4.48 o                         
   2   3   0          1.22          0.51         0.26 o                         
   3   3   0         29.94         26.52         1.22 o                         
   4   3   0         99.48        102.49         2.53 o                         
   0   4   0       1246.46       1227.61        17.75 o                         
   1   4   0        173.91        160.38         3.10 o                         
   2   4   0         69.11         68.46         1.17 o                         
   3   4   0        196.69        198.38         2.56 o                         
   4   4   0          2.17          1.01         0.67 o                         
   1   5   0         12.12         10.78         0.50 o                         
   2   5   0        231.60        230.86         2.56 o                         
   3   5   0          7.42          6.50         0.55 o                         
   4   5   0          7.12          9.02         0.99 o                         
   0   6   0          1.06          0.23         0.61 o                         
   1   6   0        227.31        221.23         4.18 o                         
   2   6   0          7.83          7.37         0.40 o                         
   3   6   0          3.49          3.60         0.66 o                         
   4   6   0          0.06         -0.19         0.84 o                         
   1   7   0          0.01          0.08         0.25 o                         
   2   7   0          1.09          1.66         0.66 o                         
   3   7   0          0.31          0.15         0.57 o                         
   4   7   0          7.12          8.92         1.12 o                         
   0   8   0       2269.26       2199.17        31.82 o                         
   1   8   0          0.20          0.19         0.30 o                         
   2   8   0         27.39         31.96         1.11 o                         
   3   8   0          0.03          0.08         1.01 o                         
   4   8   0          0.53          1.51         0.94 o                         
   1   9   0         26.52         22.39         0.87 o                         
   2   9   0        121.37        122.04         2.40 o                         
   3   9   0        319.49        345.95         6.11 o                         
   0  10   0         17.17         18.33         1.00 o                         
   1  10   0         73.37         68.82         1.64 o                         
   2  10   0        340.27        334.19         4.96 o                         
   3  10   0         17.21         17.95         1.47 o                         
   1  11   0          5.61          6.51         0.69 o                         
   2  11   0         76.07         81.16         2.06 o                         
   3  11   0          0.08         -0.18         0.87 o                         
   0  12   0          0.72         -1.47         0.94 o                         
   1  12   0        185.81        181.64         3.20 o                         
   2  12   0          3.56          4.27         0.86 o                         
   3  12   0          0.39         -0.29         0.84 o                         
   1  13   0          1.86          1.10         0.67 o                         
   2  13   0          6.27          4.36         0.80 o                         
   0  14   0          6.00          7.51         1.73 o                         
   1  14   0          0.07          0.08         0.63 o                         
   2  14   0          4.85          5.96         0.90 o                         
   1  15   0          0.04         -0.71         0.67 o                         
   0  16   0          3.69          2.52         1.59 o                         
  -4   1   1          0.14          0.27         0.73 o                         
  -3   1   1          1.54          1.25         0.40 o                         
  -2   1   1         43.60         42.10         0.94 o                         
  -1   1   1        982.31        968.76         8.67 o                         
   0   1   1         68.62         75.29         1.16 o                         
   1   1   1       1271.67       1201.77        17.92 o                         
   2   1   1        102.25        112.14         2.21 o                         
   3   1   1         46.47         45.14         2.45 o                         
   4   1   1          0.74          0.30         0.36 o                         
  -4   2   1         13.80         12.61         1.33 o                         
  -3   2   1          0.00         -0.42         0.27 o                         
  -2   2   1          4.08          2.05         0.31 o                         
  -1   2   1        518.85        521.66         6.06 o                         
   0   2   1        308.08        310.96         8.88 o                         
   1   2   1       8701.45       8894.70       111.35 o                         
   2   2   1        179.35        160.35         2.68 o                         
   3   2   1         27.61         22.52         0.70 o                         
   4   2   1          3.97          4.88         0.66 o                         
  -4   3   1          1.06          0.48         0.56 o                         
  -3   3   1        381.86        378.70         4.32 o                         
  -2   3   1        107.50        106.26         2.12 o                         
  -1   3   1        147.98        151.34         1.69 o                         
   0   3   1        232.44        239.87         2.87 o                         
   1   3   1         33.00         38.42         0.72 o                         
   2   3   1        412.35        382.26         4.43 o                         
   3   3   1         46.32         48.90         1.02 o                         
   4   3   1         71.83         78.70         2.32 o                         
  -4   4   1          1.14         -0.64         0.65 o                         
  -3   4   1          5.85          5.94         0.54 o                         
  -2   4   1        301.79        293.39         3.85 o                         
  -1   4   1         60.12         53.81         0.86 o                         
   0   4   1         62.22         71.60         1.01 o                         
   1   4   1         44.16         48.78         1.18 o                         
   2   4   1         48.66         39.75         0.90 o                         
   3   4   1         11.98         11.48         0.58 o                         
   4   4   1          0.00         -1.20         0.60 o                         
  -4   5   1          0.00          0.02         0.64 o                         
  -3   5   1          0.37          0.28         0.41 o                         
  -2   5   1        212.28        206.72         2.19 o                         
  -1   5   1          1.57          0.60         0.22 o                         
   0   5   1       1058.26        958.80        33.69 o                         
   1   5   1         95.00        108.67         2.26 o                         
   2   5   1         88.11         83.01         1.28 o                         
   3   5   1         23.25         20.63         0.93 o                         
   4   5   1          1.53          0.25         0.67 o                         
  -4   6   1          2.43          1.68         0.95 o                         
  -3   6   1          0.63          0.75         0.44 o                         
  -2   6   1        116.18        130.45         1.79 o                         
  -1   6   1          6.51          6.56         0.51 o                         
   0   6   1        898.14       1053.76        10.97 o                         
   1   6   1       3087.08       3146.04        39.91 o                         
   2   6   1         44.18         47.98         0.82 o                         
   3   6   1          6.10          6.42         0.77 o                         
   4   6   1          0.10          0.06         0.71 o                         
  -4   7   1          0.80          1.24         0.74 o                         
  -3   7   1          0.33         -0.55         0.51 o                         
  -2   7   1          1.08         -0.07         0.45 o                         
  -1   7   1        270.71        293.62         3.99 o                         
   0   7   1        455.84        518.18         5.28 o                         
   1   7   1        303.98        332.28         4.97 o                         
   2   7   1        217.21        225.02         3.41 o                         
   3   7   1         35.82         32.82         1.53 o                         
   4   7   1          5.08          6.81         1.07 o                         
  -4   8   1         56.23         72.04         2.60 o                         
  -3   8   1          7.56          7.47         2.02 o                         
  -2   8   1         96.43        102.25         2.06 o                         
  -1   8   1        379.45        386.37         5.12 o                         
   0   8   1        493.23        460.67         4.82 o                         
   1   8   1          0.10          0.19         0.27 o                         
   2   8   1         12.95         12.30         0.79 o                         
   3   8   1         35.63         39.49         2.20 o                         
   4   8   1         23.31         24.82         1.90 o                         
  -3   9   1          4.04          5.85         1.63 o                         
  -2   9   1         72.78         79.34         1.89 o                         
  -1   9   1         31.19         33.65         1.06 o                         
   0   9   1         10.12         15.77         0.59 o                         
   1   9   1          2.96          3.84         0.81 o                         
   2   9   1         37.70         36.83         1.69 o                         
   3   9   1         84.16        105.63         4.47 o                         
  -3  10   1          6.48          8.91         1.14 o                         
  -2  10   1         16.81         16.81         1.05 o                         
  -1  10   1         96.48         90.80         2.27 o                         
   0  10   1        156.37        154.06         2.26 o                         
   1  10   1         12.02         11.91         0.79 o                         
   2  10   1        277.28        277.40         4.31 o                         
   3  10   1          0.08         -0.16         0.85 o                         
  -3  11   1         10.23         11.33         1.15 o                         
  -2  11   1         41.16         35.05         1.41 o                         
  -1  11   1        126.91        122.09         3.07 o                         
   0  11   1         12.97          7.62         0.99 o                         
   1  11   1         42.08         44.35         1.39 o                         
   2  11   1          1.15          2.28         0.74 o                         
   3  11   1          0.86          0.24         0.87 o                         
  -3  12   1          8.77          6.38         1.01 o                         
  -2  12   1          3.91          5.93         0.72 o                         
  -1  12   1         25.39         22.37         1.14 o                         
   0  12   1        248.27        227.67         5.58 o                         
   1  12   1         75.18         61.71         1.72 o                         
   2  12   1          4.39          5.69         1.19 o                         
   3  12   1          4.42          1.72         0.98 o                         
  -2  13   1         64.50         63.71         2.09 o                         
  -1  13   1         53.01         52.49         1.91 o                         
   0  13   1         99.15         88.42         3.63 o                         
   1  13   1         24.58         20.49         1.51 o                         
   2  13   1          6.88          5.47         0.96 o                         
  -2  14   1          7.02          6.45         0.89 o                         
  -1  14   1          2.02          1.48         0.79 o                         
   0  14   1         10.07         10.68         1.89 o                         
   1  14   1          0.71          1.69         0.75 o                         
   2  14   1         15.70         15.54         1.23 o                         
  -1  15   1         27.75         36.50         2.03 o                         
   0  15   1          0.79          0.01         0.74 o                         
   1  15   1         24.00         27.13         2.23 o                         
   0  16   1          3.39          6.78         1.38 o                         
  -4   0   2          0.73          1.66         1.15 o                         
  -3   0   2         22.65         28.16         1.70 o                         
  -2   0   2         10.81         10.62         1.43 o                         
  -1   0   2      13721.57      13560.54       151.29 o                         
   1   0   2         28.19         35.33         1.43 o                         
   2   0   2       2637.97       2304.79       115.49 o                         
   3   0   2          0.04          0.29         0.65 o                         
   4   0   2          1.38          2.59         1.64 o                         
  -4   1   2          0.03         -1.02         0.69 o                         
  -3   1   2         31.42         32.64         0.83 o                         
  -2   1   2         35.44         28.99         0.65 o                         
  -1   1   2         42.04         44.20         0.61 o                         
   0   1   2        251.83        268.72         3.89 o                         
   1   1   2        239.27        272.50         3.80 o                         
   2   1   2         52.43         50.66         1.04 o                         
   3   1   2          2.21          2.87         0.57 o                         
   4   1   2          6.47          4.48         0.67 o                         
  -4   2   2         30.79         29.28         1.18 o                         
  -3   2   2          7.82          7.01         0.84 o                         
  -2   2   2          9.32          6.84         0.65 o                         
  -1   2   2       3338.38       3372.85        37.59 o                         
   0   2   2        242.19        256.12         3.93 o                         
   1   2   2        430.29        429.45         5.03 o                         
   2   2   2        559.53        539.67         7.72 o                         
   3   2   2          0.07          0.14         0.32 o                         
   4   2   2         17.32         14.30         1.22 o                         
  -4   3   2          0.19         -0.09         0.58 o                         
  -3   3   2         67.09         59.63         1.22 o                         
  -2   3   2         85.08         73.84         1.40 o                         
  -1   3   2        112.37        117.60         2.10 o                         
   0   3   2         35.00         32.62         0.49 o                         
   1   3   2         80.03         81.97         1.86 o                         
   2   3   2          6.48          8.80         0.91 o                         
   3   3   2          3.73          1.55         0.59 o                         
   4   3   2         15.16         13.27         0.97 o                         
  -4   4   2          0.48         -0.75         0.60 o                         
  -3   4   2          1.48          1.30         0.59 o                         
  -2   4   2        215.85        228.19         3.07 o                         
  -1   4   2          4.03          5.96         0.33 o                         
   0   4   2        323.56        316.14         3.21 o                         
   1   4   2        316.67        295.46         3.93 o                         
   2   4   2         42.30         43.47         0.89 o                         
   3   4   2         29.90         30.13         0.95 o                         
   4   4   2          0.07         -0.72         0.64 o                         
  -4   5   2          7.84          8.60         0.87 o                         
  -3   5   2          1.38         -0.12         0.37 o                         
  -2   5   2        363.53        383.47         4.54 o                         
  -1   5   2        228.63        236.38         3.93 o                         
   0   5   2        285.82        319.54         3.58 o                         
   1   5   2        374.74        390.26         5.04 o                         
   2   5   2         32.03         32.66         0.75 o                         
   3   5   2         50.81         56.66         1.78 o                         
   4   5   2          0.05         -0.03         0.69 o                         
  -4   6   2          0.65         -0.01         0.61 o                         
  -3   6   2          3.70          4.81         0.64 o                         
  -2   6   2          0.25          0.05         0.25 o                         
  -1   6   2        327.57        353.46         4.58 o                         
   0   6   2       1670.73       1760.84        16.63 o                         
   1   6   2        780.56        801.72         9.49 o                         
   2   6   2        239.41        233.59         2.78 o                         
   3   6   2          0.50         -0.07         0.53 o                         
   4   6   2          0.12          0.20         0.73 o                         
  -4   7   2         16.68         20.08         1.35 o                         
  -3   7   2          0.76          0.93         0.48 o                         
  -2   7   2          0.00          0.41         0.34 o                         
  -1   7   2        526.23        590.54         7.28 o                         
   0   7   2        319.99        339.42         3.62 o                         
   1   7   2         89.27        102.46         1.81 o                         
   2   7   2        362.09        380.90         5.16 o                         
   3   7   2          5.87          7.74         0.90 o                         
   4   7   2          4.55          3.57         0.95 o                         
  -4   8   2          3.54          8.22         1.14 o                         
  -3   8   2         82.34         87.31         2.49 o                         
  -2   8   2        200.05        201.55         3.25 o                         
  -1   8   2        275.37        302.54         4.19 o                         
   0   8   2        144.50        174.15         3.03 o                         
   1   8   2        160.38        176.35         3.34 o                         
   2   8   2         86.72         95.44         1.96 o                         
   3   8   2         89.98         92.79         2.61 o                         
   4   8   2         19.36         24.54         1.71 o                         
  -3   9   2          2.44          0.84         1.36 o                         
  -2   9   2        543.67        563.30         7.41 o                         
  -1   9   2          1.93          0.91         0.32 o                         
   0   9   2          3.68          1.64         0.24 o                         
   1   9   2          5.12          5.75         0.59 o                         
   2   9   2          2.47          2.17         0.95 o                         
   3   9   2        137.49        170.44         4.07 o                         
  -3  10   2        154.70        156.78         3.32 o                         
  -2  10   2         21.72         23.16         1.17 o                         
  -1  10   2        464.95        472.27         5.74 o                         
   0  10   2         34.89         42.95         1.02 o                         
   1  10   2         32.04         32.12         1.47 o                         
   2  10   2        160.52        164.57         3.54 o                         
   3  10   2         24.59         24.81         1.97 o                         
  -3  11   2          1.64          1.40         0.80 o                         
  -2  11   2         10.24          9.42         0.81 o                         
  -1  11   2        839.92        801.76         9.13 o                         
   0  11   2          1.22          0.07         0.69 o                         
   1  11   2          1.37          1.06         0.48 o                         
   2  11   2        296.45        311.48         5.57 o                         
   3  11   2          2.49          1.15         0.92 o                         
  -3  12   2          0.08          0.47         0.78 o                         
  -2  12   2         18.18         17.99         1.05 o                         
  -1  12   2          6.88          6.17         0.63 o                         
   0  12   2        210.24        221.41         5.46 o                         
   1  12   2         91.69         92.71         2.13 o                         
   2  12   2          6.48          6.79         0.98 o                         
   3  12   2          8.25          8.94         1.70 o                         
  -2  13   2          5.40          5.14         0.71 o                         
  -1  13   2          1.04          0.24         0.80 o                         
   0  13   2         29.84         30.28         1.92 o                         
   1  13   2          1.68          1.72         0.77 o                         
   2  13   2          0.00         -0.83         0.67 o                         
  -2  14   2         13.35         12.81         1.13 o                         
  -1  14   2          1.22          0.27         0.64 o                         
   0  14   2          0.02         -0.51         0.67 o                         
   1  14   2          7.64          6.67         1.18 o                         
   2  14   2          1.20          2.00         0.87 o                         
  -1  15   2          4.10          6.10         1.37 o                         
   0  15   2          0.29         -0.65         0.75 o                         
   1  15   2          0.75         -0.27         0.69 o                         
   0  16   2          0.55          0.68         1.53 o                         
  -4   1   3          1.65          0.58         0.74 o                         
  -3   1   3         10.36          8.74         0.45 o                         
  -2   1   3        201.03        207.00         2.30 o                         
  -1   1   3        127.10        140.10         1.57 o                         
   0   1   3         34.34         29.50         0.54 o                         
   1   1   3         64.32         67.46         2.37 o                         
   2   1   3        537.29        503.50         6.95 o                         
   3   1   3         26.89         24.87         1.83 o                         
   4   1   3          0.46          0.18         0.38 o                         
  -4   2   3         17.87         15.81         1.02 o                         
  -3   2   3         78.76         87.32         1.37 o                         
  -2   2   3        251.37        255.92         2.88 o                         
   0   2   3       7935.07       8044.60        99.49 o                         
   1   2   3        340.99        304.79         7.73 o                         
   2   2   3        262.44        262.50         2.94 o                         
   3   2   3          3.86          4.07         0.45 o                         
   4   2   3          0.04         -1.15         0.58 o                         
  -4   3   3         51.51         43.29         1.61 o                         
  -3   3   3        387.07        403.76         4.29 o                         
  -2   3   3        275.59        284.49         3.83 o                         
  -1   3   3       4980.13       4890.90        54.85 o                         
   0   3   3         18.53         22.16         0.79 o                         
   1   3   3        377.90        385.29         4.96 o                         
   2   3   3          6.21          6.20         0.61 o                         
   3   3   3         48.89         48.27         1.39 o                         
   4   3   3         60.51         54.15         1.81 o                         
  -4   4   3          8.73          5.69         1.21 o                         
  -3   4   3          5.29          4.89         0.58 o                         
  -2   4   3         97.40         95.60         1.78 o                         
  -1   4   3        315.58        322.85         4.10 o                         
   0   4   3        354.81        372.61         4.07 o                         
   1   4   3          2.08          3.82         0.32 o                         
   2   4   3          1.01          1.13         0.26 o                         
   3   4   3         59.78         52.68         1.25 o                         
   4   4   3          0.41         -0.86         0.66 o                         
  -4   5   3          3.60          2.66         0.76 o                         
  -3   5   3          1.89          2.74         0.58 o                         
  -2   5   3         38.21         40.56         1.01 o                         
  -1   5   3        909.41        904.75         9.62 o                         
   0   5   3         57.77         63.29         1.05 o                         
   1   5   3        156.83        133.54         1.88 o                         
   2   5   3          0.48          0.31         0.25 o                         
   3   5   3          9.78          9.86         0.87 o                         
   4   5   3          1.22          0.86         0.72 o                         
  -4   6   3          1.96          1.29         0.69 o                         
  -3   6   3         13.97         14.40         0.89 o                         
  -2   6   3         12.26         13.99         0.64 o                         
  -1   6   3        151.49        159.01         1.95 o                         
   0   6   3       4070.38       4326.36        40.42 o                         
   1   6   3        462.53        518.60         6.38 o                         
   2   6   3          0.03          0.31         0.27 o                         
   3   6   3         18.68         21.17         1.52 o                         
   4   6   3          0.04          0.37         0.74 o                         
  -4   7   3          2.68          1.93         0.85 o                         
  -3   7   3         27.55         33.91         1.19 o                         
  -2   7   3         64.97         57.43         1.43 o                         
  -1   7   3        351.64        385.72         4.16 o                         
   0   7   3        213.99        265.45         2.94 o                         
   1   7   3        397.74        409.75         6.69 o                         
   2   7   3         67.61         62.82         2.43 o                         
   3   7   3          1.13          1.53         0.78 o                         
   4   7   3          0.27         -0.34         0.85 o                         
  -4   8   3         16.25         18.50         1.49 o                         
  -3   8   3         10.05          9.76         0.84 o                         
  -2   8   3          4.09          4.09         0.75 o                         
  -1   8   3         46.75         54.51         1.18 o                         
   0   8   3          0.26         -0.16         0.19 o                         
   1   8   3        208.33        196.40         3.36 o                         
   2   8   3         61.11         62.33         1.54 o                         
   3   8   3         21.60         23.45         1.49 o                         
   4   8   3          5.53          4.65         1.44 o                         
  -3   9   3          0.28          1.88         1.60 o                         
  -2   9   3        134.35        146.72         2.51 o                         
  -1   9   3         23.36         24.64         0.84 o                         
   0   9   3         12.69         10.54         0.45 o                         
   1   9   3         12.64         12.10         0.78 o                         
   2   9   3          1.57         -0.62         1.10 o                         
   3   9   3          8.98         16.84         1.61 o                         
  -3  10   3         12.50         14.32         1.19 o                         
  -2  10   3          1.61          0.50         0.74 o                         
  -1  10   3        786.50        791.42         8.94 o                         
   0  10   3          0.74          1.29         0.31 o                         
   1  10   3         57.58         56.44         1.52 o                         
   2  10   3          6.17          6.08         0.89 o                         
   3  10   3         23.79         29.54         1.80 o                         
  -3  11   3         17.71         17.19         1.28 o                         
  -2  11   3         12.59         11.16         0.84 o                         
  -1  11   3         28.28         21.36         0.95 o                         
   0  11   3        100.05        108.79         3.28 o                         
   1  11   3          9.45          7.43         0.71 o                         
   2  11   3         90.36         98.75         2.71 o                         
   3  11   3          5.51          2.77         1.04 o                         
  -3  12   3          3.16          4.07         1.02 o                         
  -2  12   3         15.53         13.47         0.93 o                         
  -1  12   3         13.67         10.51         0.75 o                         
   0  12   3         73.59         54.18         2.65 o                         
   1  12   3        111.66        103.81         2.28 o                         
   2  12   3         19.87         25.96         1.72 o                         
   3  12   3          1.86          2.25         1.03 o                         
  -2  13   3          7.95          6.64         0.76 o                         
  -1  13   3          2.74          2.42         0.67 o                         
   0  13   3         29.63         25.11         1.75 o                         
   1  13   3         77.90         68.57         2.87 o                         
   2  13   3         12.64         11.20         1.81 o                         
  -2  14   3          7.54          5.82         0.86 o                         
  -1  14   3         18.27         17.70         1.48 o                         
   0  14   3          3.20          5.18         1.08 o                         
   1  14   3          4.88          6.66         1.02 o                         
   2  14   3          6.10          2.85         0.93 o                         
  -1  15   3          0.99          1.80         1.03 o                         
   0  15   3         24.07         26.28         2.17 o                         
   1  15   3          0.09         -0.20         0.74 o                         
   0  16   3          6.67          8.93         1.50 o                         
  -4   0   4          6.95          8.05         1.53 o                         
  -3   0   4          1.18          1.69         0.63 o                         
  -2   0   4        121.34        121.91         2.09 o                         
  -1   0   4        517.80        557.72         9.53 o                         
   0   0   4       1790.08       1786.73        33.10 o                         
   2   0   4        208.37        166.54         9.24 o                         
   3   0   4        254.70        239.60        14.32 o                         
   4   0   4          1.36         -0.13         1.33 o                         
  -4   1   4          0.62         -1.38         0.69 o                         
  -3   1   4         80.93         86.34         1.36 o                         
  -2   1   4        263.79        260.75         2.72 o                         
  -1   1   4         21.26         27.95         0.69 o                         
   0   1   4       8239.75       8200.59        83.04 o                         
   1   1   4        600.17        606.05         8.86 o                         
   2   1   4       4757.96       4323.22        72.76 o                         
   3   1   4         51.32         49.46         1.91 o                         
   4   1   4          0.03         -1.23         0.83 o                         
  -4   2   4          0.60         -0.51         0.44 o                         
  -3   2   4         26.61         24.59         0.80 o                         
  -2   2   4       1053.54       1088.51        10.63 o                         
   0   2   4         25.51         29.15         0.58 o                         
   2   2   4          0.18          1.33         0.39 o                         
   3   2   4         78.13         72.31         2.31 o                         
   4   2   4          6.69          2.85         0.76 o                         
  -4   3   4          5.73          4.31         0.67 o                         
  -3   3   4        339.30        351.95         4.14 o                         
  -2   3   4         19.81         24.74         1.33 o                         
  -1   3   4        120.90        118.13         1.72 o                         
   0   3   4         97.70        101.26         1.64 o                         
   1   3   4          1.88          1.98         0.22 o                         
   2   3   4        198.06        210.54         2.68 o                         
   3   3   4          0.97          0.02         0.62 o                         
   4   3   4          7.33          6.67         1.05 o                         
  -4   4   4         20.87         18.36         1.27 o                         
  -3   4   4          3.93          4.01         0.47 o                         
  -2   4   4        462.97        452.80        17.57 o                         
  -1   4   4        291.52        307.56         3.61 o                         
   0   4   4        673.32        683.46         7.94 o                         
   1   4   4        713.23        685.22         8.94 o                         
   2   4   4          9.23          5.62         0.37 o                         
   3   4   4          2.58          1.45         0.59 o                         
   4   4   4         32.16         33.90         1.96 o                         
  -4   5   4          0.49         -0.46         0.66 o                         
  -3   5   4         13.02         17.60         1.00 o                         
  -2   5   4         48.18         46.95         1.03 o                         
  -1   5   4       1640.13       1734.86        16.75 o                         
   0   5   4          7.57          4.38         0.30 o                         
   1   5   4          1.23          1.84         0.23 o                         
   2   5   4          4.73          4.58         0.37 o                         
   3   5   4          7.59          6.35         0.75 o                         
   4   5   4          0.13          0.14         0.73 o                         
  -4   6   4          0.00          0.66         0.78 o                         
  -3   6   4         14.08         16.26         0.97 o                         
  -2   6   4          0.02         -0.33         0.24 o                         
  -1   6   4         18.27         19.49         0.61 o                         
   0   6   4         19.67         16.59         1.05 o                         
   1   6   4          0.85          0.86         0.26 o                         
   2   6   4         99.41        104.31         1.66 o                         
   3   6   4          0.01          0.12         0.57 o                         
   4   6   4          3.23          2.77         0.88 o                         
  -4   7   4          0.93          2.09         0.87 o                         
  -3   7   4         25.47         31.75         1.18 o                         
  -2   7   4          9.91         11.63         1.01 o                         
  -1   7   4         10.87         10.83         0.66 o                         
   0   7   4         91.23        108.38         1.55 o                         
   1   7   4         67.67         70.41         1.72 o                         
   2   7   4         21.36         21.09         0.91 o                         
   3   7   4          0.33         -0.23         0.92 o                         
   4   7   4          0.14         -0.57         1.15 o                         
  -4   8   4          3.93          4.33         1.01 o                         
  -3   8   4         10.09         10.39         0.85 o                         
  -2   8   4         34.77         34.94         1.09 o                         
  -1   8   4         59.76         67.64         1.13 o                         
   0   8   4          2.07          0.48         0.20 o                         
   1   8   4       1009.86       1013.06        14.95 o                         
   2   8   4          0.34          0.39         0.53 o                         
   3   8   4          7.61          7.51         2.10 o                         
   4   8   4          3.13          2.00         1.07 o                         
  -3   9   4        186.76        207.13         3.82 o                         
  -2   9   4        810.65        842.68         9.62 o                         
  -1   9   4         18.39         19.11         1.02 o                         
   0   9   4        116.48        106.69         2.11 o                         
   1   9   4          2.67          3.07         0.48 o                         
   2   9   4          0.04         -0.81         0.78 o                         
   3   9   4         78.79         81.46         2.94 o                         
  -3  10   4         35.29         34.17         1.84 o                         
  -2  10   4        151.25        157.90         2.70 o                         
  -1  10   4        948.04        935.09        10.37 o                         
   0  10   4         90.29         79.97         1.70 o                         
   1  10   4         12.34         11.83         0.77 o                         
   2  10   4         19.81         21.89         1.39 o                         
   3  10   4         51.22         50.11         3.28 o                         
  -3  11   4          6.91          6.44         1.05 o                         
  -2  11   4         16.89         19.33         1.05 o                         
  -1  11   4        146.80        134.96         2.30 o                         
   0  11   4          9.83          7.11         1.06 o                         
   1  11   4         29.75         25.91         1.10 o                         
   2  11   4          5.40          7.84         1.01 o                         
   3  11   4         15.74         16.50         1.49 o                         
  -3  12   4          0.56          0.62         0.81 o                         
  -2  12   4          3.94          2.71         0.59 o                         
  -1  12   4         11.57          6.55         0.73 o                         
   0  12   4        410.19        402.13         8.54 o                         
   1  12   4          0.11         -0.82         0.62 o                         
   2  12   4         25.60         25.22         1.61 o                         
   3  12   4          1.12          1.31         0.99 o                         
  -2  13   4         47.23         48.48         1.55 o                         
  -1  13   4          2.64          1.04         0.60 o                         
   0  13   4          8.48          8.53         1.21 o                         
   1  13   4         12.85         13.54         1.27 o                         
   2  13   4          0.17          0.02         0.92 o                         
  -2  14   4          0.22          0.47         0.53 o                         
  -1  14   4         12.89         16.80         1.49 o                         
   0  14   4          0.05         -0.25         0.68 o                         
   1  14   4          2.34          3.87         0.97 o                         
   2  14   4          0.05         -1.28         0.72 o                         
  -1  15   4          0.01          0.05         0.73 o                         
   0  15   4          0.25         -0.81         0.68 o                         
   1  15   4          1.80          1.54         1.11 o                         
   0  16   4          9.12         14.37         1.78 o                         
  -4   1   5          0.02         -0.99         0.64 o                         
  -3   1   5          0.08         -0.43         0.27 o                         
  -2   1   5        210.84        211.06         2.31 o                         
   0   1   5        338.93        340.93         3.23 o                         
   1   1   5        171.80        174.30         5.11 o                         
   2   1   5        745.62        676.94        14.21 o                         
   3   1   5         33.99         32.82         1.14 o                         
   4   1   5          8.02          7.99         1.26 o                         
  -4   2   5          0.37         -0.48         0.44 o                         
  -3   2   5          2.78          4.62         0.71 o                         
  -2   2   5          0.54          1.07         0.20 o                         
  -1   2   5          0.15         -0.01         0.12 o                         
   0   2   5        434.13        411.36         4.14 o                         
   1   2   5         71.08         22.15         1.58 o                         
   2   2   5       1816.48       1733.59        18.23 o                         
   3   2   5         35.10         29.43         1.08 o                         
   4   2   5          0.98          1.24         0.99 o                         
  -4   3   5          6.61          8.19         0.83 o                         
  -3   3   5          2.84          2.88         0.45 o                         
  -2   3   5       2033.29       2095.46        21.63 o                         
  -1   3   5         81.23         84.57         1.43 o                         
   0   3   5        193.93        204.75         2.65 o                         
   1   3   5          9.14         10.89         0.79 o                         
   2   3   5         42.21         43.28         1.19 o                         
   3   3   5          2.44          1.15         0.59 o                         
   4   3   5          4.06          3.13         0.95 o                         
  -4   4   5          4.86          2.26         0.79 o                         
  -3   4   5          5.97          4.97         0.57 o                         
  -2   4   5         26.20         27.53         1.60 o                         
  -1   4   5        969.90       1083.14        10.62 o                         
   0   4   5         88.34         86.36         1.55 o                         
   1   4   5         83.27         78.41         1.90 o                         
   2   4   5          9.13         15.95         2.09 o                         
   3   4   5          2.17          0.86         0.59 o                         
   4   4   5          0.00          0.53         0.85 o                         
  -4   5   5          0.01         -1.30         0.65 o                         
  -3   5   5          4.92          5.13         0.53 o                         
  -2   5   5          4.22          2.56         0.30 o                         
  -1   5   5        678.95        712.35         7.20 o                         
   0   5   5          2.75          4.63         0.33 o                         
   1   5   5        729.87        721.66         8.34 o                         
   2   5   5         60.45         60.60         1.12 o                         
   3   5   5          0.15         -0.25         0.69 o                         
   4   5   5          6.63          5.83         1.15 o                         
  -4   6   5          0.54          0.72         0.79 o                         
  -3   6   5         29.72         29.43         1.18 o                         
  -2   6   5         19.02         21.27         0.73 o                         
  -1   6   5        325.49        345.93         4.07 o                         
   0   6   5          1.90          4.51         0.32 o                         
   1   6   5        292.63        323.22         4.08 o                         
   2   6   5        657.35        661.88         7.98 o                         
   3   6   5         10.60         11.21         1.02 o                         
   4   6   5          2.02          2.25         0.91 o                         
  -4   7   5          6.47          5.59         0.99 o                         
  -3   7   5          6.46          7.31         0.98 o                         
  -2   7   5         36.81         36.39         1.15 o                         
  -1   7   5          8.73         10.94         0.45 o                         
   0   7   5        427.63        462.98         5.23 o                         
   1   7   5         82.25         84.95         1.54 o                         
   2   7   5        119.73        118.21         2.63 o                         
   3   7   5         72.26         69.71         3.12 o                         
   4   7   5         12.26         11.32         1.27 o                         
  -4   8   5         29.82         36.54         2.07 o                         
  -3   8   5        199.72        213.14         3.39 o                         
  -2   8   5          0.93          0.85         0.39 o                         
  -1   8   5        201.63        200.28         2.49 o                         
   0   8   5        383.37        382.28         4.69 o                         
   1   8   5        176.46        171.87         2.74 o                         
   2   8   5          0.03          0.62         0.56 o                         
   3   8   5          5.10          1.29         1.44 o                         
   4   8   5         29.33         30.31         3.42 o                         
  -3   9   5          4.23          5.87         0.88 o                         
  -2   9   5         14.23         16.02         1.04 o                         
  -1   9   5        255.75        224.45         3.11 o                         
   0   9   5         86.84        100.36         2.32 o                         
   1   9   5          0.02          0.13         0.23 o                         
   2   9   5          4.70          3.23         0.85 o                         
   3   9   5         20.17         17.63         2.06 o                         
  -3  10   5         15.43         17.74         1.44 o                         
  -2  10   5          6.23          6.33         1.13 o                         
  -1  10   5         12.15         11.31         0.72 o                         
   0  10   5        152.39        140.87         3.65 o                         
   1  10   5         89.72         92.66         1.95 o                         
   2  10   5          4.82          3.08         0.88 o                         
   3  10   5         59.35         63.46         2.99 o                         
  -3  11   5          7.82          8.53         1.13 o                         
  -2  11   5         78.15         77.79         1.83 o                         
  -1  11   5         75.58         70.66         1.58 o                         
   0  11   5         61.97         57.52         3.04 o                         
   1  11   5         16.78         14.71         0.92 o                         
   2  11   5         12.32         13.40         1.22 o                         
   3  11   5          1.21          0.97         0.95 o                         
  -3  12   5          3.26          1.57         0.87 o                         
  -2  12   5         21.27         18.74         1.07 o                         
  -1  12   5          5.99          5.13         0.63 o                         
   0  12   5          3.44          0.41         0.78 o                         
   1  12   5        208.22        202.60         3.48 o                         
   2  12   5         41.03         42.91         1.96 o                         
   3  12   5          1.68          0.61         1.00 o                         
  -2  13   5          5.28          5.83         0.73 o                         
  -1  13   5        101.89         90.04         2.76 o                         
   0  13   5         68.36         72.85         2.90 o                         
   1  13   5         31.43         27.51         1.63 o                         
   2  13   5         13.31          9.63         1.47 o                         
  -2  14   5          0.75         -0.40         0.55 o                         
  -1  14   5         10.89          9.42         1.18 o                         
   0  14   5          0.08          0.37         0.74 o                         
   1  14   5          0.60          2.56         2.71 o                         
   2  14   5          0.07         -1.38         0.71 o                         
  -1  15   5          0.38          0.19         0.75 o                         
   0  15   5         18.62         21.36         1.94 o                         
   1  15   5          1.04          0.32         1.11 o                         
   0  16   5         29.74         34.60         2.86 o                         
  -4   0   6         33.89         38.35         2.44 o                         
  -3   0   6         61.43         68.95         1.91 o                         
  -2   0   6        402.61        416.50         5.86 o                         
   0   0   6      13973.85      14191.25       206.65 o                         
   1   0   6          1.17          5.99         0.83 o                         
   2   0   6         13.06         14.94         1.59 o                         
   3   0   6        234.41        223.20         6.02 o                         
   4   0   6          0.33          1.74         1.57 o                         
  -4   1   6         15.88         15.99         1.17 o                         
  -3   1   6          0.81          1.30         0.34 o                         
  -2   1   6        115.88        127.56         1.59 o                         
   0   1   6          0.17         -0.26         0.13 o                         
   1   1   6         20.38         22.68         1.48 o                         
   2   1   6         43.68         50.73         1.37 o                         
   3   1   6         18.81         17.94         1.29 o                         
   4   1   6          7.79          7.19         1.87 o                         
  -4   2   6          0.02         -0.64         0.72 o                         
  -3   2   6         63.14         62.39         1.14 o                         
  -2   2   6         36.66         30.05         0.76 o                         
  -1   2   6          0.17          0.68         0.27 o                         
   0   2   6       3631.98       3640.61        34.43 o                         
   1   2   6         15.26         15.79         0.67 o                         
   2   2   6        115.80        112.97         2.27 o                         
   3   2   6         46.77         37.84         1.43 o                         
   4   2   6          1.55          2.09         1.18 o                         
  -4   3   6         25.89         27.84         1.13 o                         
  -3   3   6          3.99          6.32         0.61 o                         
  -2   3   6        153.13        158.96         2.44 o                         
  -1   3   6        143.78        150.49         1.98 o                         
   0   3   6        317.95        337.35         4.16 o                         
   1   3   6          1.82          2.36         0.30 o                         
   2   3   6         34.25         38.60         0.96 o                         
   3   3   6         27.33         24.47         1.21 o                         
   4   3   6          0.56         -1.20         1.29 o                         
  -4   4   6          6.56          6.29         0.83 o                         
  -3   4   6          7.32          8.00         0.71 o                         
  -2   4   6         11.81         14.52         0.79 o                         
  -1   4   6       1210.82       1303.47        12.72 o                         
   0   4   6        189.57        212.66         2.84 o                         
   1   4   6         94.38         87.67         1.44 o                         
   2   4   6         85.08         80.08         2.08 o                         
   3   4   6         10.83         11.90         0.97 o                         
   4   4   6          7.99          7.21         1.15 o                         
  -4   5   6          0.21         -0.66         0.77 o                         
  -3   5   6          9.95         13.31         0.85 o                         
  -2   5   6         34.57         29.19         0.83 o                         
  -1   5   6        841.60        898.23         8.97 o                         
   0   5   6        381.86        411.20         5.79 o                         
   1   5   6        130.64        140.44         2.01 o                         
   2   5   6        193.45        179.74         4.96 o                         
   3   5   6          2.48          2.99         0.94 o                         
   4   5   6          3.59          3.64         1.04 o                         
  -4   6   6          0.00         -1.06         0.69 o                         
  -3   6   6          9.17         12.09         0.85 o                         
  -2   6   6         93.52         88.58         1.58 o                         
  -1   6   6          1.16          1.25         0.21 o                         
   0   6   6        240.06        285.30         3.77 o                         
   1   6   6        861.70        928.64        11.01 o                         
   2   6   6        154.37        167.64         3.01 o                         
   3   6   6         83.44         76.23         2.61 o                         
   4   6   6          0.25          0.36         1.00 o                         
  -4   7   6         18.16         19.33         2.50 o                         
  -3   7   6         50.84         49.32         1.73 o                         
  -2   7   6         33.33         31.10         1.08 o                         
  -1   7   6         23.37         19.32         0.54 o                         
   0   7   6        132.65        166.91         2.14 o                         
   1   7   6        202.26        211.22         3.36 o                         
   2   7   6          6.17          7.29         0.91 o                         
   3   7   6        111.13        112.72         2.87 o                         
   4   7   6          3.49          3.22         1.22 o                         
  -4   8   6         21.03         19.92         1.54 o                         
  -3   8   6         25.47         31.86         1.46 o                         
  -2   8   6        186.41        201.47         3.02 o                         
  -1   8   6        204.16        199.02         2.49 o                         
   0   8   6        127.22        138.01         2.29 o                         
   1   8   6         12.64         13.34         0.70 o                         
   2   8   6         41.93         33.41         1.46 o                         
   3   8   6          7.41          6.13         1.33 o                         
   4   8   6         26.16         24.31         1.77 o                         
  -3   9   6        559.54        595.19         8.07 o                         
  -2   9   6          5.31          6.38         0.80 o                         
  -1   9   6       1162.16       1161.79        12.59 o                         
   0   9   6          4.82          5.17         0.43 o                         
   1   9   6          8.20          7.78         0.65 o                         
   2   9   6         12.58         11.65         1.54 o                         
   3   9   6          3.51          0.44         1.02 o                         
  -3  10   6          3.97          3.00         0.78 o                         
  -2  10   6        466.70        470.34         5.96 o                         
  -1  10   6         13.63         14.49         0.89 o                         
   0  10   6        583.36        602.23         7.47 o                         
   1  10   6          1.42          1.14         0.41 o                         
   2  10   6          4.64          2.14         0.92 o                         
   3  10   6         35.77         36.29         1.97 o                         
  -3  11   6          1.71          1.22         0.79 o                         
  -2  11   6          1.74          1.63         0.53 o                         
  -1  11   6         32.69         30.14         1.06 o                         
   0  11   6        919.77        862.87        13.20 o                         
   1  11   6          9.32          7.65         0.72 o                         
   2  11   6          0.24         -0.65         0.69 o                         
   3  11   6         55.72         67.40         3.82 o                         
  -3  12   6          2.88          2.60         0.89 o                         
  -2  12   6          2.72          2.13         0.61 o                         
  -1  12   6         11.17          9.46         0.72 o                         
   0  12   6          0.13         -0.20         0.67 o                         
   1  12   6        184.86        181.18         3.64 o                         
   2  12   6          8.80          7.00         1.06 o                         
   3  12   6          1.12          0.99         0.99 o                         
  -2  13   6         10.36         11.16         1.15 o                         
  -1  13   6         15.91         13.95         1.27 o                         
   0  13   6         11.75          9.36         1.28 o                         
   1  13   6         19.76         22.58         2.64 o                         
   2  13   6          7.16          6.09         1.07 o                         
  -2  14   6          1.37          1.76         0.68 o                         
  -1  14   6         29.37         27.81         1.74 o                         
   0  14   6          0.64          0.15         0.71 o                         
   1  14   6         10.59         12.22         1.73 o                         
   2  14   6          7.56          5.70         1.11 o                         
  -1  15   6          2.66          7.12         1.14 o                         
   0  15   6          8.23         12.22         3.27 o                         
   1  15   6          0.11         -1.09         1.02 o                         
  -4   1   7          1.21          0.55         0.79 o                         
  -3   1   7         32.35         37.37         0.84 o                         
  -2   1   7         41.20         42.48         0.80 o                         
  -1   1   7        328.71        314.59         4.46 o                         
   0   1   7          6.82          9.52         0.39 o                         
   1   1   7        162.89        165.48         4.61 o                         
   2   1   7         78.91         64.48         1.98 o                         
   3   1   7        146.13        145.54         4.22 o                         
   4   1   7          4.77          6.07         1.21 o                         
  -4   2   7         43.20         49.36         1.36 o                         
  -3   2   7         38.86         42.31         0.95 o                         
  -2   2   7        738.77        782.81         7.87 o                         
  -1   2   7        857.13        907.20        18.66 o                         
   0   2   7       1340.98       1368.06        13.12 o                         
   1   2   7        853.28        850.13        11.97 o                         
   2   2   7         66.76         51.22         1.88 o                         
   3   2   7        101.61         91.82         2.23 o                         
   4   2   7         11.50          9.58         1.38 o                         
  -4   3   7         31.75         38.44         1.27 o                         
  -3   3   7        198.02        195.75         2.59 o                         
  -2   3   7       1088.28       1166.85        11.50 o                         
  -1   3   7        366.94        374.35         3.95 o                         
   0   3   7       6509.95       6501.51        67.16 o                         
   1   3   7          9.01         10.39         0.52 o                         
   2   3   7        110.69        114.94         2.00 o                         
   3   3   7          1.50          0.96         0.80 o                         
   4   3   7         19.00         13.88         2.11 o                         
  -4   4   7          4.67          3.60         0.95 o                         
  -3   4   7          2.66          2.60         0.45 o                         
  -2   4   7         36.90         37.94         1.28 o                         
  -1   4   7        274.57        306.33         3.65 o                         
   0   4   7        339.82        366.85         4.60 o                         
   1   4   7        209.20        216.80         3.63 o                         
   2   4   7         12.69         18.78         0.94 o                         
   3   4   7         15.40         15.12         1.06 o                         
   4   4   7         11.02          6.95         1.85 o                         
  -4   5   7          0.94          1.09         1.42 o                         
  -3   5   7         11.71         13.48         0.86 o                         
  -2   5   7         59.67         53.37         1.26 o                         
  -1   5   7         44.33         57.96         0.99 o                         
   0   5   7       1009.08       1022.96        11.89 o                         
   1   5   7          5.31          6.51         0.41 o                         
   2   5   7          4.03          2.18         1.19 o                         
   3   5   7          0.00          0.13         0.75 o                         
   4   5   7          0.72          0.68         0.95 o                         
  -4   6   7          0.26         -0.29         0.70 o                         
  -3   6   7         10.91         14.68         1.29 o                         
  -2   6   7         89.64         83.23         1.54 o                         
  -1   6   7          0.66          1.28         0.22 o                         
   0   6   7        276.29        291.85         4.39 o                         
   1   6   7       1296.90       1362.54        17.27 o                         
   2   6   7         72.72         67.56         1.69 o                         
   3   6   7          0.66          1.17         0.79 o                         
   4   6   7          1.53          0.00         1.04 o                         
  -4   7   7          5.37          7.30         1.16 o                         
  -3   7   7         12.70         12.51         1.01 o                         
  -2   7   7         53.81         53.94         1.24 o                         
  -1   7   7         70.83         69.18         1.18 o                         
   0   7   7        149.10        171.81         2.95 o                         
   1   7   7         75.96         82.25         1.38 o                         
   2   7   7         83.57         76.63         2.38 o                         
   3   7   7         16.06         10.78         1.10 o                         
   4   7   7          1.26         -1.13         1.26 o                         
  -4   8   7          0.04         -0.91         0.84 o                         
  -3   8   7         64.38         68.27         2.18 o                         
  -2   8   7         23.51         26.27         1.25 o                         
  -1   8   7          4.50          5.25         0.37 o                         
   0   8   7         85.81         85.24         1.75 o                         
   1   8   7          2.82          2.01         0.35 o                         
   2   8   7         12.60         11.28         1.14 o                         
   3   8   7          1.29          0.13         0.88 o                         
  -3   9   7         23.39         27.12         1.44 o                         
  -2   9   7          0.02          1.21         0.76 o                         
  -1   9   7         43.78         40.46         1.14 o                         
   0   9   7          7.68          7.47         0.51 o                         
   1   9   7         36.69         34.02         1.23 o                         
   2   9   7          1.28          0.07         0.97 o                         
   3   9   7          0.00          0.76         0.95 o                         
  -3  10   7          0.68          0.21         0.67 o                         
  -2  10   7         77.10         85.70         1.91 o                         
  -1  10   7          9.87          9.93         0.82 o                         
   0  10   7        933.60        954.51        11.31 o                         
   1  10   7         14.29         12.45         0.80 o                         
   2  10   7         10.14          8.35         1.04 o                         
   3  10   7          1.18          0.41         0.92 o                         
  -3  11   7          0.38          0.64         0.67 o                         
  -2  11   7         51.56         54.26         1.70 o                         
  -1  11   7         53.58         56.16         1.40 o                         
   0  11   7         50.30         37.22         1.56 o                         
   1  11   7        103.02        106.89         2.26 o                         
   2  11   7          5.05          5.88         0.97 o                         
   3  11   7         25.53         27.47         1.85 o                         
  -3  12   7          1.96          0.48         0.83 o                         
  -2  12   7          1.91          1.51         0.57 o                         
  -1  12   7         27.44         25.26         1.03 o                         
   0  12   7         16.96         12.35         1.33 o                         
   1  12   7         32.68         26.12         1.51 o                         
   2  12   7         34.10         33.10         1.82 o                         
   3  12   7          5.57          8.27         2.02 o                         
  -2  13   7          5.73          6.47         0.84 o                         
  -1  13   7          7.43          7.76         1.02 o                         
   0  13   7          0.52         -0.14         0.67 o                         
   1  13   7         19.16         17.60         1.90 o                         
   2  13   7         20.30         18.04         2.23 o                         
  -2  14   7          0.45          0.03         0.66 o                         
  -1  14   7          9.72          6.42         1.61 o                         
   0  14   7          7.24          6.46         1.21 o                         
   1  14   7          0.70          0.15         1.05 o                         
   2  14   7          0.00          1.24         0.89 o                         
  -1  15   7          0.82          0.86         0.91 o                         
   0  15   7          3.15          2.38         1.03 o                         
   1  15   7          5.21          5.01         1.56 o                         
  -4   0   8          3.84          5.03         1.12 o                         
  -3   0   8        223.96        237.65         4.21 o                         
  -2   0   8          0.52          0.84         0.32 o                         
  -1   0   8        781.91        820.10        20.34 o                         
   0   0   8          0.71         -0.04         0.11 o                         
   1   0   8        146.19        148.64         2.69 o                         
   2   0   8      11513.15      10800.91       135.34 o                         
   3   0   8         40.95         37.16         5.12 o                         
   4   0   8         60.40         56.04         4.14 o                         
  -4   1   8        123.68        136.52         2.87 o                         
  -3   1   8          1.17          1.44         0.38 o                         
  -2   1   8         90.49        106.51         1.55 o                         
  -1   1   8        493.36        497.36         6.06 o                         
   0   1   8        188.23        174.16         1.88 o                         
   1   1   8        390.08        389.65         5.51 o                         
   2   1   8        242.09        231.69         6.45 o                         
   3   1   8        967.60        869.97        12.71 o                         
   4   1   8         11.18         10.59         1.46 o                         
  -4   2   8         74.32         83.63         1.83 o                         
  -3   2   8          0.34         -0.01         0.33 o                         
  -2   2   8         19.61         17.99         0.90 o                         
  -1   2   8       3011.28       3215.23        50.48 o                         
   0   2   8       1066.08       1069.41        10.38 o                         
   2   2   8         91.55         96.86         3.66 o                         
   3   2   8         13.77         12.65         2.03 o                         
   4   2   8         52.61         50.47         2.51 o                         
  -4   3   8          0.43          0.89         0.74 o                         
  -3   3   8         25.83         23.81         1.13 o                         
  -2   3   8        731.07        799.33         8.71 o                         
  -1   3   8          0.17          0.90         0.25 o                         
   0   3   8        362.14        377.98         3.97 o                         
   1   3   8          2.62          2.16         0.32 o                         
   2   3   8          0.33          0.24         0.33 o                         
   3   3   8         39.98         40.18         1.52 o                         
   4   3   8          0.08         -0.29         1.36 o                         
  -4   4   8         14.56         13.88         1.10 o                         
  -3   4   8         10.76         10.24         1.02 o                         
  -2   4   8         19.73         20.42         0.99 o                         
  -1   4   8        240.33        274.19         3.69 o                         
   0   4   8        261.34        266.28         3.62 o                         
   1   4   8        413.96        387.71         4.38 o                         
   2   4   8        184.96        192.12         4.30 o                         
   3   4   8          0.00          0.12         0.63 o                         
   4   4   8          1.18         -0.17         1.36 o                         
  -4   5   8          9.79         12.11         1.11 o                         
  -3   5   8          0.45          0.11         0.38 o                         
  -2   5   8          3.22          3.72         0.55 o                         
  -1   5   8         71.67         66.02         1.21 o                         
   0   5   8       1919.20       2038.76        25.93 o                         
   1   5   8          0.04          0.17         0.20 o                         
   2   5   8          0.18          0.52         0.30 o                         
   3   5   8          1.49          1.51         0.82 o                         
   4   5   8          0.18         -1.66         1.39 o                         
  -4   6   8          0.93         -0.36         0.81 o                         
  -3   6   8          0.06         -0.28         0.44 o                         
  -2   6   8        104.95        103.54         2.34 o                         
  -1   6   8          1.92          3.01         0.31 o                         
   0   6   8          3.00          3.75         0.38 o                         
   1   6   8         44.24         41.52         1.00 o                         
   2   6   8          4.80          2.31         0.70 o                         
   3   6   8         11.40         12.21         1.39 o                         
   4   6   8          0.60          0.00         1.08 o                         
  -4   7   8         17.85         18.06         1.64 o                         
  -3   7   8          4.13          5.62         0.79 o                         
  -2   7   8        149.89        152.96         2.20 o                         
  -1   7   8        108.06        103.40         1.70 o                         
   0   7   8          0.44          0.22         0.16 o                         
   1   7   8         97.61         99.22         1.69 o                         
   2   7   8         33.93         37.55         1.74 o                         
   3   7   8         10.26         10.18         1.28 o                         
   4   7   8          0.38         -0.37         1.21 o                         
  -4   8   8          9.84          9.59         1.22 o                         
  -3   8   8         56.90         60.17         2.28 o                         
  -2   8   8        108.24        108.26         2.23 o                         
  -1   8   8        151.33        133.96         2.05 o                         
   0   8   8        100.08        108.84         1.81 o                         
   1   8   8         20.79         21.79         0.76 o                         
   2   8   8         97.87        112.15         4.24 o                         
   3   8   8          0.23         -0.91         0.74 o                         
  -3   9   8         51.95         47.23         1.77 o                         
  -2   9   8        365.88        378.65         5.45 o                         
  -1   9   8        914.63        885.72         9.69 o                         
   0   9   8         24.30         26.13         0.88 o                         
   1   9   8        113.47        116.09         2.19 o                         
   2   9   8          2.18          1.65         0.68 o                         
   3   9   8          0.94         -1.26         0.81 o                         
  -3  10   8          0.03          1.45         0.72 o                         
  -2  10   8         44.50         42.03         1.51 o                         
  -1  10   8        436.54        458.06         6.11 o                         
   0  10   8        894.98        877.03        10.49 o                         
   1  10   8         49.84         50.30         1.45 o                         
   2  10   8          9.90          8.97         1.04 o                         
   3  10   8          0.97          0.32         1.35 o                         
  -3  11   8         10.30         11.88         1.10 o                         
  -2  11   8         15.41         13.60         1.03 o                         
  -1  11   8         70.20         65.34         1.70 o                         
   0  11   8         58.78         50.14         1.76 o                         
   1  11   8         88.62         78.39         2.31 o                         
   2  11   8         42.43         43.60         1.96 o                         
   3  11   8          0.50         -0.34         0.98 o                         
  -3  12   8          0.18         -0.21         0.79 o                         
  -2  12   8          0.54          0.48         0.54 o                         
  -1  12   8         16.10         16.41         1.01 o                         
   0  12   8         28.87         19.51         2.97 o                         
   1  12   8        290.90        284.60         5.90 o                         
   2  12   8          0.34          0.16         1.09 o                         
  -2  13   8          0.01         -0.58         0.49 o                         
  -1  13   8         79.20         73.77         2.49 o                         
   0  13   8          0.97         -0.55         0.62 o                         
   1  13   8          9.59         10.48         1.28 o                         
   2  13   8         22.06         17.11         1.48 o                         
  -2  14   8          5.76         11.06         1.20 o                         
  -1  14   8          0.79          1.65         0.89 o                         
   0  14   8         12.74         13.30         1.52 o                         
   1  14   8          0.37         -0.26         1.03 o                         
   2  14   8          0.00          0.69         1.17 o                         
  -1  15   8          4.23          3.81         1.24 o                         
   0  15   8          0.19         -1.20         0.65 o                         
   1  15   8          0.76          0.15         1.17 o                         
  -4   1   9         94.09        101.35         2.38 o                         
  -3   1   9         14.72         15.91         0.67 o                         
  -2   1   9         10.01          9.32         0.49 o                         
  -1   1   9       1140.78       1167.22        14.13 o                         
   0   1   9        136.03        124.52         1.58 o                         
   1   1   9         31.35         33.64         0.97 o                         
   2   1   9        127.92        127.36         3.09 o                         
   3   1   9        166.46        164.89         3.70 o                         
   4   1   9         11.08          9.16         1.71 o                         
  -4   2   9          1.02          2.54         0.90 o                         
  -3   2   9          2.15          1.64         0.38 o                         
  -2   2   9         23.23         25.10         0.83 o                         
  -1   2   9          0.05          0.14         0.15 o                         
   0   2   9         49.64         66.65         1.11 o                         
   1   2   9        132.19        119.39         2.99 o                         
   2   2   9          3.77          4.61         0.71 o                         
   3   2   9        185.44        177.73         4.33 o                         
   4   2   9          9.74          8.38         1.42 o                         
  -4   3   9         75.04         92.74         2.19 o                         
  -3   3   9         35.23         43.55         1.28 o                         
  -2   3   9         53.71         52.47         2.33 o                         
  -1   3   9       3808.75       4002.99        40.39 o                         
   0   3   9          6.02          8.70         0.42 o                         
   1   3   9         17.21         17.26         0.85 o                         
   2   3   9          5.11          4.77         0.60 o                         
   3   3   9         26.13         24.66         1.30 o                         
   4   3   9         13.45          9.26         2.01 o                         
  -4   4   9          2.37          3.57         0.89 o                         
  -3   4   9         34.08         32.47         1.02 o                         
  -2   4   9         10.86         13.38         1.27 o                         
  -1   4   9         44.99         48.55         1.12 o                         
   0   4   9       1013.09       1108.77        13.10 o                         
   1   4   9          4.03          3.30         0.32 o                         
   2   4   9         14.74          9.40         1.33 o                         
   3   4   9         15.05         17.52         1.16 o                         
   4   4   9          0.02         -1.00         1.50 o                         
  -4   5   9          6.69          9.16         1.03 o                         
  -3   5   9          1.18          0.86         0.35 o                         
  -2   5   9         22.57         20.35         0.85 o                         
  -1   5   9          0.94          1.12         0.27 o                         
   0   5   9        466.28        488.40         5.64 o                         
   1   5   9         29.77         35.29         0.87 o                         
   3   5   9         20.90         17.62         1.43 o                         
   4   5   9          0.02         -1.48         1.40 o                         
  -4   6   9         12.34         13.40         1.56 o                         
  -3   6   9          5.45          5.91         0.77 o                         
  -2   6   9        114.92        118.28         2.18 o                         
  -1   6   9         57.86         61.24         1.18 o                         
   0   6   9        314.79        337.65         4.50 o                         
   1   6   9         38.99         43.18         1.16 o                         
   2   6   9         33.59         34.27         1.25 o                         
   3   6   9         64.66         66.53         2.50 o                         
   4   6   9          1.85          1.63         1.69 o                         
  -4   7   9         13.74         14.15         1.50 o                         
  -3   7   9         27.53         25.72         2.41 o                         
  -2   7   9         28.40         30.55         1.00 o                         
  -1   7   9        229.70        210.03         3.15 o                         
   0   7   9          6.69          7.86         0.48 o                         
   1   7   9        188.89        182.73         2.67 o                         
   2   7   9          3.33          2.50         0.77 o                         
   3   7   9         21.17         19.04         1.60 o                         
   4   7   9         16.16         14.56         1.87 o                         
  -3   8   9         56.83         53.16         2.43 o                         
  -2   8   9        503.46        479.10         6.54 o                         
  -1   8   9          0.11          0.52         0.28 o                         
   0   8   9        121.84        118.01         2.08 o                         
   1   8   9         60.00         58.72         1.36 o                         
   2   8   9          6.96         10.53         1.13 o                         
   3   8   9          0.00          1.40         1.00 o                         
  -3   9   9         68.31         71.44         2.52 o                         
  -2   9   9         10.99         15.01         1.38 o                         
  -1   9   9         12.98         13.65         0.77 o                         
   0   9   9        320.83        293.97         3.91 o                         
   1   9   9         35.84         30.50         1.15 o                         
   2   9   9          0.17         -0.08         0.69 o                         
   3   9   9          0.09         -0.67         0.79 o                         
  -3  10   9          0.56          2.06         0.72 o                         
  -2  10   9         23.77         29.73         1.33 o                         
  -1  10   9          1.58          2.27         0.71 o                         
   0  10   9        119.17        111.30         3.13 o                         
   1  10   9         59.91         64.73         2.56 o                         
   2  10   9         14.17         16.02         1.28 o                         
   3  10   9          0.57          0.20         0.96 o                         
  -3  11   9          7.21          7.69         0.98 o                         
  -2  11   9          0.55         -0.02         0.62 o                         
  -1  11   9        153.54        148.93         2.76 o                         
   0  11   9         24.09         23.17         1.33 o                         
   1  11   9         12.68         15.30         1.24 o                         
   2  11   9          9.78         10.20         1.19 o                         
   3  11   9          2.50          0.90         1.26 o                         
  -2  12   9          0.01         -0.14         0.51 o                         
  -1  12   9         17.62         18.79         1.04 o                         
   0  12   9          2.19          0.53         0.68 o                         
   1  12   9          1.63          1.52         0.81 o                         
   2  12   9         71.07         80.79         2.73 o                         
  -2  13   9         17.02         26.40         1.45 o                         
  -1  13   9         12.96         13.89         2.82 o                         
   0  13   9         56.28         48.08         2.38 o                         
   1  13   9         23.04         21.51         1.70 o                         
   2  13   9          0.71          0.81         0.93 o                         
  -2  14   9         10.68         12.30         1.29 o                         
  -1  14   9          0.26          1.52         0.91 o                         
   0  14   9          5.43          2.88         0.85 o                         
   1  14   9          0.07         -0.41         1.44 o                         
  -1  15   9         33.40         43.16         2.65 o                         
   0  15   9          0.81          1.42         0.88 o                         
   1  15   9          2.12          0.94         1.20 o                         
  -4   0  10          9.46         15.83         1.53 o                         
  -3   0  10        127.08        128.62         3.02 o                         
  -2   0  10        277.13        256.86         4.70 o                         
  -1   0  10       1235.90       1295.32        19.14 o                         
   0   0  10         33.05         37.21         1.09 o                         
   1   0  10       2821.36       2741.05        39.67 o                         
   2   0  10          6.59          5.09         1.29 o                         
   3   0  10          5.00          4.60         1.35 o                         
   4   0  10         17.66         15.53         2.13 o                         
  -4   1  10         90.09         99.75         2.07 o                         
  -3   1  10        112.94        111.26         1.82 o                         
  -2   1  10          1.78          0.88         0.26 o                         
  -1   1  10        219.84        258.21         3.20 o                         
   0   1  10         26.69         20.90         0.50 o                         
   1   1  10          1.69          1.12         0.41 o                         
   2   1  10          0.11          0.57         0.81 o                         
   3   1  10          3.98          5.36         1.16 o                         
   4   1  10          3.85          3.40         1.24 o                         
  -4   2  10          0.19          1.49         1.02 o                         
  -3   2  10          5.11          4.95         0.49 o                         
  -2   2  10         71.32         68.51         1.48 o                         
  -1   2  10        159.81        123.82         2.02 o                         
   0   2  10         51.93         55.88         0.95 o                         
   1   2  10        664.65        610.47         8.38 o                         
   2   2  10          2.42          0.80         0.49 o                         
   3   2  10         10.87         13.18         1.40 o                         
   4   2  10          3.91          2.04         1.18 o                         
  -4   3  10          5.17          5.43         0.78 o                         
  -3   3  10        148.07        147.94         2.38 o                         
  -2   3  10         17.30         13.06         1.42 o                         
  -1   3  10        114.38        121.59         2.04 o                         
   0   3  10         10.39          8.13         0.44 o                         
   1   3  10         70.16         64.22         1.57 o                         
   2   3  10          0.33          0.14         0.31 o                         
   3   3  10          8.42          6.53         1.25 o                         
   4   3  10         10.20          7.76         2.01 o                         
  -4   4  10          3.85          5.93         1.30 o                         
  -3   4  10         30.34         28.33         1.00 o                         
  -1   4  10          9.71          7.89         0.57 o                         
   0   4  10       1481.67       1510.91        16.02 o                         
   1   4  10         65.07         66.48         1.59 o                         
   3   4  10         10.74         12.37         1.02 o                         
   4   4  10          0.05          0.93         2.15 o                         
  -4   5  10          0.48          0.74         0.73 o                         
  -3   5  10         26.85         28.26         1.22 o                         
  -2   5  10          0.58          0.46         0.23 o                         
  -1   5  10        154.49        145.34         2.36 o                         
   0   5  10        309.08        342.05         4.18 o                         
   1   5  10        161.47        148.88         2.08 o                         
   3   5  10         53.55         47.27         2.10 o                         
   4   5  10          0.48          1.67         1.71 o                         
  -4   6  10          4.31          5.50         0.95 o                         
  -3   6  10          0.19         -0.16         0.40 o                         
  -2   6  10         10.44         12.28         0.91 o                         
  -1   6  10        353.83        299.20         4.16 o                         
   0   6  10          0.82          1.57         0.30 o                         
   1   6  10        127.61        134.57         2.19 o                         
   2   6  10        150.77        162.35         3.07 o                         
   3   6  10         26.17         26.14         1.79 o                         
   4   6  10         16.23         16.44         2.61 o                         
  -4   7  10          0.19         -0.49         1.17 o                         
  -3   7  10         92.46         98.91         2.60 o                         
  -2   7  10         61.20         60.29         1.41 o                         
  -1   7  10        147.67        145.97         2.46 o                         
   0   7  10         40.40         35.40         0.86 o                         
   1   7  10          0.68          0.18         0.24 o                         
   2   7  10         37.40         40.21         1.84 o                         
   3   7  10          0.43          0.37         1.22 o                         
  -3   8  10         20.16         17.46         1.79 o                         
  -2   8  10         83.54         89.85         2.08 o                         
  -1   8  10        299.05        306.34         4.37 o                         
   0   8  10         70.11         73.54         1.58 o                         
   1   8  10          0.56         -0.22         0.20 o                         
   2   8  10          1.21          1.61         0.76 o                         
   3   8  10          6.10          4.71         1.35 o                         
  -3   9  10         40.25         40.88         2.09 o                         
  -2   9  10       1023.61       1018.26        14.04 o                         
  -1   9  10         16.67         19.93         0.86 o                         
   0   9  10       1046.61       1080.56        12.97 o                         
   1   9  10          0.00          0.03         0.73 o                         
   2   9  10          2.71          1.73         0.82 o                         
   3   9  10          4.23          4.69         1.07 o                         
  -3  10  10         96.81         89.36         2.39 o                         
  -2  10  10         14.80         17.40         1.13 o                         
  -1  10  10        580.62        590.41         7.78 o                         
   0  10  10         13.70         12.24         0.82 o                         
   1  10  10        299.02        313.90         5.73 o                         
   2  10  10          2.42          3.01         0.94 o                         
   3  10  10          0.47         -0.34         0.90 o                         
  -3  11  10          0.15         -0.19         0.65 o                         
  -2  11  10          1.57          2.24         0.62 o                         
  -1  11  10          0.56          1.30         0.53 o                         
   0  11  10         53.86         53.48         2.50 o                         
   1  11  10        400.29        394.43         6.61 o                         
   2  11  10         27.44         26.20         1.67 o                         
   3  11  10          0.58         -0.29         1.03 o                         
  -2  12  10         19.30         22.10         1.35 o                         
  -1  12  10          8.61          9.99         0.94 o                         
   0  12  10          1.28          0.49         0.61 o                         
   1  12  10          1.64          0.61         0.78 o                         
   2  12  10         94.11         95.08         3.63 o                         
  -2  13  10          0.03          0.54         0.69 o                         
  -1  13  10         16.29         18.98         1.90 o                         
   0  13  10         18.38         16.89         1.43 o                         
   1  13  10         19.64         13.91         1.45 o                         
   2  13  10          1.82          3.44         1.03 o                         
  -1  14  10          4.88          8.88         1.43 o                         
   0  14  10         21.87         18.82         1.58 o                         
   1  14  10          0.22         -1.04         1.02 o                         
  -1  15  10          4.11          6.07         1.34 o                         
   0  15  10          1.95          5.10         1.12 o                         
  -4   1  11          3.04          6.70         1.05 o                         
  -3   1  11         16.48         17.11         0.86 o                         
  -2   1  11        287.95        272.48         5.54 o                         
  -1   1  11         49.46         53.84         1.10 o                         
   0   1  11         92.29        102.87         1.35 o                         
   1   1  11        101.34         94.72         1.45 o                         
   2   1  11         40.32         41.59         1.19 o                         
   3   1  11         38.24         35.12         1.82 o                         
   4   1  11         29.10         33.12         3.04 o                         
  -4   2  11        114.77        116.25         2.65 o                         
  -3   2  11         69.29         70.73         1.45 o                         
  -1   2  11       1745.61       1862.53        19.21 o                         
   0   2  11        646.63        682.33         6.93 o                         
   1   2  11        413.38        380.16         4.42 o                         
   2   2  11          8.56          9.11         0.66 o                         
   3   2  11          6.97          7.19         1.33 o                         
   4   2  11         35.20         33.15         2.25 o                         
  -4   3  11          9.56         13.55         1.27 o                         
  -3   3  11        155.72        159.17         2.38 o                         
  -1   3  11        974.58       1100.82        12.92 o                         
   0   3  11         42.18         42.05         0.87 o                         
   1   3  11       1329.40       1330.82        15.52 o                         
   2   3  11          0.34          0.25         0.39 o                         
   3   3  11         28.02         24.46         1.66 o                         
   4   3  11          1.45          0.35         1.60 o                         
  -4   4  11          6.40          6.22         0.92 o                         
  -3   4  11          5.90          6.48         0.72 o                         
  -2   4  11         24.49         17.73         1.30 o                         
  -1   4  11         77.91         98.66         1.82 o                         
   0   4  11        185.04        220.97         2.93 o                         
   1   4  11         62.36         56.73         1.29 o                         
   2   4  11         54.43         20.96         2.37 o                         
   3   4  11          2.59          3.41         0.97 o                         
   4   4  11          9.09          9.79         2.15 o                         
  -4   5  11         12.54         15.51         1.26 o                         
  -3   5  11          0.19         -0.16         0.37 o                         
  -2   5  11         24.81         22.05         0.94 o                         
  -1   5  11        131.18        122.03         2.14 o                         
   0   5  11         36.75         36.72         0.93 o                         
   1   5  11        153.21        137.23         1.87 o                         
   2   5  11          0.29          0.15         0.46 o                         
   3   5  11         13.90         13.39         1.32 o                         
   4   5  11          0.00         -0.18         1.54 o                         
  -4   6  11         12.38         12.31         1.28 o                         
  -3   6  11          0.96          1.25         0.49 o                         
  -2   6  11         24.64         25.30         0.93 o                         
  -1   6  11        176.65        156.69         2.59 o                         
   0   6  11         31.83         29.82         0.88 o                         
   1   6  11        161.43        158.03         2.26 o                         
   2   6  11        170.68        181.06         3.36 o                         
   3   6  11         11.21          7.71         1.22 o                         
   4   6  11          0.09         -1.17         1.63 o                         
  -4   7  11          2.60          3.60         0.94 o                         
  -3   7  11         18.94         18.31         1.77 o                         
  -2   7  11          6.76          7.06         0.61 o                         
  -1   7  11         63.33         57.82         1.42 o                         
   0   7  11         22.60         21.70         0.82 o                         
   1   7  11         15.99         17.70         0.68 o                         
   2   7  11         43.20         36.20         1.75 o                         
   3   7  11          8.94          6.11         1.19 o                         
  -3   8  11          3.12          2.54         0.82 o                         
  -2   8  11        120.46        128.24         2.58 o                         
  -1   8  11        182.17        179.60         2.97 o                         
   0   8  11          0.22          0.09         0.24 o                         
   1   8  11         63.34         65.69         1.70 o                         
   2   8  11          1.00          0.76         0.73 o                         
   3   8  11          0.36         -0.81         0.91 o                         
  -3   9  11          1.54          0.63         0.71 o                         
  -2   9  11        126.59        121.62         2.60 o                         
  -1   9  11          0.30          0.42         0.41 o                         
   0   9  11          0.03          1.58         0.50 o                         
   1   9  11          7.07          6.14         0.99 o                         
   2   9  11         15.85         17.81         1.50 o                         
   3   9  11          0.09         -1.09         1.01 o                         
  -3  10  11         39.44         41.85         1.72 o                         
  -2  10  11          0.90          0.67         0.53 o                         
  -1  10  11        159.77        161.88         2.99 o                         
   0  10  11         10.57          9.59         0.70 o                         
   1  10  11        427.16        441.25         8.46 o                         
   2  10  11         26.91         29.63         2.31 o                         
   3  10  11          4.20          3.32         1.10 o                         
  -3  11  11          1.31          2.00         0.74 o                         
  -2  11  11          0.04          0.71         0.58 o                         
  -1  11  11         55.31         56.67         1.83 o                         
   0  11  11         62.58         62.68         1.84 o                         
   1  11  11         23.47         27.37         2.92 o                         
   2  11  11         46.99         53.01         2.25 o                         
   3  11  11          0.63          0.57         1.06 o                         
  -2  12  11          0.92          1.18         0.63 o                         
  -1  12  11          0.54          0.28         0.49 o                         
   0  12  11         26.66         25.12         1.55 o                         
   1  12  11          3.41          3.44         0.95 o                         
   2  12  11          7.23          7.34         1.21 o                         
  -2  13  11          1.79          1.46         0.73 o                         
  -1  13  11          7.41          4.96         1.12 o                         
   0  13  11          2.17          1.74         0.74 o                         
   1  13  11          3.95          2.75         0.91 o                         
   2  13  11          8.58          9.34         1.30 o                         
  -1  14  11          0.26         -1.08         1.42 o                         
   0  14  11          2.01          1.07         0.77 o                         
   1  14  11          1.33          2.15         1.37 o                         
   0  15  11          0.97          1.48         1.26 o                         
  -4   0  12        250.20        264.22         6.58 o                         
  -3   0  12         18.46         17.85         1.30 o                         
  -2   0  12       1148.61        461.21        13.34 o                         
  -1   0  12         18.58         15.93         0.90 o                         
   0   0  12        810.45        853.99        25.94 o                         
   1   0  12         57.21         57.31         1.38 o                         
   2   0  12          0.17          1.98         0.47 o                         
   3   0  12        980.96        902.63        25.68 o                         
   4   0  12          8.32         12.25         3.30 o                         
  -4   1  12        213.62        225.11         3.38 o                         
  -3   1  12        348.61        350.18         4.57 o                         
  -2   1  12          1.61          0.16         0.30 o                         
  -1   1  12          3.40         13.14         0.62 o                         
   0   1  12        106.68        109.56         1.46 o                         
   1   1  12        250.71        234.77         3.24 o                         
   2   1  12          3.08          4.26         0.52 o                         
   3   1  12         39.58         43.76         2.46 o                         
   4   1  12        147.78        143.97         9.38 o                         
  -4   2  12          2.22          2.69         0.99 o                         
  -3   2  12        259.36        262.72         3.68 o                         
  -2   2  12          0.52          0.27         0.18 o                         
  -1   2  12         11.69         13.46         0.81 o                         
   0   2  12       1922.94       1978.32        19.03 o                         
   1   2  12        217.83        214.78         2.60 o                         
   2   2  12         42.24         42.17         1.24 o                         
   3   2  12         10.36         10.91         1.33 o                         
   4   2  12          8.24          9.49         1.64 o                         
  -4   3  12          1.93          4.14         1.33 o                         
  -3   3  12          1.76          1.48         0.51 o                         
  -1   3  12        663.51        761.58         8.40 o                         
   0   3  12          1.38          0.89         0.27 o                         
   1   3  12        193.14        201.00         2.79 o                         
   2   3  12         14.32         12.99         0.86 o                         
   3   3  12          0.00         -0.74         0.79 o                         
   4   3  12          5.39          6.16         2.00 o                         
  -4   4  12          0.06          0.41         0.72 o                         
  -3   4  12         79.74         77.01         1.86 o                         
  -2   4  12         16.56          9.99         0.91 o                         
  -1   4  12         83.71         84.61         1.70 o                         
   0   4  12          6.16         10.24         0.52 o                         
   1   4  12         67.51         68.62         1.38 o                         
   2   4  12         52.46         48.92         1.68 o                         
   3   4  12         30.05         29.22         2.40 o                         
   4   4  12          0.71         -0.08         1.69 o                         
  -4   5  12          1.78          1.89         0.84 o                         
  -3   5  12         35.00         36.23         1.18 o                         
  -2   5  12          3.06          1.63         0.42 o                         
  -1   5  12          2.01          3.66         0.50 o                         
   0   5  12         10.73         10.57         0.73 o                         
   1   5  12        429.61        427.38         4.69 o                         
   2   5  12          3.11          4.22         0.62 o                         
   3   5  12          0.02         -0.26         0.76 o                         
   4   5  12          0.32         -0.14         1.61 o                         
  -4   6  12          1.87          1.30         0.81 o                         
  -3   6  12          0.11         -0.36         0.44 o                         
  -2   6  12          0.77          0.56         0.40 o                         
  -1   6  12        187.76        175.00         3.20 o                         
   0   6  12          5.59          5.37         0.46 o                         
   1   6  12         40.71         41.95         0.99 o                         
   2   6  12         38.89         31.78         1.38 o                         
   3   6  12          0.78          1.10         0.88 o                         
  -3   7  12         87.53         89.72         2.21 o                         
  -2   7  12          1.54          1.13         0.47 o                         
  -1   7  12        472.03        455.12         6.08 o                         
   0   7  12        148.26        149.95         2.38 o                         
   1   7  12         26.40         29.02         1.14 o                         
   2   7  12         25.81         20.37         1.70 o                         
   3   7  12          3.09          2.64         1.04 o                         
  -3   8  12         22.15         23.39         1.61 o                         
  -2   8  12        236.73        236.22         4.73 o                         
  -1   8  12        189.60        183.76         3.06 o                         
   0   8  12        169.24        163.44         2.35 o                         
   1   8  12         70.96         76.75         2.22 o                         
   2   8  12         30.31         35.44         1.86 o                         
   3   8  12          0.56          0.16         0.95 o                         
  -3   9  12          7.77          4.90         0.96 o                         
  -2   9  12         86.27         74.54         2.26 o                         
  -1   9  12        300.12        313.70         4.65 o                         
   0   9  12        322.75        321.04         3.96 o                         
   1   9  12         41.08         45.60         1.95 o                         
   2   9  12         47.92         50.94         2.27 o                         
   3   9  12          0.11          0.88         1.13 o                         
  -3  10  12          0.08         -0.33         0.63 o                         
  -2  10  12          6.86          9.39         0.97 o                         
  -1  10  12         10.59         13.08         1.35 o                         
   0  10  12        413.75        421.98         5.32 o                         
   1  10  12        335.22        335.65         6.60 o                         
   2  10  12         11.93         13.32         1.49 o                         
   3  10  12          8.44          8.03         1.28 o                         
  -3  11  12         10.00         12.07         1.15 o                         
  -2  11  12         14.12         15.36         1.22 o                         
  -1  11  12         17.38         17.27         1.18 o                         
   0  11  12         44.52         39.84         1.42 o                         
   1  11  12          0.02          0.34         0.76 o                         
   2  11  12         92.73         93.64         3.04 o                         
  -2  12  12          1.18          1.05         0.64 o                         
  -1  12  12          1.51          2.81         0.65 o                         
   0  12  12         15.42         14.55         2.44 o                         
   1  12  12         25.75         21.43         1.69 o                         
   2  12  12         81.29         82.07         2.82 o                         
  -2  13  12          0.11          0.61         0.68 o                         
  -1  13  12          0.23         -0.62         0.72 o                         
   0  13  12         41.42         40.17         1.96 o                         
   1  13  12          2.01          0.85         0.83 o                         
   2  13  12          6.29          5.76         1.30 o                         
  -1  14  12          5.93         11.53         3.28 o                         
   0  14  12          3.29          3.39         1.22 o                         
   1  14  12          6.23          5.08         1.52 o                         
  -4   1  13          3.42          4.11         0.98 o                         
  -3   1  13        412.26        420.14         5.34 o                         
  -2   1  13        121.68        113.33         3.36 o                         
  -1   1  13         87.81         86.81         1.56 o                         
   0   1  13        707.45        713.79         6.87 o                         
   1   1  13         34.48         29.97         0.72 o                         
   2   1  13         25.04         21.82         0.92 o                         
   3   1  13         42.28         48.01         2.13 o                         
   4   1  13         28.44         26.85         4.24 o                         
  -4   2  13          6.37          5.35         1.07 o                         
  -3   2  13         13.94         13.79         0.87 o                         
  -2   2  13          1.58          2.81         0.53 o                         
  -1   2  13         68.54         77.54         1.60 o                         
   0   2  13          3.56          3.22         0.35 o                         
   1   2  13         52.75         66.20         1.16 o                         
   2   2  13         28.63         27.72         1.13 o                         
   3   2  13          0.04          0.11         1.04 o                         
   4   2  13         12.33         11.42         2.51 o                         
  -4   3  13          1.21          1.20         0.69 o                         
  -3   3  13        336.65        337.89         4.51 o                         
  -2   3  13         94.50         42.98         2.64 o                         
  -1   3  13         78.31         90.75         1.63 o                         
   0   3  13       1481.47       1562.20        15.25 o                         
   1   3  13          0.74          0.94         0.27 o                         
   2   3  13          0.84          1.01         0.47 o                         
   3   3  13          2.09          1.40         1.58 o                         
   4   3  13          6.77          4.89         3.30 o                         
  -4   4  13         34.39         34.20         1.80 o                         
  -3   4  13         12.93         12.94         0.88 o                         
  -2   4  13        146.26        147.07         2.60 o                         
  -1   4  13          5.07          9.83         0.71 o                         
   0   4  13         23.34         24.28         0.73 o                         
   1   4  13        416.28        404.19         5.39 o                         
   2   4  13          0.46          0.58         0.48 o                         
   3   4  13          0.96          0.04         0.91 o                         
   4   4  13          4.49          4.27         2.45 o                         
  -4   5  13          2.05          3.84         1.14 o                         
  -3   5  13         26.43         26.39         1.19 o                         
  -2   5  13          1.67          2.01         0.49 o                         
  -1   5  13          1.82          1.79         0.44 o                         
   0   5  13         43.17         54.70         1.23 o                         
   1   5  13        117.63        110.71         1.77 o                         
   2   5  13         33.33         34.43         1.45 o                         
   3   5  13         16.38         13.24         1.86 o                         
  -4   6  13          1.13          0.36         0.80 o                         
  -3   6  13         37.55         40.30         1.61 o                         
  -2   6  13          9.71          8.73         0.83 o                         
  -1   6  13        152.90        153.07         2.97 o                         
   0   6  13         24.29         24.64         0.87 o                         
   1   6  13        134.24        137.45         2.68 o                         
   2   6  13         23.43         22.64         1.18 o                         
   3   6  13          6.19          3.12         1.02 o                         
  -3   7  13         45.93         47.13         1.82 o                         
  -2   7  13         70.85         68.19         1.75 o                         
  -1   7  13         68.76         66.80         2.13 o                         
   0   7  13        316.48        302.88         4.05 o                         
   1   7  13          7.89          5.69         0.66 o                         
   2   7  13         37.47         35.17         1.79 o                         
   3   7  13          0.30         -0.24         0.87 o                         
  -3   8  13          2.14          2.41         0.68 o                         
  -2   8  13         49.67         39.79         1.66 o                         
  -1   8  13        720.03        677.43         8.68 o                         
   0   8  13         13.23         10.51         0.64 o                         
   1   8  13         13.61         14.71         0.96 o                         
   2   8  13          1.07          0.28         0.97 o                         
   3   8  13          0.53          0.23         0.99 o                         
  -3   9  13          2.41          3.22         0.99 o                         
  -2   9  13         30.25         33.24         1.59 o                         
  -1   9  13         15.07         24.14         1.63 o                         
   0   9  13         10.84         11.49         1.00 o                         
   1   9  13        134.54        136.84         3.53 o                         
   2   9  13          2.08          1.66         0.97 o                         
   3   9  13          0.09         -0.14         1.06 o                         
  -3  10  13          1.51          1.02         0.87 o                         
  -2  10  13         20.65         19.45         1.31 o                         
  -1  10  13          6.37          7.86         0.78 o                         
   0  10  13         32.31         32.83         1.16 o                         
   1  10  13         96.10        102.89         3.09 o                         
   2  10  13         11.75         11.56         1.44 o                         
   3  10  13          1.38          2.34         1.07 o                         
  -2  11  13          0.47         -0.04         0.57 o                         
  -1  11  13          6.22          5.67         0.72 o                         
   0  11  13         73.83         70.39         1.86 o                         
   1  11  13          0.01         -1.31         0.69 o                         
   2  11  13          1.13          5.51         1.08 o                         
  -2  12  13          5.07          5.80         1.24 o                         
  -1  12  13         16.20         18.77         1.44 o                         
   0  12  13          3.36          2.22         0.83 o                         
   1  12  13          0.03          0.43         0.77 o                         
   2  12  13          1.54          1.56         1.01 o                         
  -2  13  13         97.59        118.45         3.21 o                         
  -1  13  13         15.31         24.87         2.22 o                         
   0  13  13         10.63         11.96         2.43 o                         
   1  13  13         10.19          6.19         1.22 o                         
  -1  14  13         19.01         18.30         2.00 o                         
   0  14  13          0.39          0.90         1.73 o                         
   1  14  13          0.33          0.20         1.19 o                         
  -4   0  14        106.46        106.60         3.10 o                         
  -3   0  14        117.92        123.95         4.43 o                         
  -2   0  14        150.92        140.23         5.20 o                         
  -1   0  14        143.41        129.28         2.92 o                         
   0   0  14        600.30        609.70         8.46 o                         
   1   0  14         67.57         72.19         2.66 o                         
   2   0  14        351.37        344.85         8.21 o                         
   3   0  14          8.81          7.70         1.68 o                         
   4   0  14          1.58          3.86         1.86 o                         
  -4   1  14         30.27         33.95         1.83 o                         
  -3   1  14        241.96        239.86         3.54 o                         
  -2   1  14        466.25        437.05         6.59 o                         
  -1   1  14         56.06         52.50         1.21 o                         
   0   1  14        151.79        176.33         2.15 o                         
   1   1  14         12.20         15.18         0.59 o                         
   2   1  14          0.45          0.23         0.47 o                         
   3   1  14          0.50         -0.44         1.33 o                         
   4   1  14          0.23          0.33         1.35 o                         
  -4   2  14          0.58          1.61         0.79 o                         
  -3   2  14          0.02         -1.06         0.55 o                         
  -2   2  14         58.86         55.44         1.47 o                         
  -1   2  14         25.82         26.94         0.78 o                         
   0   2  14         16.16         11.92         0.58 o                         
   1   2  14         31.93         33.04         0.78 o                         
   2   2  14         47.49         40.11         1.27 o                         
   3   2  14          1.51         -1.02         0.88 o                         
   4   2  14          0.42         -0.69         1.26 o                         
  -4   3  14          0.42          0.20         0.60 o                         
  -3   3  14          8.71          9.99         0.78 o                         
  -2   3  14        374.46        377.05         5.26 o                         
  -1   3  14         10.24         12.72         0.69 o                         
   0   3  14         18.22         19.62         1.00 o                         
   1   3  14          4.56          5.03         0.43 o                         
   2   3  14          2.84          2.27         0.58 o                         
   3   3  14          0.02         -0.98         1.00 o                         
   4   3  14          1.73          0.92         1.94 o                         
  -4   4  14          3.41          3.15         1.39 o                         
  -3   4  14         22.54         23.14         1.15 o                         
  -2   4  14        107.99        100.94         1.94 o                         
  -1   4  14         12.75         15.82         1.00 o                         
   0   4  14          6.35          5.85         0.44 o                         
   1   4  14        398.74        390.90         5.30 o                         
   2   4  14          2.06          1.91         0.57 o                         
   3   4  14          1.96          1.55         0.93 o                         
  -4   5  14         45.55         48.24         1.83 o                         
  -3   5  14          0.01         -0.23         0.67 o                         
  -2   5  14        175.30        171.71         3.00 o                         
  -1   5  14          0.36         -0.04         0.24 o                         
   0   5  14        148.75        139.09         2.25 o                         
   1   5  14          1.87          1.26         0.43 o                         
   2   5  14         42.92         34.57         1.37 o                         
   3   5  14         24.41         19.86         2.29 o                         
  -3   6  14          2.22          1.74         0.64 o                         
  -2   6  14          0.07          0.07         0.41 o                         
  -1   6  14          0.67          0.52         0.34 o                         
   0   6  14        270.79        250.97         3.49 o                         
   1   6  14          3.26          3.86         0.60 o                         
   2   6  14         38.41         36.55         1.45 o                         
   3   6  14         14.32         12.63         3.15 o                         
  -3   7  14          2.23          3.70         0.77 o                         
  -2   7  14        264.99        237.43         3.86 o                         
  -1   7  14         27.29         27.34         1.10 o                         
   0   7  14         50.98         52.85         1.35 o                         
   1   7  14         30.09         26.76         1.18 o                         
   2   7  14          8.87         10.09         1.21 o                         
   3   7  14          3.44          2.90         1.10 o                         
  -3   8  14         31.26         32.69         1.66 o                         
  -2   8  14          8.82          6.00         0.85 o                         
  -1   8  14         90.35         93.57         2.09 o                         
   0   8  14        318.08        309.91         3.85 o                         
   1   8  14         12.84         13.36         1.21 o                         
   2   8  14         22.93         26.53         1.84 o                         
   3   8  14          2.39          3.17         1.14 o                         
  -3   9  14          3.88          3.10         1.00 o                         
  -2   9  14         34.37         37.63         1.68 o                         
  -1   9  14        839.35        822.08        10.56 o                         
   0   9  14          7.69          8.86         0.71 o                         
   1   9  14        404.15        410.53         7.66 o                         
   2   9  14          0.47          2.31         0.96 o                         
   3   9  14          1.06          0.12         1.12 o                         
  -3  10  14          2.23          1.33         1.27 o                         
  -2  10  14         76.86         72.43         2.35 o                         
  -1  10  14         16.94         18.04         1.11 o                         
   0  10  14        273.97        272.02         3.85 o                         
   1  10  14          8.89         10.97         1.28 o                         
   2  10  14         83.61         89.53         6.05 o                         
  -2  11  14          4.34          4.60         0.81 o                         
  -1  11  14          6.53          9.29         0.87 o                         
   0  11  14          0.27          0.17         0.46 o                         
   1  11  14         36.66         37.54         2.08 o                         
   2  11  14         94.69        103.73         3.59 o                         
  -2  12  14          7.80          7.83         1.03 o                         
  -1  12  14         41.71         43.44         1.96 o                         
   0  12  14          7.56          8.97         1.15 o                         
   1  12  14          0.06         -1.32         0.75 o                         
   2  12  14          1.27          0.60         0.95 o                         
  -1  13  14          0.51          0.60         0.80 o                         
   0  13  14          9.12         11.56         1.75 o                         
   1  13  14          6.81          6.52         1.26 o                         
  -1  14  14         26.39         26.28         3.55 o                         
   0  14  14          8.58         11.27         1.88 o                         
  -4   1  15          0.00          0.24         0.52 o                         
  -3   1  15          2.66          4.81         0.67 o                         
  -2   1  15         33.34         31.96         1.31 o                         
  -1   1  15        542.47        524.88         6.77 o                         
   0   1  15         12.26         11.37         0.63 o                         
   1   1  15         20.52         24.49         0.75 o                         
   2   1  15         58.23         59.75         1.95 o                         
   3   1  15          4.79          5.28         1.47 o                         
   4   1  15          9.13          9.15         1.76 o                         
  -4   2  15          3.64          5.13         0.71 o                         
  -3   2  15        240.98        240.34         3.60 o                         
  -2   2  15         74.01         61.93         1.47 o                         
  -1   2  15         76.04         73.33         1.45 o                         
   0   2  15        811.16        879.01         8.97 o                         
   1   2  15        182.89        192.70         2.52 o                         
   2   2  15         38.07         40.52         1.31 o                         
   3   2  15          1.52          0.65         1.00 o                         
   4   2  15          0.44         -1.32         1.83 o                         
  -4   3  15          0.74          0.25         0.55 o                         
  -3   3  15         41.74         44.51         2.00 o                         
  -2   3  15        446.18        427.55         5.38 o                         
  -1   3  15        313.13        352.33         4.13 o                         
   0   3  15        225.62        256.92         3.17 o                         
   1   3  15          0.11         -0.10         0.25 o                         
   2   3  15         98.95         98.01         2.27 o                         
   3   3  15          0.05         -1.16         0.88 o                         
  -4   4  15          0.36         -0.15         0.62 o                         
  -3   4  15         23.09         23.19         1.18 o                         
  -2   4  15          3.83          2.24         0.51 o                         
  -1   4  15        143.31        134.47         2.22 o                         
   0   4  15         69.78         77.63         1.41 o                         
   1   4  15         32.18         33.14         1.13 o                         
   2   4  15          4.43          3.26         0.64 o                         
   3   4  15         10.10          8.35         1.25 o                         
  -3   5  15         27.46         24.93         1.27 o                         
  -2   5  15          1.30          1.88         0.53 o                         
  -1   5  15         35.69         29.61         1.25 o                         
   0   5  15         88.20         85.34         1.68 o                         
   1   5  15         19.65         18.44         0.99 o                         
   2   5  15         10.12          8.82         0.86 o                         
   3   5  15          0.84          1.94         1.45 o                         
  -3   6  15         11.57          9.84         0.99 o                         
  -2   6  15          2.67          1.50         0.53 o                         
  -1   6  15          2.08          1.98         0.47 o                         
   0   6  15        136.39        128.91         2.23 o                         
   1   6  15         64.07         71.45         1.87 o                         
   2   6  15         36.70         35.43         1.47 o                         
   3   6  15         17.40         14.76         2.06 o                         
  -3   7  15         12.08         10.80         1.07 o                         
  -2   7  15         22.40         18.66         1.08 o                         
  -1   7  15          0.25          0.09         0.42 o                         
   0   7  15         53.23         51.43         1.39 o                         
   1   7  15          0.03         -0.36         0.46 o                         
   2   7  15          3.37          4.25         0.97 o                         
   3   7  15         20.27         18.78         2.36 o                         
  -3   8  15          1.74          1.57         0.69 o                         
  -2   8  15         25.00         23.99         1.40 o                         
  -1   8  15         52.75         60.47         1.69 o                         
   0   8  15        152.84        151.32         2.60 o                         
   1   8  15          3.20          4.17         0.72 o                         
   2   8  15         25.88         27.95         2.86 o                         
   3   8  15          0.01         -0.90         1.04 o                         
  -3   9  15          0.09          0.08         0.64 o                         
  -2   9  15         10.55         10.40         1.06 o                         
  -1   9  15        195.27        183.88         3.30 o                         
   0   9  15          3.17          1.93         0.55 o                         
   1   9  15          0.47          2.88         0.89 o                         
   2   9  15          6.27          7.37         1.41 o                         
   3   9  15          3.80          3.14         2.22 o                         
  -3  10  15          0.93          1.12         0.91 o                         
  -2  10  15         41.22         37.75         1.79 o                         
  -1  10  15          4.41          2.78         0.62 o                         
   0  10  15         82.20         84.43         1.85 o                         
   1  10  15          5.41          6.82         1.79 o                         
   2  10  15         97.99        123.01         3.84 o                         
  -2  11  15          0.57          1.54         0.61 o                         
  -1  11  15          0.66          0.89         0.51 o                         
   0  11  15         20.40         20.85         1.68 o                         
   1  11  15         20.95         15.60         1.51 o                         
   2  11  15          3.98          7.54         1.43 o                         
  -2  12  15         33.47         43.06         2.33 o                         
  -1  12  15          0.93          1.16         0.74 o                         
   0  12  15          2.00          2.51         1.17 o                         
   1  12  15         12.13         11.15         1.41 o                         
   2  12  15          0.00          0.81         1.14 o                         
  -1  13  15          1.33          1.13         0.87 o                         
   0  13  15          0.29         -0.45         0.91 o                         
   1  13  15          0.13          0.17         0.93 o                         
   0  14  15          1.75          1.45         1.11 o                         
  -4   0  16         21.22         21.76         1.66 o                         
  -3   0  16        346.47        341.97         6.62 o                         
  -2   0  16         16.31         17.15         1.46 o                         
  -1   0  16       1412.50       1333.68        20.19 o                         
   0   0  16         22.72         24.86         1.01 o                         
   1   0  16        229.03        248.55         4.12 o                         
   2   0  16         14.19         17.52         1.80 o                         
   3   0  16          2.30          1.63         1.34 o                         
  -4   1  16         16.62         15.80         0.98 o                         
  -3   1  16        402.58        394.40         5.23 o                         
  -2   1  16        539.96        506.14         6.18 o                         
  -1   1  16          2.61          2.51         0.47 o                         
   0   1  16         32.46         26.81         0.80 o                         
   1   1  16          0.04          0.07         0.29 o                         
   2   1  16        118.72        115.03         2.82 o                         
   3   1  16          0.08          0.43         0.89 o                         
  -4   2  16          0.31          0.61         0.57 o                         
  -3   2  16          0.01         -0.02         0.48 o                         
  -2   2  16        404.96        405.68         5.19 o                         
  -1   2  16         13.10         13.67         0.89 o                         
   0   2  16         45.21         53.12         1.15 o                         
   1   2  16        403.62        407.54         5.07 o                         
   2   2  16         20.56         22.73         1.36 o                         
   3   2  16         13.44         14.73         1.96 o                         
  -4   3  16          5.39          6.41         0.79 o                         
  -3   3  16         17.52         15.81         0.95 o                         
  -2   3  16         16.88         11.78         0.80 o                         
  -1   3  16        244.27        228.18         2.99 o                         
   0   3  16        167.15        186.43         2.53 o                         
   1   3  16          0.35          0.57         0.29 o                         
   2   3  16         42.48         45.26         1.56 o                         
   3   3  16          4.72          5.08         1.19 o                         
  -3   4  16          1.12          1.07         0.51 o                         
  -2   4  16        180.33        172.47         2.82 o                         
  -1   4  16         73.44         61.52         1.31 o                         
   0   4  16         82.98         82.24         1.50 o                         
   1   4  16          0.98          1.40         0.54 o                         
   2   4  16          8.29          9.19         0.89 o                         
   3   4  16          1.68          1.99         1.09 o                         
  -3   5  16         18.06         17.69         1.11 o                         
  -2   5  16         52.40         44.26         1.46 o                         
  -1   5  16         33.58         31.37         1.07 o                         
   0   5  16         12.34         11.10         0.76 o                         
   1   5  16          0.26          0.45         0.47 o                         
   2   5  16         29.53         26.67         1.29 o                         
   3   5  16          1.34          0.52         1.40 o                         
  -3   6  16          0.07         -0.45         0.87 o                         
  -2   6  16          4.32          2.77         0.59 o                         
  -1   6  16          0.10         -0.72         0.36 o                         
   0   6  16         61.34         60.01         1.47 o                         
   1   6  16         43.86         45.94         1.54 o                         
   2   6  16         32.10         33.36         1.45 o                         
   3   6  16         13.38          8.12         1.91 o                         
  -3   7  16         48.60         47.08         1.91 o                         
  -2   7  16        169.04        156.77         3.01 o                         
  -1   7  16          0.35          0.70         0.46 o                         
   0   7  16        506.52        496.41         6.23 o                         
   1   7  16         76.78         81.78         2.14 o                         
   2   7  16         32.71         38.65         2.36 o                         
   3   7  16          4.13          3.01         1.59 o                         
  -3   8  16         18.23         15.20         1.31 o                         
  -2   8  16         13.11         12.37         1.12 o                         
  -1   8  16        300.28        290.41         4.53 o                         
   0   8  16        104.00        102.27         2.26 o                         
   1   8  16         67.08         73.79         2.08 o                         
   2   8  16         17.77         20.06         2.29 o                         
   3   8  16         14.39         17.56         2.51 o                         
  -3   9  16          1.57          2.22         0.78 o                         
  -2   9  16          3.90          1.88         0.69 o                         
  -1   9  16         61.39         52.61         1.64 o                         
   0   9  16         84.25         86.73         1.86 o                         
   1   9  16         37.96         36.77         3.06 o                         
   2   9  16         16.57         16.51         1.63 o                         
  -2  10  16          0.16          0.37         0.60 o                         
  -1  10  16         23.07         26.42         1.33 o                         
   0  10  16          1.13          0.13         0.46 o                         
   1  10  16        156.06        164.11         4.24 o                         
   2  10  16         72.89         78.11         6.11 o                         
  -2  11  16          2.47          2.72         0.73 o                         
  -1  11  16          3.16          2.76         0.61 o                         
   0  11  16         10.37         12.00         1.38 o                         
   1  11  16          9.46         11.00         1.38 o                         
   2  11  16          8.61          7.01         1.42 o                         
  -2  12  16         14.28         16.39         2.03 o                         
  -1  12  16          1.00          0.61         0.68 o                         
   0  12  16          2.64          3.42         1.25 o                         
   1  12  16          3.48          2.62         1.35 o                         
  -1  13  16          0.00          0.65         0.87 o                         
   0  13  16          0.65          0.91         1.09 o                         
   1  13  16          7.96          7.93         1.91 o                         
  -4   1  17          0.69          0.68         0.57 o                         
  -3   1  17          3.17          4.13         0.64 o                         
  -2   1  17        842.27        818.15         9.38 o                         
  -1   1  17        153.92        142.84         2.78 o                         
   0   1  17         73.44         71.44         1.34 o                         
   1   1  17         84.01         82.64         1.55 o                         
   2   1  17          0.76          0.96         0.71 o                         
   3   1  17         16.70         14.66         1.45 o                         
  -3   2  17          6.42          7.23         0.73 o                         
  -2   2  17         90.09         88.72         1.91 o                         
  -1   2  17         18.01         13.55         0.72 o                         
   0   2  17         23.54         24.89         0.84 o                         
   1   2  17          6.46          7.25         0.77 o                         
   2   2  17         16.57         21.09         1.38 o                         
   3   2  17          4.92          5.90         1.34 o                         
  -3   3  17          5.60          5.53         0.66 o                         
  -2   3  17        637.17        584.40         7.07 o                         
  -1   3  17         70.02         78.40         1.52 o                         
   0   3  17         36.54         41.01         1.06 o                         
   1   3  17        167.82        164.10         3.54 o                         
   2   3  17          0.97          1.26         0.79 o                         
   3   3  17          4.66          3.24         1.14 o                         
  -3   4  17         63.62         54.39         1.60 o                         
  -2   4  17         24.19         23.64         1.11 o                         
  -1   4  17        207.30        208.20         2.87 o                         
   0   4  17          0.96          0.84         0.33 o                         
   1   4  17          7.64          8.07         0.80 o                         
   2   4  17        128.48        120.67         2.73 o                         
   3   4  17          0.44          0.44         1.05 o                         
  -3   5  17         15.18         14.94         1.08 o                         
  -2   5  17         36.97         29.55         1.18 o                         
  -1   5  17          4.89          2.27         0.43 o                         
   0   5  17         15.76         14.98         0.79 o                         
   1   5  17         78.81         83.28         2.09 o                         
   2   5  17         23.41         20.11         1.24 o                         
   3   5  17         15.08         15.00         2.42 o                         
  -3   6  17          0.62          0.08         0.62 o                         
  -2   6  17         41.14         39.63         1.49 o                         
  -1   6  17          5.78          6.47         0.63 o                         
   0   6  17         97.08         94.04         1.92 o                         
   1   6  17          2.01          2.12         0.62 o                         
   2   6  17         50.06         48.13         1.88 o                         
   3   6  17          3.67          2.70         1.69 o                         
  -3   7  17          7.07          6.26         0.96 o                         
  -2   7  17         82.60         79.32         2.08 o                         
  -1   7  17         60.48         60.77         1.73 o                         
   0   7  17         52.61         53.13         1.50 o                         
   1   7  17        186.62        191.97         3.86 o                         
   2   7  17          9.20          7.10         1.13 o                         
   3   7  17          6.87          4.16         1.76 o                         
  -3   8  17          0.20          0.03         0.65 o                         
  -2   8  17          6.50          6.71         0.90 o                         
  -1   8  17         26.53         22.52         1.30 o                         
   0   8  17        465.00        450.72         6.38 o                         
   1   8  17         28.84         28.85         1.59 o                         
   2   8  17          0.00          1.27         0.97 o                         
   3   8  17          0.05          3.39         1.74 o                         
  -3   9  17         16.60         17.31         1.44 o                         
  -2   9  17         22.76         25.60         1.59 o                         
  -1   9  17          1.30          2.77         0.62 o                         
   0   9  17          2.60          4.02         0.73 o                         
   1   9  17          8.62          8.02         1.17 o                         
   2   9  17         24.57         29.28         2.09 o                         
  -2  10  17          0.05          0.22         0.61 o                         
  -1  10  17         23.90         22.04         1.48 o                         
   0  10  17          1.70          2.06         0.71 o                         
   1  10  17         37.56         41.66         3.99 o                         
   2  10  17         25.92         32.23         2.31 o                         
  -2  11  17         17.46         21.85         2.13 o                         
  -1  11  17          8.75         12.18         1.13 o                         
   0  11  17          8.78          8.38         1.17 o                         
   1  11  17          4.08          2.15         1.39 o                         
   2  11  17          3.51          4.53         1.38 o                         
  -1  12  17         13.22         19.76         1.53 o                         
   0  12  17         39.49         45.76         2.94 o                         
   1  12  17          0.24         -0.90         1.12 o                         
  -1  13  17         81.30         98.20         4.61 o                         
   0  13  17          6.43         10.84         1.83 o                         
  -3   0  18         70.29         69.52         2.53 o                         
  -2   0  18        347.50        342.19         6.54 o                         
  -1   0  18         39.97         40.60         1.76 o                         
   0   0  18          2.75          2.73         0.59 o                         
   1   0  18         86.06         79.55         2.20 o                         
   2   0  18         35.42         32.86         2.79 o                         
   3   0  18         63.69         59.99         3.50 o                         
  -3   1  18         80.29         80.94         1.94 o                         
  -2   1  18        295.17        285.33         4.06 o                         
  -1   1  18        696.80        634.02         8.17 o                         
   0   1  18         91.96         92.66         1.60 o                         
   1   1  18         47.37         45.39         1.16 o                         
   2   1  18         19.78         18.62         1.33 o                         
   3   1  18          0.18          0.82         1.00 o                         
  -3   2  18          2.70          2.71         0.59 o                         
  -2   2  18          2.21          0.71         0.49 o                         
  -1   2  18        125.51        115.06         2.63 o                         
   0   2  18          5.86          7.98         0.86 o                         
   1   2  18          8.97          8.87         0.62 o                         
   2   2  18          3.59          6.19         0.93 o                         
   3   2  18          3.26          2.91         1.25 o                         
  -3   3  18          4.94          5.35         0.70 o                         
  -2   3  18          1.80          3.77         0.60 o                         
  -1   3  18        322.86        328.22         4.06 o                         
   0   3  18          1.23          0.95         0.34 o                         
   1   3  18          1.61          2.79         0.61 o                         
   2   3  18          3.96          4.52         0.98 o                         
   3   3  18          0.00         -0.45         1.01 o                         
  -3   4  18          4.18          3.77         0.65 o                         
  -2   4  18         68.77         59.72         1.61 o                         
  -1   4  18        191.43        180.61         2.65 o                         
   0   4  18          9.93         11.13         0.67 o                         
   1   4  18         25.34         26.91         1.26 o                         
   2   4  18         40.94         40.06         1.72 o                         
   3   4  18          0.40         -0.26         1.10 o                         
  -3   5  18         87.20         83.91         2.26 o                         
  -2   5  18          0.02          0.25         0.46 o                         
  -1   5  18        244.40        235.01         3.22 o                         
   0   5  18          3.15          2.52         0.48 o                         
   1   5  18         68.96         72.97         2.02 o                         
   2   5  18         17.14         19.47         1.26 o                         
   3   5  18         11.10          5.96         4.35 o                         
  -3   6  18          4.95          5.63         1.03 o                         
  -2   6  18          0.77          0.63         0.54 o                         
  -1   6  18          6.55          5.61         0.63 o                         
   0   6  18         13.07         12.23         1.16 o                         
   1   6  18         67.10         72.87         2.05 o                         
   2   6  18          1.51          1.31         0.70 o                         
   3   6  18          3.81          5.00         2.53 o                         
  -3   7  18         24.74         21.74         1.53 o                         
  -2   7  18         15.09         16.50         1.11 o                         
  -1   7  18        310.20        284.48         4.15 o                         
   0   7  18          2.11          2.43         0.60 o                         
   1   7  18          0.61          1.88         0.70 o                         
   2   7  18         18.33         16.75         1.58 o                         
   3   7  18          2.73          3.81         1.80 o                         
  -3   8  18          1.32          2.99         0.84 o                         
  -2   8  18         65.84         62.54         2.40 o                         
  -1   8  18          3.52          1.83         0.53 o                         
   0   8  18         33.72         38.01         1.51 o                         
   1   8  18        155.12        152.52         3.28 o                         
   2   8  18          2.61          2.09         1.41 o                         
  -2   9  18          4.39          3.94         0.95 o                         
  -1   9  18          8.02          8.87         0.80 o                         
   0   9  18        308.65        286.60         4.63 o                         
   1   9  18          0.01          1.04         0.86 o                         
   2   9  18         77.35         84.13         3.16 o                         
  -2  10  18         10.05         12.45         1.24 o                         
  -1  10  18         20.91         17.38         1.19 o                         
   0  10  18          2.80          1.79         0.75 o                         
   1  10  18         63.51         64.05         2.80 o                         
   2  10  18          2.13          2.26         1.22 o                         
  -2  11  18          2.36          4.14         1.09 o                         
  -1  11  18         12.60         15.40         1.54 o                         
   0  11  18          3.12          5.55         1.04 o                         
   1  11  18          0.09         -0.46         0.86 o                         
  -1  12  18         12.17         15.78         1.48 o                         
   0  12  18         27.79         27.28         6.07 o                         
   1  12  18          3.18          3.53         1.15 o                         
   0  13  18          2.89          2.12         1.70 o                         
  -3   1  19          2.11          2.62         0.61 o                         
  -2   1  19         23.73         26.39         1.20 o                         
  -1   1  19         21.16         24.83         1.08 o                         
   0   1  19        223.76        221.41         2.95 o                         
   1   1  19          0.85          0.72         0.40 o                         
   2   1  19         10.87         10.23         1.10 o                         
   3   1  19         14.27         14.81         1.54 o                         
  -3   2  19         29.52         32.53         1.52 o                         
  -2   2  19        214.83        212.22         3.35 o                         
  -1   2  19         55.96         46.82         1.40 o                         
   0   2  19         42.41         40.61         1.11 o                         
   1   2  19         92.49         98.57         2.08 o                         
   2   2  19         35.51         38.82         1.79 o                         
   3   2  19          0.65          2.11         1.22 o                         
  -3   3  19          0.00         -0.28         0.49 o                         
  -2   3  19         85.62         86.59         1.96 o                         
  -1   3  19        542.40        513.97         5.88 o                         
   0   3  19         83.31         85.60         1.64 o                         
   1   3  19         27.15         25.29         1.23 o                         
   2   3  19          0.00          0.24         0.83 o                         
   3   3  19          4.32          4.37         1.31 o                         
  -3   4  19          0.06          0.81         0.54 o                         
  -2   4  19         44.56         37.35         1.33 o                         
  -1   4  19          2.92          1.40         0.46 o                         
   0   4  19        148.05        145.85         2.29 o                         
   1   4  19         34.45         40.34         1.53 o                         
   2   4  19          1.67          2.10         0.90 o                         
   3   4  19          1.01          0.86         1.20 o                         
  -3   5  19         82.21         82.61         2.67 o                         
  -2   5  19         38.37         32.43         1.27 o                         
  -1   5  19          0.58          0.30         0.42 o                         
   0   5  19         31.64         30.88         1.17 o                         
   1   5  19         44.98         42.97         1.61 o                         
   2   5  19          8.11         10.20         1.06 o                         
   3   5  19          3.10          3.65         2.53 o                         
  -3   6  19         27.85         25.41         1.65 o                         
  -2   6  19          0.42          0.40         0.52 o                         
  -1   6  19          6.94          6.80         0.69 o                         
   0   6  19         15.53         12.78         0.93 o                         
   1   6  19         43.66         44.45         1.67 o                         
   2   6  19         34.68         36.99         1.64 o                         
   3   6  19          4.27          3.07         2.34 o                         
  -3   7  19          0.96          0.51         0.66 o                         
  -2   7  19         21.85         21.31         1.30 o                         
  -1   7  19          5.35          6.49         0.69 o                         
   0   7  19          3.07          2.65         0.64 o                         
   1   7  19         26.24         26.35         1.68 o                         
   2   7  19          0.78          2.80         1.04 o                         
  -2   8  19          1.21          0.18         0.62 o                         
  -1   8  19         48.70         46.17         1.49 o                         
   0   8  19          0.22          0.96         1.03 o                         
   1   8  19         38.65         40.98         1.77 o                         
   2   8  19          2.19          3.99         1.19 o                         
  -2   9  19          0.05          0.34         0.64 o                         
  -1   9  19         14.22         13.13         0.94 o                         
   0   9  19         88.98         83.08         2.42 o                         
   1   9  19          3.84          4.54         1.15 o                         
   2   9  19          0.03          1.89         1.20 o                         
  -2  10  19          0.58         -0.39         0.84 o                         
  -1  10  19         17.20         13.92         1.13 o                         
   0  10  19          2.30          1.50         0.93 o                         
   1  10  19         11.38         13.36         1.52 o                         
   2  10  19          2.08          2.69         1.56 o                         
  -1  11  19          0.01          0.19         0.56 o                         
   0  11  19          2.51          2.99         1.29 o                         
   1  11  19          5.04          2.72         1.08 o                         
  -1  12  19         28.76         38.64         1.99 o                         
   0  12  19          2.17          2.05         1.24 o                         
   1  12  19          0.55          0.53         1.01 o                         
  -3   0  20          0.01          0.84         0.73 o                         
  -2   0  20        209.71        205.68         4.68 o                         
  -1   0  20          0.02         -0.43         0.66 o                         
   0   0  20        526.65        545.39         8.09 o                         
   1   0  20          2.76          3.26         0.73 o                         
   2   0  20         24.39         26.32         2.33 o                         
   3   0  20          0.16          1.75         1.57 o                         
  -3   1  20         30.56         29.42         1.33 o                         
  -2   1  20        320.97        303.50         4.36 o                         
  -1   1  20        394.78        388.89         5.12 o                         
   0   1  20          2.30          4.98         0.53 o                         
   1   1  20         39.46         46.30         1.42 o                         
   2   1  20          4.06          4.36         0.96 o                         
   3   1  20         30.55         30.01         1.99 o                         
  -3   2  20         21.30         26.52         1.31 o                         
  -2   2  20          2.78          1.73         0.54 o                         
  -1   2  20        235.86        241.51         3.62 o                         
   0   2  20         68.57         70.01         1.49 o                         
   1   2  20         13.72         13.89         0.91 o                         
   2   2  20         48.72         46.27         1.95 o                         
   3   2  20          1.30          1.26         1.19 o                         
  -3   3  20         17.11         15.10         1.05 o                         
  -2   3  20         44.58         36.31         1.34 o                         
  -1   3  20         44.35         39.68         1.36 o                         
   0   3  20        238.16        234.13         3.19 o                         
   1   3  20          6.54          6.47         0.81 o                         
   2   3  20          0.25          1.59         0.94 o                         
   3   3  20          3.90          6.01         1.41 o                         
  -3   4  20          3.17          4.47         0.73 o                         
  -2   4  20          8.75          9.77         0.85 o                         
  -1   4  20        140.15        138.53         2.32 o                         
   0   4  20         21.13         22.00         1.25 o                         
   1   4  20         35.36         37.55         1.51 o                         
   2   4  20          1.35          2.38         1.27 o                         
   3   4  20          0.34          2.69         1.73 o                         
  -3   5  20          4.34          6.09         0.89 o                         
  -2   5  20         43.62         40.71         1.44 o                         
  -1   5  20         32.36         28.78         1.08 o                         
   0   5  20         54.61         53.85         1.52 o                         
   1   5  20         16.00         15.17         1.13 o                         
   2   5  20          0.25          1.23         0.95 o                         
   3   5  20          0.35          1.68         1.65 o                         
  -3   6  20          5.50          6.34         1.02 o                         
  -2   6  20          6.04          9.89         0.95 o                         
  -1   6  20          9.47          8.14         0.87 o                         
   0   6  20         11.24          9.45         0.87 o                         
   1   6  20          0.12          1.00         0.71 o                         
   2   6  20         41.75         45.12         1.88 o                         
  -3   7  20         32.27         42.98         2.11 o                         
  -2   7  20         70.31         58.96         1.91 o                         
  -1   7  20        119.68        104.62         2.25 o                         
   0   7  20          2.70          3.47         0.72 o                         
   1   7  20        219.87        233.31         4.42 o                         
   2   7  20         22.83         25.21         1.86 o                         
  -2   8  20          5.35          2.27         0.77 o                         
  -1   8  20          0.62          0.47         0.51 o                         
   0   8  20        131.35        127.16         3.03 o                         
   1   8  20         25.38         23.50         1.62 o                         
   2   8  20         10.13         10.61         1.53 o                         
  -2   9  20          8.60         10.49         1.20 o                         
  -1   9  20          0.03          0.37         0.52 o                         
   0   9  20         14.26         12.15         1.18 o                         
   1   9  20          7.15          7.75         1.28 o                         
   2   9  20          2.99          2.00         1.20 o                         
  -2  10  20          4.99          9.46         2.13 o                         
  -1  10  20          0.08         -0.07         0.64 o                         
   0  10  20         15.58         14.32         1.87 o                         
   1  10  20          3.74          3.25         1.07 o                         
  -1  11  20          0.41          0.29         0.59 o                         
   0  11  20          0.20          0.32         0.84 o                         
   1  11  20          3.49          5.39         1.47 o                         
   0  12  20          0.13         -0.52         1.11 o                         
  -3   1  21          0.01          0.96         0.57 o                         
  -2   1  21          3.63          3.23         0.62 o                         
  -1   1  21        664.71        619.52         7.51 o                         
   0   1  21         42.95         46.12         1.27 o                         
   1   1  21         14.09         17.64         1.56 o                         
   2   1  21          3.38          4.53         0.99 o                         
   3   1  21          0.02          0.76         1.08 o                         
  -3   2  21          1.64          2.02         0.63 o                         
  -2   2  21          0.10         -0.44         0.45 o                         
  -1   2  21        159.70        158.03         2.79 o                         
   0   2  21         94.86         88.78         1.74 o                         
   1   2  21          3.11          3.09         0.65 o                         
   2   2  21          3.06          4.98         0.99 o                         
   3   2  21          3.67          4.55         1.44 o                         
  -3   3  21          8.79         13.49         1.05 o                         
  -2   3  21         15.32         15.09         1.00 o                         
  -1   3  21        460.72        414.00         5.46 o                         
   0   3  21         17.25         24.72         1.25 o                         
   1   3  21         18.55         17.61         1.19 o                         
   2   3  21         14.27         14.29         1.52 o                         
   3   3  21          0.12          1.02         1.23 o                         
  -3   4  21          5.13          6.86         0.84 o                         
  -2   4  21         50.11         38.63         1.42 o                         
  -1   4  21         12.78         14.11         0.96 o                         
   0   4  21         98.29        100.04         1.91 o                         
   1   4  21          1.03          0.06         0.62 o                         
   2   4  21          2.58          0.53         0.91 o                         
   3   4  21         32.15         33.85         4.10 o                         
  -3   5  21          2.77          3.64         0.81 o                         
  -2   5  21         39.27         37.79         1.44 o                         
  -1   5  21         15.40         13.61         0.94 o                         
   0   5  21         24.07         22.01         1.16 o                         
   1   5  21         21.12         22.57         1.62 o                         
   2   5  21         30.61         34.42         2.04 o                         
  -3   6  21          7.54         12.06         1.29 o                         
  -2   6  21          0.33          0.22         0.57 o                         
  -1   6  21         12.21         11.51         0.88 o                         
   0   6  21          3.22          4.58         0.73 o                         
   1   6  21         40.62         43.72         1.77 o                         
   2   6  21          0.20          1.01         2.46 o                         
  -2   7  21          5.48          5.19         0.83 o                         
  -1   7  21         51.43         47.28         1.56 o                         
   0   7  21         16.66         17.81         1.18 o                         
   1   7  21         13.37         15.40         1.24 o                         
   2   7  21         71.63         66.76         4.82 o                         
  -2   8  21          5.18          7.89         1.08 o                         
  -1   8  21          2.59          3.94         0.68 o                         
   0   8  21         11.45         11.24         1.13 o                         
   1   8  21        147.03        150.40         4.13 o                         
   2   8  21         16.19         16.05         1.72 o                         
  -2   9  21         27.89         33.44         1.96 o                         
  -1   9  21         33.51         33.58         1.43 o                         
   0   9  21          0.77          0.31         0.69 o                         
   1   9  21          0.13          0.16         0.95 o                         
   2   9  21          2.83          3.30         1.25 o                         
  -1  10  21          1.71          1.10         0.76 o                         
   0  10  21          2.18          1.63         0.90 o                         
   1  10  21         10.00          9.76         1.42 o                         
  -1  11  21         16.44         15.77         1.28 o                         
   0  11  21         22.30         24.09         3.72 o                         
  -3   0  22         10.87         11.40         1.40 o                         
  -2   0  22          2.36          3.07         1.03 o                         
  -1   0  22        303.42        313.70         6.34 o                         
   0   0  22          1.36          1.93         0.80 o                         
   1   0  22         56.58         56.47         2.80 o                         
   2   0  22         14.93         11.17         1.79 o                         
   3   0  22         10.62         10.81         2.13 o                         
  -3   1  22         29.38         31.15         1.48 o                         
  -2   1  22         73.50         70.24         1.86 o                         
  -1   1  22        140.19        140.58         2.64 o                         
   0   1  22        408.59        402.04         5.26 o                         
   1   1  22         42.95         44.87         1.55 o                         
   2   1  22         12.79         11.47         1.28 o                         
   3   1  22          7.41          7.77         1.41 o                         
  -3   2  22         23.70         28.99         1.45 o                         
  -2   2  22         13.53         16.90         1.08 o                         
  -1   2  22         16.40         11.84         0.90 o                         
   0   2  22         68.91         65.41         1.67 o                         
   1   2  22          5.75          6.34         0.78 o                         
   2   2  22          8.62          8.86         1.18 o                         
   3   2  22          0.16          0.71         1.25 o                         
  -3   3  22          1.07          1.62         0.66 o                         
  -2   3  22         14.01         15.65         1.04 o                         
  -1   3  22          4.04          5.12         0.66 o                         
   0   3  22         86.50         86.91         1.80 o                         
   1   3  22          1.09          0.46         0.62 o                         
   2   3  22          0.28          0.22         0.98 o                         
  -3   4  22          4.24          3.58         0.78 o                         
  -2   4  22          4.06          3.26         0.72 o                         
  -1   4  22         61.39         55.84         1.64 o                         
   0   4  22        152.90        149.28         2.63 o                         
   1   4  22         38.98         40.40         1.68 o                         
   2   4  22         10.98         12.04         1.50 o                         
  -3   5  22          3.34          2.33         0.79 o                         
  -2   5  22         93.04         86.22         2.13 o                         
  -1   5  22          0.74          0.33         0.49 o                         
   0   5  22         89.36         92.22         2.03 o                         
   1   5  22         13.26         14.17         1.18 o                         
   2   5  22         29.76         32.37         2.32 o                         
  -2   6  22          3.80          3.92         0.85 o                         
  -1   6  22          4.28          3.78         0.73 o                         
   0   6  22         13.10         13.77         1.20 o                         
   1   6  22          7.44          7.00         0.95 o                         
   2   6  22          6.56          6.28         1.85 o                         
  -2   7  22         15.38         11.11         1.09 o                         
  -1   7  22         14.02         16.85         1.29 o                         
   0   7  22        150.02        149.39         4.12 o                         
   1   7  22          1.68          1.63         0.83 o                         
   2   7  22          9.28         14.47         2.17 o                         
  -2   8  22         10.97         15.01         1.42 o                         
  -1   8  22         55.85         51.41         1.68 o                         
   0   8  22          0.71          0.67         0.94 o                         
   1   8  22          4.90          6.79         1.22 o                         
   2   8  22         31.31         29.77         3.50 o                         
  -1   9  22          1.71          0.83         0.63 o                         
   0   9  22          0.03         -0.11         0.73 o                         
   1   9  22         66.08         57.56         2.85 o                         
  -1  10  22          6.74          5.69         1.05 o                         
   0  10  22          1.95          1.40         0.93 o                         
   1  10  22          0.16         -1.36         0.94 o                         
   0  11  22          8.92         10.91         1.49 o                         
  -3   1  23          4.44          5.23         0.82 o                         
  -2   1  23          6.79          7.97         0.84 o                         
  -1   1  23          7.29          9.71         0.85 o                         
   0   1  23          8.74         16.61         0.96 o                         
   1   1  23         28.09         32.47         1.64 o                         
   2   1  23          0.20          0.49         0.92 o                         
  -3   2  23         29.29         28.24         1.46 o                         
  -2   2  23         74.76         78.53         2.03 o                         
  -1   2  23         69.58         66.98         1.79 o                         
   0   2  23         31.86         32.34         1.48 o                         
   1   2  23         14.91         16.20         1.35 o                         
   2   2  23          2.54          3.63         1.17 o                         
  -3   3  23         12.92         16.67         1.20 o                         
  -2   3  23          0.06         -0.08         0.49 o                         
  -1   3  23         58.75         61.82         1.73 o                         
   0   3  23        254.42        260.18         4.20 o                         
   1   3  23         20.05         19.41         1.77 o                         
   2   3  23          4.80          3.20         1.18 o                         
  -2   4  23          0.83          0.04         0.53 o                         
  -1   4  23         48.54         42.89         1.48 o                         
   0   4  23          3.59          3.54         0.62 o                         
   1   4  23         72.39         74.22         2.27 o                         
   2   4  23         10.72         14.50         1.63 o                         
  -2   5  23         66.79         65.18         1.92 o                         
  -1   5  23         37.13         32.42         1.36 o                         
   0   5  23          1.98          1.78         0.73 o                         
   1   5  23         12.76         15.99         1.28 o                         
   2   5  23         20.30         22.29         1.91 o                         
  -2   6  23         13.08         11.19         1.08 o                         
  -1   6  23          3.48          2.70         0.74 o                         
   0   6  23          8.56          9.88         1.07 o                         
   1   6  23         23.64         24.05         1.55 o                         
   2   6  23          5.35          6.54         1.83 o                         
  -2   7  23          0.98         -0.76         0.57 o                         
  -1   7  23         11.84         12.78         1.14 o                         
   0   7  23          0.01          1.92         0.79 o                         
   1   7  23          2.57          1.63         0.83 o                         
   2   7  23          8.40         10.51         2.10 o                         
  -2   8  23         34.09         43.10         2.15 o                         
  -1   8  23          0.54          0.48         0.65 o                         
   0   8  23         37.09         35.95         1.82 o                         
   1   8  23          3.99          5.61         1.21 o                         
  -1   9  23          5.18          7.35         0.96 o                         
   0   9  23          6.06          4.14         0.99 o                         
   1   9  23         13.47         13.54         2.02 o                         
   0  10  23          2.66          1.30         0.94 o                         
  -2   0  24         22.32         23.50         1.87 o                         
  -1   0  24         52.19         54.22         4.15 o                         
   0   0  24          1.89          2.08         1.75 o                         
   1   0  24        102.54        113.08         8.19 o                         
   2   0  24          0.00          0.02         1.55 o                         
  -2   1  24         37.64         35.70         1.49 o                         
  -1   1  24         81.71         71.38         1.89 o                         
   0   1  24        135.09        135.31         3.02 o                         
   1   1  24          1.65          3.12         1.12 o                         
   2   1  24         14.06         19.08         1.59 o                         
  -2   2  24         58.69         66.36         2.25 o                         
  -1   2  24          2.19          2.07         0.59 o                         
   0   2  24         58.91         62.68         2.03 o                         
   1   2  24         44.62         48.70         2.27 o                         
   2   2  24          1.76          1.72         1.10 o                         
  -2   3  24         21.78         22.39         1.31 o                         
  -1   3  24         45.17         40.55         1.66 o                         
   0   3  24         33.78         39.05         1.67 o                         
   1   3  24        106.95        111.64         2.85 o                         
   2   3  24          1.33          1.03         1.14 o                         
  -2   4  24          5.80          7.57         0.88 o                         
  -1   4  24         10.24         10.78         0.90 o                         
   0   4  24         33.51         32.34         1.88 o                         
   1   4  24          0.57          1.79         0.78 o                         
   2   4  24         13.41         14.07         2.70 o                         
  -2   5  24          3.76          5.40         0.80 o                         
  -1   5  24         27.58         24.85         1.29 o                         
   0   5  24          8.15          7.75         1.25 o                         
   1   5  24         30.79         32.51         1.73 o                         
   2   5  24          7.74          6.31         1.57 o                         
  -2   6  24          4.72          6.01         0.94 o                         
  -1   6  24          7.42          8.79         1.01 o                         
   0   6  24          8.53          7.91         1.35 o                         
   1   6  24          9.62          9.58         1.15 o                         
   2   6  24          5.16          6.13         1.88 o                         
  -2   7  24         40.27         51.95         2.04 o                         
  -1   7  24         24.41         17.86         1.33 o                         
   0   7  24         28.73         24.36         1.59 o                         
   1   7  24          2.63          1.92         1.12 o                         
  -1   8  24          0.08          0.34         0.71 o                         
   0   8  24          0.02          0.17         0.73 o                         
   1   8  24         23.61         21.04         1.84 o                         
  -1   9  24         17.34         25.89         1.80 o                         
   0   9  24          3.78          5.76         1.02 o                         
  -2   1  25          0.85          0.18         0.57 o                         
  -1   1  25          2.82          2.83         0.62 o                         
   0   1  25        211.91        201.11         3.93 o                         
   1   1  25          3.80          6.30         1.50 o                         
   2   1  25          1.35          3.08         1.14 o                         
  -2   2  25          1.47          0.85         0.62 o                         
  -1   2  25          3.85          4.35         0.72 o                         
   0   2  25        103.00        105.71         3.02 o                         
   1   2  25         76.36         87.25         3.04 o                         
   2   2  25          0.39         -0.83         1.04 o                         
  -2   3  25         30.83         44.96         1.69 o                         
  -1   3  25         16.03         15.94         1.10 o                         
   0   3  25        136.56        122.43         3.48 o                         
   1   3  25          4.68          7.24         1.26 o                         
   2   3  25          7.53          6.81         1.47 o                         
  -2   4  25          0.01         -0.17         0.62 o                         
  -1   4  25         13.34          8.92         0.87 o                         
   0   4  25          2.98          4.51         1.06 o                         
   1   4  25         22.68         21.23         2.46 o                         
   2   4  25          0.94          0.32         1.17 o                         
  -2   5  25          5.80          9.48         0.99 o                         
  -1   5  25         29.95         29.20         1.96 o                         
   0   5  25          1.95          0.34         0.86 o                         
   1   5  25         13.21         14.79         1.32 o                         
   2   5  25          8.85          9.49         1.59 o                         
  -2   6  25         15.59         21.30         1.49 o                         
  -1   6  25          0.42          0.10         0.66 o                         
   0   6  25          1.15          0.60         0.87 o                         
   1   6  25          1.99          2.13         1.33 o                         
  -1   7  25          1.31          0.27         0.74 o                         
   0   7  25          7.83          5.68         1.00 o                         
   1   7  25          2.36          1.38         1.31 o                         
  -1   8  25          9.71         16.00         1.46 o                         
   0   8  25          0.09          0.10         0.77 o                         
   1   8  25          2.23          2.39         1.10 o                         
  -2   0  26          0.45         -0.14         0.79 o                         
  -1   0  26          6.00          6.14         1.10 o                         
   0   0  26         99.38        108.06         3.91 o                         
   1   0  26          0.57         -1.09         1.68 o                         
   2   0  26         37.92         46.25         5.16 o                         
  -2   1  26         16.80         19.28         1.27 o                         
  -1   1  26         21.28         19.90         1.20 o                         
   0   1  26         23.71         32.50         1.64 o                         
   1   1  26        122.83        129.11         4.60 o                         
   2   1  26          8.41         10.02         1.41 o                         
  -2   2  26         40.42         43.01         1.72 o                         
  -1   2  26         14.79         17.12         1.14 o                         
   0   2  26         20.75         22.24         1.94 o                         
   1   2  26         13.27         16.22         2.06 o                         
   2   2  26          4.44          6.31         1.49 o                         
  -2   3  26          1.02          2.30         0.73 o                         
  -1   3  26         16.18         20.38         1.24 o                         
   0   3  26         13.31         17.72         1.59 o                         
   1   3  26          5.32          6.71         1.64 o                         
   2   3  26          1.27          2.38         1.33 o                         
  -2   4  26          0.99         -0.10         0.62 o                         
  -1   4  26          3.67          2.86         0.69 o                         
   0   4  26         20.24         20.89         1.80 o                         
   1   4  26         57.33         55.81         2.61 o                         
  -1   5  26         46.22         43.16         1.63 o                         
   0   5  26          1.77          0.23         0.87 o                         
   1   5  26          9.53         10.26         1.24 o                         
  -1   6  26          0.49         -0.12         0.74 o                         
   0   6  26          7.98          5.34         1.17 o                         
   1   6  26          6.74          7.40         1.14 o                         
  -1   7  26          1.28          0.09         0.78 o                         
   0   7  26          2.63          1.54         0.99 o                         
   1   7  26         40.26         44.68         2.12 o                         
   0   8  26         20.31         17.94         1.74 o                         
  -2   1  27          7.59          9.87         1.02 o                         
  -1   1  27          6.30          7.01         0.85 o                         
   0   1  27          0.40          0.46         0.90 o                         
   1   1  27          2.58          8.29         1.77 o                         
  -2   2  27         16.63         12.83         1.12 o                         
  -1   2  27         73.14         75.23         2.09 o                         
   0   2  27          8.58          5.32         1.14 o                         
   1   2  27         13.94         15.67         2.03 o                         
  -1   3  27          0.00         -0.37         0.61 o                         
   0   3  27         18.79         23.97         1.87 o                         
   1   3  27         59.16         66.58         4.14 o                         
  -1   4  27          0.51         -0.80         0.55 o                         
   0   4  27         26.81         25.39         1.92 o                         
   1   4  27          2.88          5.85         1.57 o                         
  -1   5  27         21.09         18.31         1.35 o                         
   0   5  27         19.28         12.22         1.47 o                         
   1   5  27          2.91          1.55         1.38 o                         
  -1   6  27          4.07          1.25         0.87 o                         
   0   6  27          3.40          2.47         1.90 o                         
  -1   0  28         31.13         33.85         2.17 o                         
   0   0  28          7.49          5.85         2.28 o                         
   1   0  28          0.02          4.08         2.20 o                         
  -1   1  28         24.04         25.27         2.08 o                         
   0   1  28          3.46         -0.13         0.90 o                         
   1   1  28         25.67         30.31         2.79 o                         
  -1   2  28         43.44         52.07         1.96 o                         
   0   2  28          0.39          0.46         1.05 o                         
   1   2  28          7.16          6.46         1.74 o                         
  -1   3  28         12.37         12.86         1.09 o                         
   0   3  28         21.48         20.17         1.77 o                         
   1   3  28         11.15         13.68         2.06 o                         
  -1   4  28          3.59          4.17         0.88 o                         
   0   4  28          5.02          6.79         1.43 o                         
   1   4  28          2.18          4.30         1.62 o                         
   0   5  28          6.52          4.20         1.23 o                         
  -1   1  29          5.47          4.89         0.83 o                         
   0   1  29          0.81         -1.52         1.33 o                         
  -1   2  29          0.62          0.71         0.71 o                         
   0   2  29          6.99         10.70         1.48 o                         
   0   3  29          8.03         11.05         1.79 o                         
                                                                                
